# Supplementary material for: Gene Expression-Based Functional Differences between the Bladder Body and Trigonal Urothelium in Adolescent Female Patients with Micturition Dysfunction
Source: Biomedicines. 2022 Jun 17;10(6):1435. doi: 10.3390/biomedicines10061435 (PMC9220714; doi:10.3390/biomedicines10061435)
Supplement: Supplementary file 1 [file biomedicines-10-01435-s001.zip › biomedicines-1740602-Supplementary Material/biomedicines-1740602-suppl tables.xlsx]

## Sheet: S1
Supplementary Table S1. Reactome related pathways enriched in the body urothelium
Stable Identifier (ID)	Pathway	Ontology Source	Term PValue Corrected with Benjamini-Hochberg	Group PValue Corrected with Benjamini-Hochberg	% Associated Genes	Nr. Genes	Associated Genes Found
R-HSA:1474244	Extracellular matrix organization	REACTOME_Pathways_20.11.2017	2.457e-16	1.29667e-16	49	147	[ADAM12, ADAM8, ADAMTS16, ADAMTS2, ADAMTS5, ADAMTS8, APP, BMP2, BMP4, CAPN10, CAPN11, CAPN13, CAPN8, CAPN9, CD151, CMA1, COL12A1, COL13A1, COL14A1, COL15A1, COL16A1, COL19A1, COL1A1, COL1A2, COL20A1, COL22A1, COL24A1, COL26A1, COL27A1, COL28A1, COL3A1, COL4A1, COL4A3, COL4A4, COL4A6, COL5A1, COL5A2, COL6A1, COL6A2, COL6A3, COL6A5, COL8A1, COL9A2, COL9A3, COLGALT2, COMP, CRTAP, CTSG, CTSL, DCN, DD…
R-HSA:1640170	Cell Cycle	REACTOME_Pathways_20.11.2017	5.23968e-15	5.12729e-15	11.9938	77	[ABL1, ACD, AKT3, ALMS1, ANAPC4, ATM, CCND2, CDC14A, CDC27, CDKN1A, CDKN1C, CENPT, CEP164, CEP192, CEP250, CEP290, CEP41, CEP72, CLASP1, CNTRL, DYNC1H1, DYNC1I1, E2F3, E2F5, EHHADH, GMNN, H2AFJ, HAUS5, HAUS8, HERC2, HIST3H3, KAT5, LIG1, LIN37, LPIN2, MCM3, MDC1, MLH1, MSH5, NEK6, NEK9, NUMA1, OFD1, PCBP4, PCNT, POLE, POM121, PPP1R12B, PPP2R3B, PRKAR2B, PRKCA, PRKCB, PSMB10, PSMB11, RSF1, SDCCAG8,…
R-HSA:69620	Cell Cycle Checkpoints	REACTOME_Pathways_20.11.2017	4.01945e-14	2.37147e-10	6.82594	20	[ANAPC4, ATM, CDC27, CDKN1A, CENPT, CLASP1, DYNC1H1, DYNC1I1, HERC2, HIST3H3, KAT5, MCM3, MDC1, PCBP4, PSMB10, PSMB11, TP53, TP53BP1, UBB, UIMC1]
R-HSA:69278	Cell Cycle, Mitotic	REACTOME_Pathways_20.11.2017	6.1364e-14	5.71498e-11	11.3806	61	[ABL1, AKT3, ALMS1, ANAPC4, CCND2, CDC14A, CDC27, CDKN1A, CDKN1C, CENPT, CEP164, CEP192, CEP250, CEP290, CEP41, CEP72, CLASP1, CNTRL, DYNC1H1, DYNC1I1, E2F3, E2F5, EHHADH, GMNN, H2AFJ, HAUS5, HAUS8, HIST3H3, LIG1, LIN37, LPIN2, MCM3, NEK6, NEK9, NUMA1, OFD1, PCNT, POLE, POM121, PPP1R12B, PPP2R3B, PRKAR2B, PRKCA, PRKCB, PSMB10, PSMB11, SDCCAG8, SFI1, SRC, TFDP2, TP53, TPR, TUBA8, TUBAL3, TUBB2B, T…
R-HSA:72766	Translation	REACTOME_Pathways_20.11.2017	1.34121e-13	3.81458e-20	7.19178	21	[AARS, EEF1A1, EEF1A2, EIF2B5, EIF3D, EIF3L, EIF4B, GSPT2, LARS2, MRPL1, MRPL10, MRPL24, MRPS25, MRPS27, N6AMT1, NARS2, RPL7A, RPLP2, RPS3, SARS2, SSR2]
R-HSA:5663205	Infectious disease	REACTOME_Pathways_20.11.2017	8.13054e-12	2.32739e-14	11.1364	49	[ANTXR1, ANTXR2, AP1M1, AP2A2, AP2B1, APOBEC3G, CD28, CD4, CLTA, CTNND1, CXCR4, ERCC2, ERCC3, GTF2B, GTF2H4, KPNA5, LCK, LIG1, MAP2K7, MVB12B, NCBP2, NEDD4L, NELFCD, NMT1, PABPN1, PACS1, PDZD3, POLR2I, POM121, PSIP1, PSMB10, PSMB11, RPL7A, RPLP2, RPS3, SH3GL2, SLC25A6, SRC, STX1B, SUPT5H, SV2A, SYT1, TAF1, TAF1L, TAF3, TAF4B, TPR, UBB, VAMP1]
R-HSA:68886	M Phase	REACTOME_Pathways_20.11.2017	7.00967e-11	5.71498e-11	10.8861	43	[ALMS1, ANAPC4, CDC27, CENPT, CEP164, CEP192, CEP250, CEP290, CEP41, CEP72, CLASP1, CNTRL, DYNC1H1, DYNC1I1, EHHADH, H2AFJ, HAUS5, HAUS8, HIST3H3, LPIN2, NEK6, NEK9, NUMA1, OFD1, PCNT, POM121, PRKAR2B, PRKCA, PRKCB, PSMB10, PSMB11, SDCCAG8, SFI1, TPR, TUBA8, TUBAL3, TUBB2B, TUBB4A, TUBB8, TUBG2, TUBGCP5, TUBGCP6, UBB]
R-HSA:381753	Olfactory Signaling Pathway	REACTOME_Pathways_20.11.2017	8.26424e-11	1.04341e-11	10.9694	43	[OR10A3, OR10A6, OR10AD1, OR10H1, OR10H5, OR10P1, OR13A1, OR13J1, OR1E2, OR1G1, OR1I1, OR1J1, OR1J2, OR1J4, OR1K1, OR1L6, OR2A14, OR2AE1, OR2B11, OR2H2, OR2Z1, OR3A1, OR3A2, OR4D2, OR51B5, OR51I1, OR51M1, OR52B6, OR52D1, OR52H1, OR52W1, OR5M11, OR5P2, OR5P3, OR6B2, OR6B3, OR6V1, OR7A17, OR7E24, OR7G3, OR8B8, OR9Q2, REEP6]
R-HSA:392499	Metabolism of proteins	REACTOME_Pathways_20.11.2017	1.41655e-10	1.56491e-11	19.2647	393	[AARS, ACTR8, ADAMTS10, ADAMTS12, ADAMTS13, ADAMTS15, ADAMTS16, ADAMTS19, ADAMTS2, ADAMTS5, ADAMTS6, ADAMTS7, ADAMTS8, ADAMTSL2, ADAMTSL3, ADD1, ADGRF5, ADRA2C, AGBL3, AGBL5, ALG1, ALG13, ALPI, ANK2, APOB, APOE, APOL1, APP, ARSA, ARSB, ARSD, ARSE, ARSG, ARSK, ASB1, ASB13, ASB2, ASB4, ASNS, ASXL1, AXIN2, B3GNT2, B3GNTL1, B4GALT4, B4GALT6, BET1L, BGLAP, BMI1, BMP4, BST1, C3, CAMKMT, CBX5, CCDC8, CC…
R-HSA:168255	Influenza Life Cycle	REACTOME_Pathways_20.11.2017	5.84679e-10	2.81091e-13	4.51613	7	[CLTA, POLR2I, POM121, RPL7A, RPLP2, RPS3, TPR]
R-HSA:168273	Influenza Viral RNA Transcription and Replication	REACTOME_Pathways_20.11.2017	8.25114e-10	2.58406e-10	4.13793	6	[POLR2I, POM121, RPL7A, RPLP2, RPS3, TPR]
R-HSA:2555396	Mitotic Metaphase and Anaphase	REACTOME_Pathways_20.11.2017	2.89501e-09	5.12729e-15	7.38916	15	[ANAPC4, CDC27, CENPT, CLASP1, DYNC1H1, DYNC1I1, EHHADH, PSMB10, PSMB11, TUBA8, TUBAL3, TUBB2B, TUBB4A, TUBB8, UBB]
R-HSA:68882	Mitotic Anaphase	REACTOME_Pathways_20.11.2017	3.89678e-09	5.12729e-15	7.42574	15	[ANAPC4, CDC27, CENPT, CLASP1, DYNC1H1, DYNC1I1, EHHADH, PSMB10, PSMB11, TUBA8, TUBAL3, TUBB2B, TUBB4A, TUBB8, UBB]
R-HSA:168254	Influenza Infection	REACTOME_Pathways_20.11.2017	5.17323e-09	2.81091e-13	6.0241	10	[CLTA, KPNA5, PABPN1, POLR2I, POM121, RPL7A, RPLP2, RPS3, SLC25A6, TPR]
R-HSA:3000178	ECM proteoglycans	REACTOME_Pathways_20.11.2017	1.75521e-08	1.29667e-16	59.4595	44	[APP, COL1A1, COL1A2, COL3A1, COL4A1, COL4A3, COL4A4, COL4A6, COL5A1, COL5A2, COL6A1, COL6A2, COL6A3, COL6A5, COL9A2, COL9A3, COMP, DCN, FN1, HAPLN1, ITGA7, ITGA8, ITGA9, ITGAV, ITGB3, ITGB6, LAMA1, LAMA2, LAMA4, LAMA5, LAMB1, LAMB2, LAMC1, LRP4, MATN3, MATN4, MUSK, NCAM1, PTPRS, SERPINE1, SPARC, TNC, TNXB, VTN]
R-HSA:8953854	Metabolism of RNA	REACTOME_Pathways_20.11.2017	1.85766e-08	2.36795e-09	15.5096	105	[ADARB1, ADAT1, ADAT2, ANP32A, APOBEC3H, BUD23, CDKAL1, CHERP, CPSF1, DCP1B, DDX42, DHX37, DIEXF, DUS2, EDC4, EIF4B, ELAC2, ERCC2, ERCC3, EXOSC2, EXOSC7, FTSJ3, FUS, GEMIN4, GEMIN5, GEMIN7, GEMIN8, GSPT2, GTF2H4, HNRNPA0, HNRNPD, KIAA1456, LAS1L, MAPK11, METTL1, METTL3, MRM1, MTERF4, NCBP2, NOB1, NOL6, NOP14, NSUN4, NSUN6, NXF1, PABPN1, PAN2, PAN3, PARN, PDCD11, PELP1, POLR2I, POM121, POP5, PRKCA…
R-HSA:6809371	Formation of the cornified envelope	REACTOME_Pathways_20.11.2017	2.49848e-08	3.35162e-09	4.65116	6	[DSG2, KRT73, KRT83, KRT86, LCE1A, LCE1F]
R-HSA:2467813	Separation of Sister Chromatids	REACTOME_Pathways_20.11.2017	2.7468e-08	5.12729e-15	7.8534	15	[ANAPC4, CDC27, CENPT, CLASP1, DYNC1H1, DYNC1I1, EHHADH, PSMB10, PSMB11, TUBA8, TUBAL3, TUBB2B, TUBB4A, TUBB8, UBB]
R-HSA:69481	G2/M Checkpoints	REACTOME_Pathways_20.11.2017	5.8178e-08	2.37147e-10	7.14286	12	[ATM, HERC2, HIST3H3, KAT5, MCM3, MDC1, PSMB10, PSMB11, TP53, TP53BP1, UBB, UIMC1]
R-HSA:1650814	Collagen biosynthesis and modifying enzymes	REACTOME_Pathways_20.11.2017	7.429e-08	1.29667e-16	59.7015	40	[ADAMTS2, COL12A1, COL13A1, COL14A1, COL15A1, COL16A1, COL19A1, COL1A1, COL1A2, COL20A1, COL22A1, COL24A1, COL26A1, COL27A1, COL28A1, COL3A1, COL4A1, COL4A3, COL4A4, COL4A6, COL5A1, COL5A2, COL6A1, COL6A2, COL6A3, COL6A5, COL8A1, COL9A2, COL9A3, COLGALT2, CRTAP, P3H1, P3H3, P4HA1, P4HA3, PCOLCE, PLOD3, SERPINH1, TLL1, TLL2]
R-HSA:8953897	Cellular responses to external stimuli	REACTOME_Pathways_20.11.2017	8.84908e-08	8.3336e-07	14.5669	74	[ACD, AGO1, AGO3, ANAPC4, AQP8, ATM, BAG2, BMI1, CABIN1, CAT, CCAR2, CCS, CDC27, CDKN1A, DNAJA4, DYNC1H1, DYNC1I1, E2F3, EEF1A1, EGLN3, EHHADH, EP400, ETS1, GABARAPL1, GPX7, H2AFJ, HIF3A, HIST3H3, HSPA12A, HSPA12B, HSPA1L, ID1, IGFBP7, KAT5, KDM6B, LIMD1, MAP1LC3C, MAP2K7, MAP3K5, MAPK11, MOV10, MT3, NR3C2, PHC1, PHC3, POM121, PRKAB2, PRKAG2, PRKAG3, PSMB10, PSMB11, RPS6KA2, RPTOR, RRAGB, SCMH1, …
R-HSA:1474290	Collagen formation	REACTOME_Pathways_20.11.2017	1.47682e-07	1.29667e-16	54.4444	49	[ADAMTS2, CD151, COL12A1, COL13A1, COL14A1, COL15A1, COL16A1, COL19A1, COL1A1, COL1A2, COL20A1, COL22A1, COL24A1, COL26A1, COL27A1, COL28A1, COL3A1, COL4A1, COL4A3, COL4A4, COL4A6, COL5A1, COL5A2, COL6A1, COL6A2, COL6A3, COL6A5, COL8A1, COL9A2, COL9A3, COLGALT2, CRTAP, CTSL, DST, ITGA6, LOX, LOXL2, LOXL3, MMP9, P3H1, P3H3, P4HA1, P4HA3, PCOLCE, PLOD3, PXDN, SERPINH1, TLL1, TLL2]
R-HSA:168249	Innate Immune System	REACTOME_Pathways_20.11.2017	4.525e-07	2.13352e-07	18.2755	195	[A1BG, ABCA13, ABI2, ABL1, ADAM8, AGER, ALDOA, ALOX5, ANO6, AP1M1, AP2A2, APOB, APP, ARHGAP45, ARSA, ARSB, ART1, ATAD3B, ATP6V1E2, ATP6V1F, ATP6V1G2, BPIFA1, BST1, C1QA, C1R, C1S, C1orf35, C3, C4BPB, C5, C7, C8G, CARD11, CAT, CCR2, CCR6, CD209, CD33, CD4, CD53, CD63, CD81, CEP290, CFP, CLEC12A, COLEC10, COLEC11, CPNE1, CR1, CRACR2A, CRISPLD2, CTSG, CTSL, CTSZ, CYSTM1, DEFB124, DHX58, DNM1, DOCK1,…
R-HSA:216083	Integrin cell surface interactions	REACTOME_Pathways_20.11.2017	6.76779e-07	1.29667e-16	53.4884	46	[COL13A1, COL16A1, COL1A1, COL1A2, COL3A1, COL4A1, COL4A3, COL4A4, COL4A6, COL5A1, COL5A2, COL6A1, COL6A2, COL6A3, COL6A5, COL8A1, COL9A2, COL9A3, COMP, FBN1, FN1, HSPG2, ICAM2, ICAM4, ICAM5, ITGA1, ITGA10, ITGA11, ITGA3, ITGA5, ITGA6, ITGA7, ITGA8, ITGA9, ITGAD, ITGAL, ITGAM, ITGAV, ITGB3, ITGB6, JAM2, JAM3, PECAM1, TNC, VCAM1, VTN]
R-HSA:3000171	Non-integrin membrane-ECM interactions	REACTOME_Pathways_20.11.2017	7.30202e-07	1.29667e-16	59.322	35	[COL1A1, COL1A2, COL3A1, COL4A1, COL4A3, COL4A4, COL4A6, COL5A1, COL5A2, DDR2, DMD, FGF2, FN1, HSPG2, ITGA6, ITGAV, ITGB3, LAMA1, LAMA2, LAMA4, LAMA5, LAMB1, LAMB2, LAMC1, LAMC3, NRXN1, NTN4, PDGFA, PDGFB, PRKCA, SDC2, SDC3, TNC, TTR, VTN]
R-HSA:72706	GTP hydrolysis and joining of the 60S ribosomal subunit	REACTOME_Pathways_20.11.2017	7.31343e-07	3.81458e-20	5.26316	6	[EIF3D, EIF3L, EIF4B, RPL7A, RPLP2, RPS3]
R-HSA:72613	Eukaryotic Translation Initiation	REACTOME_Pathways_20.11.2017	9.04958e-07	3.81458e-20	5.78512	7	[EIF2B5, EIF3D, EIF3L, EIF4B, RPL7A, RPLP2, RPS3]
R-HSA:72737	Cap-dependent Translation Initiation	REACTOME_Pathways_20.11.2017	9.04958e-07	3.81458e-20	5.78512	7	[EIF2B5, EIF3D, EIF3L, EIF4B, RPL7A, RPLP2, RPS3]
R-HSA:156827	L13a-mediated translational silencing of Ceruloplasmin expression	REACTOME_Pathways_20.11.2017	9.42948e-07	3.81458e-20	5.30973	6	[EIF3D, EIF3L, EIF4B, RPL7A, RPLP2, RPS3]
R-HSA:68875	Mitotic Prophase	REACTOME_Pathways_20.11.2017	9.66564e-07	2.06441e-07	7.0922	10	[H2AFJ, HIST3H3, LPIN2, NEK6, NEK9, NUMA1, POM121, PRKCA, PRKCB, TPR]
R-HSA:69618	Mitotic Spindle Checkpoint	REACTOME_Pathways_20.11.2017	9.91772e-07	5.12729e-15	5.35714	6	[ANAPC4, CDC27, CENPT, CLASP1, DYNC1H1, DYNC1I1]
R-HSA:141424	Amplification of signal from the kinetochores	REACTOME_Pathways_20.11.2017	1.0656e-06	5.71498e-11	4.16667	4	[CENPT, CLASP1, DYNC1H1, DYNC1I1]
R-HSA:141444	Amplification of signal from unattached kinetochores via a MAD2 inhibitory signal	REACTOME_Pathways_20.11.2017	1.0656e-06	5.71498e-11	4.16667	4	[CENPT, CLASP1, DYNC1H1, DYNC1I1]
R-HSA:2408522	Selenoamino acid metabolism	REACTOME_Pathways_20.11.2017	1.12514e-06	3.81458e-20	5.88235	7	[CTH, GNMT, INMT, RPL7A, RPLP2, RPS3, SECISBP2]
R-HSA:69242	S Phase	REACTOME_Pathways_20.11.2017	1.1958e-06	2.85959e-16	7.19424	10	[CDKN1A, E2F5, LIG1, LIN37, MCM3, POLE, PSMB10, PSMB11, TFDP2, UBB]
R-HSA:195258	RHO GTPase Effectors	REACTOME_Pathways_20.11.2017	1.23148e-06	0.00467926	12.8931	41	[ABI2, ABL1, CENPT, CLASP1, DLG4, DYNC1H1, DYNC1I1, EHHADH, FMNL2, FMNL3, H2AFJ, KDM1A, KIF5A, KLC4, LIMK2, MEN1, MKL1, MYH10, MYH11, MYH9, MYL9, NCKAP1L, PAK3, PKN1, PKN3, PPP1R12B, PPP1R14A, PTK2, RHOC, RHOQ, RHPN1, ROCK1, ROCK2, SRC, TUBA8, TUBAL3, TUBB2B, TUBB4A, TUBB8, WASF3, WIPF1]
R-HSA:72689	Formation of a pool of free 40S subunits	REACTOME_Pathways_20.11.2017	1.35082e-06	3.81458e-20	4.85437	5	[EIF3D, EIF3L, RPL7A, RPLP2, RPS3]
R-HSA:8948216	Collagen chain trimerization	REACTOME_Pathways_20.11.2017	1.57043e-06	1.29667e-16	63.6364	28	[COL12A1, COL13A1, COL14A1, COL15A1, COL16A1, COL19A1, COL1A1, COL1A2, COL20A1, COL22A1, COL24A1, COL26A1, COL27A1, COL28A1, COL3A1, COL4A1, COL4A3, COL4A4, COL4A6, COL5A1, COL5A2, COL6A1, COL6A2, COL6A3, COL6A5, COL8A1, COL9A2, COL9A3]
R-HSA:8868773	rRNA processing in the nucleus and cytosol	REACTOME_Pathways_20.11.2017	1.65816e-06	8.51721e-06	10.101	20	[BUD23, DHX37, DIEXF, EXOSC2, EXOSC7, FTSJ3, LAS1L, NOB1, NOL6, NOP14, PDCD11, PELP1, PWP2, RBM28, RCL1, RPL7A, RPLP2, RPS3, RRP1, UTP4]
R-HSA:168256	Immune System	REACTOME_Pathways_20.11.2017	1.98125e-06	2.13352e-07	20.8098	442	[A1BG, ABCA13, ABI2, ABL1, ADAM8, AGER, AIP, AKT3, ALDOA, ALOX5, ANAPC4, ANO6, AP1M1, AP2A2, AP2B1, APOB, APP, ARHGAP45, ARIH2, ARSA, ARSB, ART1, ASB1, ASB13, ASB2, ASB4, ATAD3B, ATP6V1E2, ATP6V1F, ATP6V1G2, BATF, BLK, BPIFA1, BRAF, BST1, BTLA, BTN2A1, BTN2A2, BTN3A1, BTN3A2, BTN3A3, C1QA, C1R, C1S, C1orf35, C3, C4BPB, C5, C7, C8G, CARD11, CAT, CBLB, CCNF, CCR2, CCR6, CD200, CD209, CD22, CD28, CD…
R-HSA:2408557	Selenocysteine synthesis	REACTOME_Pathways_20.11.2017	2.07351e-06	3.81458e-20	4.25532	4	[RPL7A, RPLP2, RPS3, SECISBP2]
R-HSA:9010553	Regulation of expression of SLITs and ROBOs	REACTOME_Pathways_20.11.2017	3.14723e-06	0.000151229	9.30233	16	[GSPT2, HOXA2, LDB1, LHX3, MSI1, NCBP2, PSMB10, PSMB11, ROBO3, RPL7A, RPLP2, RPS3, SLIT1, SLIT2, UBB, UPF3A]
R-HSA:2262752	Cellular responses to stress	REACTOME_Pathways_20.11.2017	3.82579e-06	8.3336e-07	15.0812	65	[ACD, AGO1, AGO3, ANAPC4, AQP8, ATM, BAG2, BMI1, CABIN1, CAT, CCAR2, CCS, CDC27, CDKN1A, DNAJA4, DYNC1H1, DYNC1I1, E2F3, EEF1A1, EGLN3, EHHADH, EP400, ETS1, GPX7, H2AFJ, HIF3A, HIST3H3, HSPA12A, HSPA12B, HSPA1L, ID1, IGFBP7, KAT5, KDM6B, LIMD1, MAP2K7, MAP3K5, MAPK11, MOV10, NR3C2, PHC1, PHC3, POM121, PSMB10, PSMB11, RPS6KA2, RPTOR, SCMH1, SOD3, TERF2, TFDP2, TNIK, TNRC6A, TNRC6B, TNRC6C, TP53, T…
R-HSA:156902	Peptide chain elongation	REACTOME_Pathways_20.11.2017	4.32991e-06	3.81458e-20	4.44444	4	[EEF1A1, RPL7A, RPLP2, RPS3]
R-HSA:5688426	Deubiquitination	REACTOME_Pathways_20.11.2017	4.82111e-06	1.27233e-06	13.1313	39	[ACTR8, ASXL1, AXIN2, FOXK2, GATA3, INO80B, INO80E, KAT2A, MAVS, MBD6, NFRKB, OGT, OTUD7B, PRKN, PSMB10, PSMB11, RNF128, SMAD7, SMURF2, TAB1, TGFBR1, TGFBR2, TNKS, TOMM20, TP53, TRRAP, UBB, UCHL1, UIMC1, USP11, USP12, USP20, USP21, USP22, USP28, USP44, USP48, USP49, WDR48]
R-HSA:163200	Respiratory electron transport, ATP synthesis by chemiosmotic coupling, and heat production by uncoupling proteins.	REACTOME_Pathways_20.11.2017	5.5298e-06	8.40572e-06	7.25806	9	[COQ10A, ECSIT, NDUFAF5, NDUFC2, NUBPL, SLC25A14, SURF1, UCP2, UCP3]
R-HSA:975956	Nonsense Mediated Decay (NMD) independent of the Exon Junction Complex (EJC)	REACTOME_Pathways_20.11.2017	5.5546e-06	0.000151229	5.20833	5	[GSPT2, NCBP2, RPL7A, RPLP2, RPS3]
R-HSA:2559582	Senescence-Associated Secretory Phenotype (SASP)	REACTOME_Pathways_20.11.2017	5.6307e-06	2.85959e-16	6.36364	7	[ANAPC4, CDC27, CDKN1A, H2AFJ, IGFBP7, RPS6KA2, UBB]
R-HSA:5689880	Ub-specific processing proteases	REACTOME_Pathways_20.11.2017	5.7348e-06	1.27233e-06	11.3636	25	[AXIN2, GATA3, KAT2A, PSMB10, PSMB11, RNF128, SMAD7, SMURF2, TAB1, TGFBR1, TNKS, TOMM20, TP53, TRRAP, UBB, USP11, USP12, USP20, USP21, USP22, USP28, USP44, USP48, USP49, WDR48]
R-HSA:156842	Eukaryotic Translation Elongation	REACTOME_Pathways_20.11.2017	7.88078e-06	3.81458e-20	5.31915	5	[EEF1A1, EEF1A2, RPL7A, RPLP2, RPS3]
R-HSA:72764	Eukaryotic Translation Termination	REACTOME_Pathways_20.11.2017	7.88078e-06	3.81458e-20	5.31915	5	[GSPT2, N6AMT1, RPL7A, RPLP2, RPS3]
R-HSA:69206	G1/S Transition	REACTOME_Pathways_20.11.2017	8.32241e-06	2.85959e-16	7.75194	10	[AKT3, CDKN1A, E2F5, LIN37, MCM3, POLE, PPP2R3B, PSMB10, TFDP2, UBB]
R-HSA:6791226	Major pathway of rRNA processing in the nucleolus and cytosol	REACTOME_Pathways_20.11.2017	9.11064e-06	8.51721e-06	10.6383	20	[BUD23, DHX37, DIEXF, EXOSC2, EXOSC7, FTSJ3, LAS1L, NOB1, NOL6, NOP14, PDCD11, PELP1, PWP2, RBM28, RCL1, RPL7A, RPLP2, RPS3, RRP1, UTP4]
R-HSA:611105	Respiratory electron transport	REACTOME_Pathways_20.11.2017	9.66485e-06	8.40572e-06	5.94059	6	[COQ10A, ECSIT, NDUFAF5, NDUFC2, NUBPL, SURF1]
R-HSA:2500257	Resolution of Sister Chromatid Cohesion	REACTOME_Pathways_20.11.2017	1.10252e-05	5.71498e-11	7.87402	10	[CENPT, CLASP1, DYNC1H1, DYNC1I1, EHHADH, TUBA8, TUBAL3, TUBB2B, TUBB4A, TUBB8]
R-HSA:5368287	Mitochondrial translation	REACTOME_Pathways_20.11.2017	1.10773e-05	3.18174e-06	5.43478	5	[MRPL1, MRPL10, MRPL24, MRPS25, MRPS27]
R-HSA:6805567	Keratinization	REACTOME_Pathways_20.11.2017	1.23823e-05	3.51749e-06	11.6822	25	[DSG2, KRT73, KRT83, KRT86, KRTAP10-1, KRTAP10-10, KRTAP10-11, KRTAP10-2, KRTAP10-8, KRTAP12-3, KRTAP12-4, KRTAP16-1, KRTAP17-1, KRTAP5-1, KRTAP5-10, KRTAP5-11, KRTAP5-2, KRTAP5-3, KRTAP5-5, KRTAP5-6, KRTAP5-7, KRTAP5-8, KRTAP5-9, LCE1A, LCE1F]
R-HSA:2022090	Assembly of collagen fibrils and other multimeric structures	REACTOME_Pathways_20.11.2017	2.16202e-05	1.29667e-16	54.0984	33	[CD151, COL12A1, COL14A1, COL15A1, COL1A1, COL1A2, COL24A1, COL27A1, COL3A1, COL4A1, COL4A3, COL4A4, COL4A6, COL5A1, COL5A2, COL6A1, COL6A2, COL6A3, COL6A5, COL8A1, COL9A2, COL9A3, CTSL, DST, ITGA6, LOX, LOXL2, LOXL3, MMP9, PCOLCE, PXDN, TLL1, TLL2]
R-HSA:8874081	MET activates PTK2 signaling	REACTOME_Pathways_20.11.2017	2.49857e-05	1.29667e-16	66.6667	20	[COL1A1, COL1A2, COL24A1, COL27A1, COL3A1, COL5A1, COL5A2, FN1, HGF, ITGA3, LAMA1, LAMA2, LAMA4, LAMA5, LAMB1, LAMB2, LAMC1, LAMC3, PTK2, SRC]
R-HSA:72203	Processing of Capped Intron-Containing Pre-mRNA	REACTOME_Pathways_20.11.2017	2.51802e-05	8.14924e-06	12.7572	31	[CHERP, CPSF1, DDX42, FUS, HNRNPA0, HNRNPD, METTL3, NCBP2, NXF1, PABPN1, POLR2I, POM121, PRPF3, PRPF31, PRPF4, PRPF6, RBM5, RBMX, RNPC3, SART1, SF3B2, SNRNP48, SNRNP70, SRRM2, SRSF6, SUGP1, SYMPK, THOC5, TPR, U2AF1L4, XAB2]
R-HSA:72312	rRNA processing	REACTOME_Pathways_20.11.2017	2.87482e-05	8.51721e-06	12.0192	25	[BUD23, DHX37, DIEXF, ELAC2, EXOSC2, EXOSC7, FTSJ3, LAS1L, MRM1, MTERF4, NOB1, NOL6, NOP14, NSUN4, PDCD11, PELP1, PWP2, RBM28, RCL1, RPL7A, RPLP2, RPS3, RRP1, TFB1M, UTP4]
R-HSA:927802	Nonsense-Mediated Decay (NMD)	REACTOME_Pathways_20.11.2017	2.89133e-05	0.000151229	7.75862	9	[GSPT2, NCBP2, RPL7A, RPLP2, RPS3, SMG1, SMG6, SMG9, UPF3A]
R-HSA:975957	Nonsense Mediated Decay (NMD) enhanced by the Exon Junction Complex (EJC)	REACTOME_Pathways_20.11.2017	2.89133e-05	0.000151229	7.75862	9	[GSPT2, NCBP2, RPL7A, RPLP2, RPS3, SMG1, SMG6, SMG9, UPF3A]
R-HSA:1428517	The citric acid (TCA) cycle and respiratory electron transport	REACTOME_Pathways_20.11.2017	3.04352e-05	8.40572e-06	10.6509	18	[ADHFE1, COQ10A, D2HGDH, ECSIT, LDHAL6B, LDHB, NDUFAF5, NDUFC2, NNT, NUBPL, PDK3, PDK4, PDPR, SLC16A8, SLC25A14, SURF1, UCP2, UCP3]
R-HSA:1474165	Reproduction	REACTOME_Pathways_20.11.2017	3.22617e-05	1.55293e-06	9.65517	14	[ACD, ATM, CATSPER1, CATSPER2, H2AFJ, HIST3H3, IZUMO4, MLH1, MSH5, OVGP1, STAG3, SYNE1, TERF2, TEX15]
R-HSA:1500620	Meiosis	REACTOME_Pathways_20.11.2017	4.09509e-05	1.55293e-06	8.40336	10	[ACD, ATM, H2AFJ, HIST3H3, MLH1, MSH5, STAG3, SYNE1, TERF2, TEX15]
R-HSA:69239	Synthesis of DNA	REACTOME_Pathways_20.11.2017	4.4864e-05	1.33456e-11	7	7	[CDKN1A, LIG1, MCM3, POLE, PSMB10, PSMB11, UBB]
R-HSA:5368286	Mitochondrial translation initiation	REACTOME_Pathways_20.11.2017	4.61843e-05	3.18174e-06	5.81395	5	[MRPL1, MRPL10, MRPL24, MRPS25, MRPS27]
R-HSA:5389840	Mitochondrial translation elongation	REACTOME_Pathways_20.11.2017	4.61843e-05	3.18174e-06	5.81395	5	[MRPL1, MRPL10, MRPL24, MRPS25, MRPS27]
R-HSA:5419276	Mitochondrial translation termination	REACTOME_Pathways_20.11.2017	4.61843e-05	3.18174e-06	5.81395	5	[MRPL1, MRPL10, MRPL24, MRPS25, MRPS27]
R-HSA:5578749	Transcriptional regulation by small RNAs	REACTOME_Pathways_20.11.2017	4.88786e-05	2.58406e-10	7.61905	8	[AGO1, AGO2, H2AFJ, IPO8, POLR2I, POM121, TNRC6A, TPR]
R-HSA:1566948	Elastic fibre formation	REACTOME_Pathways_20.11.2017	5.69533e-05	1.59716e-05	57.7778	26	[BMP2, BMP4, EFEMP2, EMILIN1, FBLN1, FBLN2, FBLN5, FBN1, FBN2, FN1, ITGA5, ITGA8, ITGAV, ITGB3, ITGB6, LOX, LOXL2, LOXL3, LTBP1, LTBP2, LTBP3, LTBP4, MFAP2, MFAP4, MFAP5, VTN]
R-HSA:8939236	RUNX1 regulates transcription of genes involved in differentiation of HSCs	REACTOME_Pathways_20.11.2017	5.76733e-05	1.60464e-05	9.23077	12	[ABL1, GATA1, GATA2, GATA3, H2AFJ, KMT2A, LDB1, PSMB10, PSMB11, RUNX1, TCF3, UBB]
R-HSA:453279	Mitotic G1-G1/S phases	REACTOME_Pathways_20.11.2017	5.7909e-05	2.85959e-16	10.2041	15	[ABL1, AKT3, CCND2, CDKN1A, CDKN1C, E2F3, E2F5, LIN37, MCM3, POLE, PPP2R3B, PSMB10, SRC, TFDP2, UBB]
R-HSA:73886	Chromosome Maintenance	REACTOME_Pathways_20.11.2017	7.21771e-05	1.55293e-06	8.18182	9	[ACD, CENPT, H2AFJ, HIST3H3, LIG1, POLE, RSF1, SMARCA5, TERF2]
R-HSA:162906	HIV Infection	REACTOME_Pathways_20.11.2017	7.69686e-05	2.32739e-14	13.3333	32	[AP1M1, AP2A2, AP2B1, APOBEC3G, CD28, CD4, CXCR4, ERCC2, ERCC3, GTF2B, GTF2H4, LCK, LIG1, MVB12B, NCBP2, NEDD4L, NELFCD, NMT1, PACS1, POLR2I, POM121, PSIP1, PSMB10, PSMB11, SLC25A6, SUPT5H, TAF1, TAF1L, TAF3, TAF4B, TPR, UBB]
R-HSA:427389	ERCC6 (CSB) and EHMT2 (G9a) positively regulate rRNA expression	REACTOME_Pathways_20.11.2017	7.69968e-05	0.000529167	5.19481	4	[CHD3, CHD4, H2AFJ, MTA1]
R-HSA:201681	TCF dependent signaling in response to WNT	REACTOME_Pathways_20.11.2017	8.02121e-05	0.00279257	13.3047	31	[AXIN2, DACT1, FZD2, FZD4, FZD5, FZD8, H2AFJ, HIST3H3, KAT5, KMT2D, KREMEN2, LGR6, LRP5, LRP6, MEN1, PSMB10, PSMB11, PYGO2, RSPO1, RSPO2, RSPO3, SMURF2, SOX3, SOX4, TLE1, TLE2, TNKS, TRRAP, UBB, WIF1, ZNRF3]
R-HSA:427359	SIRT1 negatively regulates rRNA expression	REACTOME_Pathways_20.11.2017	8.08969e-05	2.29808e-05	4.41176	3	[H2AFJ, RRP8, TAF1C]
R-HSA:195253	Degradation of beta-catenin by the destruction complex	REACTOME_Pathways_20.11.2017	8.90449e-05	2.85959e-16	6.09756	5	[PSMB10, PSMB11, TLE1, TLE2, UBB]
R-HSA:69306	DNA Replication	REACTOME_Pathways_20.11.2017	9.59611e-05	2.85959e-16	8.33333	9	[CDKN1A, E2F3, GMNN, LIG1, MCM3, POLE, PSMB10, PSMB11, UBB]
R-HSA:3000157	Laminin interactions	REACTOME_Pathways_20.11.2017	0.000103156	1.29667e-16	63.3333	19	[COL4A1, COL4A3, COL4A4, COL4A6, HSPG2, ITGA1, ITGA3, ITGA6, ITGA7, ITGAV, LAMA1, LAMA2, LAMA4, LAMA5, LAMB1, LAMB2, LAMC1, LAMC3, NID2]
R-HSA:606279	Deposition of new CENPA-containing nucleosomes at the centromere	REACTOME_Pathways_20.11.2017	0.000104158	1.55293e-06	5.40541	4	[CENPT, H2AFJ, RSF1, SMARCA5]
R-HSA:774815	Nucleosome assembly	REACTOME_Pathways_20.11.2017	0.000104158	1.55293e-06	5.40541	4	[CENPT, H2AFJ, RSF1, SMARCA5]
R-HSA:3214815	HDACs deacetylate histones	REACTOME_Pathways_20.11.2017	0.000114302	0.000529167	7.44681	7	[CHD3, CHD4, HDAC10, KDM1A, MTA1, SAP30, TBL1X]
R-HSA:5625886	Activated PKN1 stimulates transcription of AR (androgen receptor) regulated genes KLK2 and KLK3	REACTOME_Pathways_20.11.2017	0.000114952	0.00467926	4.47761	3	[H2AFJ, KDM1A, PKN1]
R-HSA:176408	Regulation of APC/C activators between G1/S and early anaphase	REACTOME_Pathways_20.11.2017	0.000123873	5.71498e-11	6.25	5	[ANAPC4, CDC27, PSMB10, PSMB11, UBB]
R-HSA:425393	Transport of inorganic cations/anions and amino acids/oligopeptides	REACTOME_Pathways_20.11.2017	0.000140471	0.00869218	44.4444	48	[CTNS, SLC12A3, SLC12A4, SLC12A7, SLC15A3, SLC15A4, SLC17A8, SLC1A5, SLC1A7, SLC20A2, SLC24A1, SLC25A10, SLC25A18, SLC25A22, SLC25A29, SLC26A11, SLC26A6, SLC26A7, SLC34A1, SLC36A1, SLC38A1, SLC38A2, SLC38A3, SLC38A4, SLC43A1, SLC43A2, SLC4A1, SLC4A2, SLC4A4, SLC4A5, SLC4A9, SLC6A12, SLC6A19, SLC6A6, SLC7A10, SLC7A2, SLC7A3, SLC7A6, SLC7A7, SLC7A9, SLC8A2, SLC8A3, SLC8B1, SLC9A1, SLC9A2, SLC9A4, S…
R-HSA:912446	Meiotic recombination	REACTOME_Pathways_20.11.2017	0.000140823	1.55293e-06	6.89655	6	[ATM, H2AFJ, HIST3H3, MLH1, MSH5, TEX15]
R-HSA:174143	APC/C-mediated degradation of cell cycle proteins	REACTOME_Pathways_20.11.2017	0.000142443	5.71498e-11	6.97674	6	[ANAPC4, CDC14A, CDC27, PSMB10, PSMB11, UBB]
R-HSA:453276	Regulation of mitotic cell cycle	REACTOME_Pathways_20.11.2017	0.000142443	5.71498e-11	6.97674	6	[ANAPC4, CDC14A, CDC27, PSMB10, PSMB11, UBB]
R-HSA:212300	PRC2 methylates histones and DNA	REACTOME_Pathways_20.11.2017	0.000142915	4.57316e-05	5.47945	4	[AEBP2, DNMT3B, H2AFJ, PHF1]
R-HSA:2129379	Molecules associated with elastic fibres	REACTOME_Pathways_20.11.2017	0.000150672	1.59716e-05	57.8947	22	[BMP2, BMP4, EFEMP2, EMILIN1, FBLN1, FBLN2, FBLN5, FBN1, FBN2, FN1, ITGA8, ITGAV, ITGB3, ITGB6, LTBP1, LTBP2, LTBP3, LTBP4, MFAP2, MFAP4, MFAP5, VTN]
R-HSA:5173214	O-glycosylation of TSR domain-containing proteins	REACTOME_Pathways_20.11.2017	0.000150672	0.00263163	57.8947	22	[ADAMTS10, ADAMTS12, ADAMTS13, ADAMTS15, ADAMTS16, ADAMTS19, ADAMTS2, ADAMTS5, ADAMTS6, ADAMTS7, ADAMTS8, ADAMTSL2, ADAMTSL3, CFP, POFUT2, SBSPON, SEMA5A, SEMA5B, SPON1, SSPO, THBS2, THSD7A]
R-HSA:1474228	Degradation of the extracellular matrix	REACTOME_Pathways_20.11.2017	0.000153702	1.29667e-16	41.7266	58	[ADAM8, ADAMTS16, ADAMTS5, ADAMTS8, CAPN10, CAPN11, CAPN13, CAPN8, CAPN9, CMA1, COL12A1, COL13A1, COL14A1, COL15A1, COL16A1, COL19A1, COL1A1, COL1A2, COL26A1, COL3A1, COL4A1, COL4A3, COL4A4, COL4A6, COL5A1, COL5A2, COL6A1, COL6A2, COL6A3, COL6A5, COL8A1, COL9A2, COL9A3, CTSG, CTSL, DCN, ELANE, FBN1, FBN2, FN1, HSPG2, HTRA1, LAMA5, LAMB1, LAMC1, MMP11, MMP15, MMP16, MMP17, MMP2, MMP25, MMP9, PHYKP…
R-HSA:5663220	RHO GTPases Activate Formins	REACTOME_Pathways_20.11.2017	0.000170667	0.00467926	10.6383	15	[CENPT, CLASP1, DYNC1H1, DYNC1I1, EHHADH, FMNL2, FMNL3, MKL1, RHOC, SRC, TUBA8, TUBAL3, TUBB2B, TUBB4A, TUBB8]
R-HSA:5617472	Activation of anterior HOX genes in hindbrain development during early embryogenesis	REACTOME_Pathways_20.11.2017	0.000179831	5.82753e-05	9.83607	12	[H2AFJ, HOXA2, HOXA3, HOXB3, HOXB4, HOXD3, HOXD4, KMT2D, PAGR1, PCGF2, PKNOX1, POLR2I]
R-HSA:5619507	Activation of HOX genes during differentiation	REACTOME_Pathways_20.11.2017	0.000179831	5.82753e-05	9.83607	12	[H2AFJ, HOXA2, HOXA3, HOXB3, HOXB4, HOXD3, HOXD4, KMT2D, PAGR1, PCGF2, PKNOX1, POLR2I]
R-HSA:390522	Striated Muscle Contraction	REACTOME_Pathways_20.11.2017	0.000190403	0.0012326	58.3333	21	[ACTA1, ACTC1, ACTN3, DES, DMD, MYBPC2, MYBPC3, MYH3, MYH6, MYL3, MYL4, NEB, TCAP, TMOD1, TMOD4, TNNC1, TNNC2, TNNT3, TPM1, TPM2, VIM]
R-HSA:5693607	Processing of DNA double-strand break ends	REACTOME_Pathways_20.11.2017	0.00023601	2.37147e-10	8.16327	8	[ATM, HERC2, HIST3H3, KAT5, MDC1, TP53BP1, UBB, UIMC1]
R-HSA:8875878	MET promotes cell motility	REACTOME_Pathways_20.11.2017	0.000236648	1.29667e-16	56.0976	23	[COL1A1, COL1A2, COL24A1, COL27A1, COL3A1, COL5A1, COL5A2, DOCK7, FN1, HGF, ITGA3, LAMA1, LAMA2, LAMA4, LAMA5, LAMB1, LAMB2, LAMC1, LAMC3, PTK2, SRC, TNS3, TNS4]
R-HSA:2243919	Crosslinking of collagen fibrils	REACTOME_Pathways_20.11.2017	0.000283064	1.29667e-16	72.2222	13	[COL1A1, COL1A2, COL4A1, COL4A3, COL4A4, COL4A6, LOX, LOXL2, LOXL3, PCOLCE, PXDN, TLL1, TLL2]
R-HSA:376176	Signaling by ROBO receptors	REACTOME_Pathways_20.11.2017	0.000284564	0.000151229	13.6986	30	[ABL1, ABL2, CLASP1, CXCL12, CXCR4, ENAH, FLRT3, GSPT2, HOXA2, LDB1, LHX3, MSI1, NCBP2, PAK3, PAK5, PRKACG, PRKCA, PSMB10, PSMB11, ROBO3, RPL7A, RPLP2, RPS3, SLIT1, SLIT2, SLIT3, SRC, SRGAP3, UBB, UPF3A]
R-HSA:69473	G2/M DNA damage checkpoint	REACTOME_Pathways_20.11.2017	0.000315456	2.37147e-10	8.42105	8	[ATM, HERC2, HIST3H3, KAT5, MDC1, TP53, TP53BP1, UIMC1]
R-HSA:176409	APC/C:Cdc20 mediated degradation of mitotic proteins	REACTOME_Pathways_20.11.2017	0.000342595	5.71498e-11	6.66667	5	[ANAPC4, CDC27, PSMB10, PSMB11, UBB]
R-HSA:176814	Activation of APC/C and APC/C:Cdc20 mediated degradation of mitotic proteins	REACTOME_Pathways_20.11.2017	0.000346252	5.71498e-11	6.57895	5	[ANAPC4, CDC27, PSMB10, PSMB11, UBB]
R-HSA:69656	Cyclin A:Cdk2-associated events at S phase entry	REACTOME_Pathways_20.11.2017	0.000382219	2.85959e-16	7.40741	6	[CDKN1A, E2F5, LIN37, PSMB10, TFDP2, UBB]
R-HSA:157579	Telomere Maintenance	REACTOME_Pathways_20.11.2017	0.000384189	1.55293e-06	7.31707	6	[ACD, H2AFJ, HIST3H3, LIG1, POLE, TERF2]
R-HSA:446652	Interleukin-1 family signaling	REACTOME_Pathways_20.11.2017	0.000429782	1.47997e-05	10.5691	13	[AGER, ALOX5, APP, IKBKB, IRAK2, MAP3K3, NFKB2, PELI2, PELI3, PSMB10, PSMB11, TAB1, UBB]
R-HSA:5083635	Defective B3GALTL causes Peters-plus syndrome (PpS)	REACTOME_Pathways_20.11.2017	0.000444464	0.00263163	56.7568	21	[ADAMTS10, ADAMTS12, ADAMTS13, ADAMTS15, ADAMTS16, ADAMTS19, ADAMTS2, ADAMTS5, ADAMTS6, ADAMTS7, ADAMTS8, ADAMTSL2, ADAMTSL3, CFP, SBSPON, SEMA5A, SEMA5B, SPON1, SSPO, THBS2, THSD7A]
R-HSA:3700989	Transcriptional Regulation by TP53	REACTOME_Pathways_20.11.2017	0.000462255	0.00016118	16.5761	61	[AGO1, AGO2, AGO3, AKT3, ATM, BANP, BAX, BBC3, BCL2L14, BRPF3, BTG2, CASP6, CDKN1A, CHD3, CHD4, CRADD, ERCC2, ERCC3, GADD45A, GLS2, GTF2H4, KAT5, L3MBTL1, MAPK11, MDC1, MLH1, MOV10, NELFCD, PCBP4, PIDD1, PIP4K2B, PML, POLR2I, PRKAB2, PRKAG2, PRKAG3, RNF34, RPTOR, RRAGB, RRM2B, SESN1, SESN3, SMYD2, STEAP3, SUPT5H, SURF1, TAF1, TAF1L, TAF3, TAF4B, TFDP2, TNFRSF10B, TNFRSF10C, TNFRSF10D, TNRC6A, TNR…
R-HSA:187577	SCF(Skp2)-mediated degradation of p27/p21	REACTOME_Pathways_20.11.2017	0.000467944	2.85959e-16	5	3	[CDKN1A, PSMB10, UBB]
R-HSA:179419	APC:Cdc20 mediated degradation of cell cycle proteins prior to satisfation of the cell cycle checkpoint	REACTOME_Pathways_20.11.2017	0.00047213	5.71498e-11	6.84932	5	[ANAPC4, CDC27, PSMB10, PSMB11, UBB]
R-HSA:72163	mRNA Splicing - Major Pathway	REACTOME_Pathways_20.11.2017	0.000472609	2.36795e-09	13.1148	24	[CHERP, CPSF1, DDX42, FUS, HNRNPA0, HNRNPD, NCBP2, PABPN1, POLR2I, PRPF3, PRPF31, PRPF4, PRPF6, RBM5, RBMX, SART1, SF3B2, SNRNP70, SRRM2, SRSF6, SUGP1, SYMPK, U2AF1L4, XAB2]
R-HSA:162909	Host Interactions of HIV factors	REACTOME_Pathways_20.11.2017	0.000520274	2.32739e-14	11.194	15	[AP1M1, AP2A2, AP2B1, APOBEC3G, CD28, CD4, LCK, PACS1, POM121, PSIP1, PSMB10, PSMB11, SLC25A6, TPR, UBB]
R-HSA:913531	Interferon Signaling	REACTOME_Pathways_20.11.2017	0.000588226	0.000208734	13.7056	27	[CIITA, FLNB, HERC5, HLA-C, IFI35, IFNA1, IRF3, IRF4, IRF8, KPNA5, MID1, NCAM1, NEDD4, PLCG1, PML, POM121, PTAFR, PTPN6, STAT2, TPR, TRIM22, TRIM45, TRIM68, TYK2, UBA7, UBB, VCAM1]
R-HSA:202424	Downstream TCR signaling	REACTOME_Pathways_20.11.2017	0.000593074	2.32739e-14	9.18367	9	[CARD11, CD4, IKBKB, LCK, PIK3R2, PSMB10, PSMB11, TRAT1, UBB]
R-HSA:72172	mRNA Splicing	REACTOME_Pathways_20.11.2017	0.000640976	2.36795e-09	13.6126	26	[CHERP, CPSF1, DDX42, FUS, HNRNPA0, HNRNPD, NCBP2, PABPN1, POLR2I, PRPF3, PRPF31, PRPF4, PRPF6, RBM5, RBMX, RNPC3, SART1, SF3B2, SNRNP48, SNRNP70, SRRM2, SRSF6, SUGP1, SYMPK, U2AF1L4, XAB2]
R-HSA:174178	APC/C:Cdh1 mediated degradation of Cdc20 and other APC/C:Cdh1 targeted proteins in late mitosis/early G1	REACTOME_Pathways_20.11.2017	0.000654964	5.71498e-11	6.94444	5	[ANAPC4, CDC27, PSMB10, PSMB11, UBB]
R-HSA:174184	Cdc20:Phospho-APC/C mediated degradation of Cyclin A	REACTOME_Pathways_20.11.2017	0.000654964	5.71498e-11	6.94444	5	[ANAPC4, CDC27, PSMB10, PSMB11, UBB]
R-HSA:1221632	Meiotic synapsis	REACTOME_Pathways_20.11.2017	0.000757399	1.55293e-06	7.59494	6	[ACD, H2AFJ, HIST3H3, STAG3, SYNE1, TERF2]
R-HSA:68874	M/G1 Transition	REACTOME_Pathways_20.11.2017	0.00079319	1.33456e-11	8.23529	7	[E2F3, GMNN, MCM3, POLE, PSMB10, PSMB11, UBB]
R-HSA:69002	DNA Replication Pre-Initiation	REACTOME_Pathways_20.11.2017	0.00079319	1.33456e-11	8.23529	7	[E2F3, GMNN, MCM3, POLE, PSMB10, PSMB11, UBB]
R-HSA:73777	RNA Polymerase I Chain Elongation	REACTOME_Pathways_20.11.2017	0.000796854	0.0040302	8.88889	8	[ERCC2, ERCC3, GTF2H4, H2AFJ, POLR1A, POLR1E, TAF1C, UBTF]
R-HSA:5250924	B-WICH complex positively regulates rRNA expression	REACTOME_Pathways_20.11.2017	0.000815956	0.0040302	8.79121	8	[BAZ1B, H2AFJ, KAT2A, MYBBP1A, POLR1A, POLR1E, SMARCA5, TAF1C]
R-HSA:2206281	Mucopolysaccharidoses	REACTOME_Pathways_20.11.2017	0.00082484	0.00334095	81.8182	9	[ARSB, GLB1, GNS, GUSB, HGSNAT, IDS, IDUA, NAGLU, SGSH]
R-HSA:68949	Orc1 removal from chromatin	REACTOME_Pathways_20.11.2017	0.000946818	1.33456e-11	7.04225	5	[CDKN1A, MCM3, PSMB10, PSMB11, UBB]
R-HSA:69052	Switching of origins to a post-replicative state	REACTOME_Pathways_20.11.2017	0.000946818	1.33456e-11	7.04225	5	[CDKN1A, MCM3, PSMB10, PSMB11, UBB]
R-HSA:162599	Late Phase of HIV Life Cycle	REACTOME_Pathways_20.11.2017	0.000959293	2.32739e-14	12.3288	18	[ERCC2, ERCC3, GTF2B, GTF2H4, MVB12B, NCBP2, NEDD4L, NELFCD, NMT1, POLR2I, POM121, SUPT5H, TAF1, TAF1L, TAF3, TAF4B, TPR, UBB]
R-HSA:8852135	Protein ubiquitination	REACTOME_Pathways_20.11.2017	0.00101891	0.000387349	7.79221	6	[HLTF, PEX12, PEX5, UBB, UBE2E3, UBE2G2]
R-HSA:69202	Cyclin E associated events during G1/S transition	REACTOME_Pathways_20.11.2017	0.00104006	2.85959e-16	8.53659	7	[AKT3, CDKN1A, E2F5, LIN37, PSMB10, TFDP2, UBB]
R-HSA:5250913	Positive epigenetic regulation of rRNA expression	REACTOME_Pathways_20.11.2017	0.00106828	0.000529167	10.2804	11	[BAZ1B, CHD3, CHD4, H2AFJ, KAT2A, MTA1, MYBBP1A, POLR1A, POLR1E, SMARCA5, TAF1C]
R-HSA:174084	Autodegradation of Cdh1 by Cdh1:APC/C	REACTOME_Pathways_20.11.2017	0.00115747	5.71498e-11	6.34921	4	[ANAPC4, CDC27, PSMB10, UBB]
R-HSA:419037	NCAM1 interactions	REACTOME_Pathways_20.11.2017	0.00125396	1.29667e-16	52.381	22	[CACNA1D, CACNA1H, CACNB2, CACNB4, CNTN2, COL3A1, COL4A1, COL4A3, COL4A4, COL5A1, COL5A2, COL6A1, COL6A2, COL6A3, COL6A5, COL9A2, COL9A3, GFRA1, GFRA2, NCAM1, PRNP, PSPN]
R-HSA:1442490	Collagen degradation	REACTOME_Pathways_20.11.2017	0.00125924	1.29667e-16	46.875	30	[COL12A1, COL13A1, COL14A1, COL15A1, COL16A1, COL19A1, COL1A1, COL1A2, COL26A1, COL3A1, COL4A1, COL4A3, COL4A4, COL4A6, COL5A1, COL5A2, COL6A1, COL6A2, COL6A3, COL6A5, COL8A1, COL9A2, COL9A3, CTSL, ELANE, MMP11, MMP15, MMP2, MMP9, PHYKPL]
R-HSA:174113	SCF-beta-TrCP mediated degradation of Emi1	REACTOME_Pathways_20.11.2017	0.00137506	2.85959e-16	5.45455	3	[PSMB10, PSMB11, UBB]
R-HSA:8854050	FBXL7 down-regulates AURKA during mitotic entry and in early mitosis	REACTOME_Pathways_20.11.2017	0.00137734	2.85959e-16	5.55556	3	[PSMB10, PSMB11, UBB]
R-HSA:6803157	Antimicrobial peptides	REACTOME_Pathways_20.11.2017	0.00138093	0.00052971	10.5769	11	[ART1, BPIFA1, CCR2, CCR6, CD4, CTSG, DEFB124, ELANE, LEAP2, PRTN3, RNASE8]
R-HSA:68877	Mitotic Prometaphase	REACTOME_Pathways_20.11.2017	0.001518	5.71498e-11	14.5	29	[ALMS1, CENPT, CEP164, CEP192, CEP250, CEP290, CEP41, CEP72, CLASP1, CNTRL, DYNC1H1, DYNC1I1, EHHADH, HAUS5, HAUS8, NUMA1, OFD1, PCNT, PRKAR2B, SDCCAG8, SFI1, TUBA8, TUBAL3, TUBB2B, TUBB4A, TUBB8, TUBG2, TUBGCP5, TUBGCP6]
R-HSA:5621481	C-type lectin receptors (CLRs)	REACTOME_Pathways_20.11.2017	0.00160311	2.85959e-16	12.5874	18	[CARD11, CD209, ICAM2, IKBKB, ITPR1, MUC12, MUC5B, NFATC1, NFATC2, NFKB2, PAK3, PPP3CA, PRKACG, PSMB10, PSMB11, SRC, TAB1, UBB]
R-HSA:72662	Activation of the mRNA upon binding of the cap-binding complex and eIFs, and subsequent binding to 43S	REACTOME_Pathways_20.11.2017	0.00160627	3.81458e-20	6.55738	4	[EIF3D, EIF3L, EIF4B, RPS3]
R-HSA:73864	RNA Polymerase I Transcription	REACTOME_Pathways_20.11.2017	0.00168283	0.000529167	11.4035	13	[CHD3, CHD4, ERCC2, ERCC3, GTF2H4, H2AFJ, KAT2A, MTA1, POLR1A, POLR1E, RRN3, TAF1C, UBTF]
R-HSA:427413	NoRC negatively regulates rRNA expression	REACTOME_Pathways_20.11.2017	0.0017539	0.0040302	11.1111	12	[DNMT3B, ERCC2, ERCC3, GTF2H4, H2AFJ, POLR1A, POLR1E, SAP30, SIN3A, SMARCA5, TAF1C, UBTF]
R-HSA:174154	APC/C:Cdc20 mediated degradation of Securin	REACTOME_Pathways_20.11.2017	0.00176257	5.71498e-11	7.46269	5	[ANAPC4, CDC27, PSMB10, PSMB11, UBB]
R-HSA:69300	Removal of licensing factors from origins	REACTOME_Pathways_20.11.2017	0.00186405	1.33456e-11	8.21918	6	[CDKN1A, GMNN, MCM3, PSMB10, PSMB11, UBB]
R-HSA:352230	Amino acid transport across the plasma membrane	REACTOME_Pathways_20.11.2017	0.00190005	0.00869218	54.5455	18	[SLC1A5, SLC25A29, SLC36A1, SLC38A1, SLC38A2, SLC38A3, SLC38A4, SLC43A1, SLC43A2, SLC6A12, SLC6A19, SLC6A6, SLC7A10, SLC7A2, SLC7A3, SLC7A6, SLC7A7, SLC7A9]
R-HSA:72695	Formation of the ternary complex, and subsequently, the 43S complex	REACTOME_Pathways_20.11.2017	0.0019142	3.81458e-20	5.66038	3	[EIF3D, EIF3L, RPS3]
R-HSA:169911	Regulation of Apoptosis	REACTOME_Pathways_20.11.2017	0.0019142	2.85959e-16	5.66038	3	[PSMB10, PSMB11, UBB]
R-HSA:1236974	ER-Phagosome pathway	REACTOME_Pathways_20.11.2017	0.00191997	2.85959e-16	9.52381	8	[HLA-C, IKBKB, PSMB10, PSMB11, STX4, TAPBP, TLR4, UBB]
R-HSA:5632681	Ligand-receptor interactions	REACTOME_Pathways_20.11.2017	0.00206621	0.000839016	87.5	7	[BOC, CDON, GAS1, HHIP, IHH, PTCH1, SHH]
R-HSA:8948700	Competing endogenous RNAs (ceRNAs) regulate PTEN translation	REACTOME_Pathways_20.11.2017	0.00206621	8.3336e-07	87.5	7	[AGO1, AGO2, AGO3, MOV10, TNRC6A, TNRC6B, TNRC6C]
R-HSA:211000	Gene Silencing by RNA	REACTOME_Pathways_20.11.2017	0.00216185	2.58406e-10	12.6866	17	[AGO1, AGO2, AGO3, DGCR8, DROSHA, H2AFJ, HENMT1, IPO8, POLR2I, POM121, TDRD6, TDRD9, TDRKH, TNRC6A, TNRC6B, TNRC6C, TPR]
R-HSA:5676590	NIK-->noncanonical NF-kB signaling	REACTOME_Pathways_20.11.2017	0.00217983	1.47997e-05	6.77966	4	[NFKB2, PSMB10, PSMB11, UBB]
R-HSA:68827	CDT1 association with the CDC6:ORC:origin complex	REACTOME_Pathways_20.11.2017	0.00217983	2.85959e-16	6.77966	4	[GMNN, PSMB10, PSMB11, UBB]
R-HSA:5607761	Dectin-1 mediated noncanonical NF-kB signaling	REACTOME_Pathways_20.11.2017	0.00226984	1.47997e-05	6.66667	4	[NFKB2, PSMB10, PSMB11, UBB]
R-HSA:72649	Translation initiation complex formation	REACTOME_Pathways_20.11.2017	0.00226984	3.81458e-20	6.66667	4	[EIF3D, EIF3L, EIF4B, RPS3]
R-HSA:72702	Ribosomal scanning and start codon recognition	REACTOME_Pathways_20.11.2017	0.00226984	3.81458e-20	6.66667	4	[EIF3D, EIF3L, EIF4B, RPS3]
R-HSA:5610785	GLI3 is processed to GLI3R by the proteasome	REACTOME_Pathways_20.11.2017	0.00226984	2.85959e-16	6.66667	4	[PRKACG, PSMB10, PSMB11, UBB]
R-HSA:1638091	Heparan sulfate/heparin (HS-GAG) metabolism	REACTOME_Pathways_20.11.2017	0.00228461	0.00334095	47.2727	26	[B3GALT6, B3GAT1, B3GAT3, B4GALT7, CSPG4, DCN, GLB1, GLB1L, GPC4, GUSB, HGSNAT, HPSE2, HS2ST1, HS3ST4, HS3ST5, HS3ST6, HS6ST3, HSPG2, IDS, IDUA, NAGLU, NDST2, SDC2, SDC3, SGSH, XYLT2]
R-HSA:1793185	Chondroitin sulfate/dermatan sulfate metabolism	REACTOME_Pathways_20.11.2017	0.00239295	0.00334095	48	24	[ARSB, B3GALT6, B3GAT1, B3GAT3, B4GALT7, CHPF, CHPF2, CHST14, CHST3, CHSY1, CHSY3, CSGALNACT2, CSPG4, DCN, DSEL, GPC4, HEXA, HSPG2, IDS, IDUA, SDC2, SDC3, UST, XYLT2]
R-HSA:1266738	Developmental Biology	REACTOME_Pathways_20.11.2017	0.00244095	0.00100768	20.9108	225	[ABL1, ABL2, ACVR2B, ADAM11, ADAM22, ADIRF, AKT3, ALCAM, ANK2, AP2A2, AP2B1, APH1B, ARHGEF11, ARHGEF7, BOC, CACNA1D, CACNA1H, CACNB2, CACNB4, CD72, CDH4, CDON, CLASP1, CLTA, CNTN1, CNTN2, CNTN6, CNTNAP1, COL3A1, COL4A1, COL4A3, COL4A4, COL5A1, COL5A2, COL6A1, COL6A2, COL6A3, COL6A5, COL9A2, COL9A3, CXCL12, CXCR4, DAB1, DLG4, DNM1, DOCK1, DOK1, DOK5, DOK6, DPYSL3, DPYSL4, DSG2, EBF1, EFNB1, EFNB3,…
R-HSA:3000480	Scavenging by Class A Receptors	REACTOME_Pathways_20.11.2017	0.00255125	0.00331302	63.1579	12	[APOB, APOE, COL1A1, COL1A2, COL3A1, COL4A1, COLEC11, COLEC12, FTL, MASP1, MSR1, SCARA5]
R-HSA:350562	Regulation of ornithine decarboxylase (ODC)	REACTOME_Pathways_20.11.2017	0.00265342	2.85959e-16	5.88235	3	[OAZ2, PSMB10, PSMB11]
R-HSA:69017	CDK-mediated phosphorylation and removal of Cdc6	REACTOME_Pathways_20.11.2017	0.00265342	2.85959e-16	5.88235	3	[PSMB10, PSMB11, UBB]
R-HSA:69229	Ubiquitin-dependent degradation of Cyclin D1	REACTOME_Pathways_20.11.2017	0.00265342	2.85959e-16	5.88235	3	[PSMB10, PSMB11, UBB]
R-HSA:75815	Ubiquitin-dependent degradation of Cyclin D	REACTOME_Pathways_20.11.2017	0.00265342	2.85959e-16	5.88235	3	[PSMB10, PSMB11, UBB]
R-HSA:5250941	Negative epigenetic regulation of rRNA expression	REACTOME_Pathways_20.11.2017	0.00282345	0.0040302	11.7117	13	[DNMT3B, ERCC2, ERCC3, GTF2H4, H2AFJ, POLR1A, POLR1E, RRP8, SAP30, SIN3A, SMARCA5, TAF1C, UBTF]
R-HSA:162587	HIV Life Cycle	REACTOME_Pathways_20.11.2017	0.00290226	2.32739e-14	13.8365	22	[CD4, CXCR4, ERCC2, ERCC3, GTF2B, GTF2H4, LIG1, MVB12B, NCBP2, NEDD4L, NELFCD, NMT1, POLR2I, POM121, PSIP1, SUPT5H, TAF1, TAF1L, TAF3, TAF4B, TPR, UBB]
R-HSA:397014	Muscle contraction	REACTOME_Pathways_20.11.2017	0.00296014	0.0012326	35.9223	74	[ACTA1, ACTA2, ACTC1, ACTG2, ACTN3, ANXA6, ATP1A3, ATP1B2, ATP2A1, ATP2B1, ATP2B2, CACNA1D, CACNA2D2, CACNB2, CACNB4, CASQ1, DES, DMD, DMPK, FXYD4, FXYD6, ITGA1, ITPR1, KCND1, KCND2, KCNE4, KCNE5, KCNIP2, KCNJ11, KCNK4, KCNQ1, LMOD1, MYBPC2, MYBPC3, MYH11, MYH3, MYH6, MYL3, MYL4, MYL5, MYL9, MYLPF, NEB, NPPA, NPPC, NPR2, ORAI2, PXN, RANGRF, RYR1, RYR3, SCN11A, SCN1B, SCN3B, SCN4B, SCN8A, SCN9A, S…
R-HSA:8866654	E3 ubiquitin ligases ubiquitinate target proteins	REACTOME_Pathways_20.11.2017	0.00300696	0.000387349	7.01754	4	[HLTF, PEX12, PEX5, UBB]
R-HSA:4641258	Degradation of DVL	REACTOME_Pathways_20.11.2017	0.00300696	2.85959e-16	7.01754	4	[DACT1, PSMB10, PSMB11, UBB]
R-HSA:8934593	Regulation of RUNX1 Expression and Activity	REACTOME_Pathways_20.11.2017	0.00314533	8.3336e-07	64.7059	11	[AGO1, AGO2, AGO3, CCND2, MOV10, PML, RUNX1, SRC, TNRC6A, TNRC6B, TNRC6C]
R-HSA:1234174	Regulation of Hypoxia-inducible Factor (HIF) by oxygen	REACTOME_Pathways_20.11.2017	0.00346881	2.85959e-16	9.33333	7	[EGLN3, HIF3A, LIMD1, PSMB10, PSMB11, UBB, WTIP]
R-HSA:2262749	Cellular response to hypoxia	REACTOME_Pathways_20.11.2017	0.00346881	2.85959e-16	9.33333	7	[EGLN3, HIF3A, LIMD1, PSMB10, PSMB11, UBB, WTIP]
R-HSA:69304	Regulation of DNA replication	REACTOME_Pathways_20.11.2017	0.00348959	1.33456e-11	9.21053	7	[CDKN1A, E2F3, GMNN, MCM3, PSMB10, PSMB11, UBB]
R-HSA:2871837	FCERI mediated NF-kB activation	REACTOME_Pathways_20.11.2017	0.00349361	1.47997e-05	9.7561	8	[CARD11, IKBKB, PSMB10, PSMB11, RASGRP2, RASGRP4, TAB1, UBB]
R-HSA:2024096	HS-GAG degradation	REACTOME_Pathways_20.11.2017	0.00350315	0.00334095	59.0909	13	[GLB1, GLB1L, GPC4, GUSB, HGSNAT, HPSE2, HSPG2, IDS, IDUA, NAGLU, SDC2, SDC3, SGSH]
R-HSA:73854	RNA Polymerase I Promoter Clearance	REACTOME_Pathways_20.11.2017	0.00371651	0.000529167	11.8182	13	[CHD3, CHD4, ERCC2, ERCC3, GTF2H4, H2AFJ, KAT2A, MTA1, POLR1A, POLR1E, RRN3, TAF1C, UBTF]
R-HSA:211733	Regulation of activated PAK-2p34 by proteasome mediated degradation	REACTOME_Pathways_20.11.2017	0.0037884	2.85959e-16	6	3	[PSMB10, PSMB11, UBB]
R-HSA:202403	TCR signaling	REACTOME_Pathways_20.11.2017	0.00410892	2.85959e-16	12.605	15	[CARD11, CD4, ENAH, GRAP2, IKBKB, LAT, LCK, PAG1, PAK3, PIK3R2, PLCG1, PSMB10, PSMB11, TRAT1, UBB]
R-HSA:6799198	Complex I biogenesis	REACTOME_Pathways_20.11.2017	0.00420355	8.40572e-06	7.27273	4	[ECSIT, NDUFAF5, NDUFC2, NUBPL]
R-HSA:180585	Vif-mediated degradation of APOBEC3G	REACTOME_Pathways_20.11.2017	0.00420355	2.32739e-14	7.27273	4	[APOBEC3G, PSMB10, PSMB11, UBB]
R-HSA:8941858	Regulation of RUNX3 expression and activity	REACTOME_Pathways_20.11.2017	0.00420355	2.85959e-16	7.27273	4	[PSMB10, SMURF2, SRC, UBB]
R-HSA:450408	AUF1 (hnRNP D0) binds and destabilizes mRNA	REACTOME_Pathways_20.11.2017	0.0042323	2.85959e-16	7.14286	4	[HNRNPD, PSMB10, PSMB11, UBB]
R-HSA:201722	Formation of the beta-catenin:TCF transactivating complex	REACTOME_Pathways_20.11.2017	0.00425076	0.00279257	10.989	10	[AXIN2, H2AFJ, HIST3H3, KAT5, KMT2D, MEN1, PYGO2, TLE1, TLE2, TRRAP]
R-HSA:1280215	Cytokine Signaling in Immune system	REACTOME_Pathways_20.11.2017	0.00431748	2.13352e-07	20.5066	170	[AGER, AIP, ALOX5, APP, BATF, BRAF, CCR2, CD4, CD40, CD40LG, CDKN1A, CIITA, CNKSR2, CNTFR, COL1A2, CRLF1, CRLF2, CSF1R, CSF3R, DAB2IP, DLG4, DUSP2, DUSP8, DUSP9, EDARADD, ERBB4, F13A1, FCER2, FGF16, FGF17, FGF2, FGF20, FGF7, FGF9, FGFR4, FLNB, FLT3, FN1, FRS3, GAB2, GATA3, GFRA1, GFRA2, GH2, GRIN2C, HERC5, HGF, HLA-C, IFI35, IFNA1, IFNL1, IFNLR1, IKBKB, IL11, IL11RA, IL12RB1, IL17RD, IL24, IL25, …
R-HSA:5678895	Defective CFTR causes cystic fibrosis	REACTOME_Pathways_20.11.2017	0.00439761	2.85959e-16	8.19672	5	[ERLIN2, OS9, PSMB10, PSMB11, UBB]
R-HSA:74713	IRS activation	REACTOME_Pathways_20.11.2017	0.00441052	0.00196116	100	5	[GRB10, INS, INSR, IRS1, IRS2]
R-HSA:199977	ER to Golgi Anterograde Transport	REACTOME_Pathways_20.11.2017	0.00441529	5.71498e-11	14.1935	22	[ANK2, BET1L, CNIH2, COG1, CTSZ, DYNC1H1, DYNC1I1, EHHADH, F8, INS, MIA2, SEC16B, SEC22C, SPTBN1, SPTBN5, TRAPPC6A, TRAPPC9, TUBA8, TUBAL3, TUBB2B, TUBB4A, TUBB8]
R-HSA:425407	SLC-mediated transmembrane transport	REACTOME_Pathways_20.11.2017	0.00441787	0.00869218	34.5528	85	[CTNS, LCN12, LCN15, MFSD4B, RUNX1, SLC12A3, SLC12A4, SLC12A7, SLC13A3, SLC14A1, SLC15A3, SLC15A4, SLC16A8, SLC17A8, SLC18A2, SLC1A5, SLC1A7, SLC20A2, SLC22A6, SLC22A7, SLC24A1, SLC25A10, SLC25A18, SLC25A22, SLC25A29, SLC26A11, SLC26A6, SLC26A7, SLC29A1, SLC29A2, SLC29A3, SLC29A4, SLC2A11, SLC2A6, SLC2A8, SLC2A9, SLC34A1, SLC35A1, SLC35B2, SLC35B4, SLC35D1, SLC36A1, SLC38A1, SLC38A2, SLC38A3, SLC…
R-HSA:1169091	Activation of NF-kappaB in B cells	REACTOME_Pathways_20.11.2017	0.00447348	1.47997e-05	8.95522	6	[CARD11, IKBKB, PRKCB, PSMB10, PSMB11, UBB]
R-HSA:68867	Assembly of the pre-replicative complex	REACTOME_Pathways_20.11.2017	0.00449599	1.33456e-11	8.82353	6	[E2F3, GMNN, MCM3, PSMB10, PSMB11, UBB]
R-HSA:159236	Transport of Mature mRNA derived from an Intron-Containing Transcript	REACTOME_Pathways_20.11.2017	0.00450114	8.14924e-06	9.45946	7	[NCBP2, NXF1, POM121, SRSF6, THOC5, TPR, U2AF1L4]
R-HSA:3000170	Syndecan interactions	REACTOME_Pathways_20.11.2017	0.00465376	1.29667e-16	55.5556	15	[COL1A1, COL1A2, COL3A1, COL5A1, COL5A2, FGF2, FN1, ITGA6, ITGAV, ITGB3, PRKCA, SDC2, SDC3, TNC, VTN]
R-HSA:5607764	CLEC7A (Dectin-1) signaling	REACTOME_Pathways_20.11.2017	0.00482439	1.47997e-05	11.8812	12	[CARD11, IKBKB, ITPR1, NFATC1, NFATC2, NFKB2, PPP3CA, PSMB10, PSMB11, SRC, TAB1, UBB]
R-HSA:199991	Membrane Trafficking	REACTOME_Pathways_20.11.2017	0.00482685	0.0186356	19.8748	127	[AKT3, ALPP, AMPH, ANK2, AP1G2, AP1M1, AP2A2, AP2B1, AP4M1, APOB, APP, ARFRP1, AVPR2, BET1L, BICD1, BIN1, BLOC1S3, CD4, CLTA, CNIH2, COG1, CPD, CTSZ, DAB2, DENND1A, DENND2A, DENND2D, DENND3, DENND4A, DNAJC6, DNASE2, DNM1, DTNBP1, DYNC1H1, DYNC1I1, EHHADH, F8, FCHO1, FTL, FZD4, GALNT2, GDI1, GGA2, GJB1, GJC1, GJC2, GJD3, GNS, GRK3, HIP1, HPS4, INS, KIF12, KIF13B, KIF16B, KIF19, KIF26B, KIF3A, KIF3…
R-HSA:5633007	Regulation of TP53 Activity	REACTOME_Pathways_20.11.2017	0.00491747	0.00016118	14.4654	23	[AKT3, ATM, BANP, BRPF3, CHD3, CHD4, KAT5, L3MBTL1, MAPK11, PIP4K2B, PML, PRKAB2, PRKAG2, PRKAG3, RNF34, SMYD2, TAF1, TAF1L, TAF3, TAF4B, TP53, TTC5, UBB]
R-HSA:5625740	RHO GTPases activate PKNs	REACTOME_Pathways_20.11.2017	0.005119	0.00467926	11.5789	11	[H2AFJ, KDM1A, MYH10, MYH11, MYH9, MYL9, PKN1, PKN3, PPP1R12B, PPP1R14A, RHOC]
R-HSA:72202	Transport of Mature Transcript to Cytoplasm	REACTOME_Pathways_20.11.2017	0.0056556	8.14924e-06	10.8434	9	[CPSF1, NCBP2, NXF1, POM121, SRSF6, SYMPK, THOC5, TPR, U2AF1L4]
R-HSA:1168372	Downstream signaling events of B Cell Receptor (BCR)	REACTOME_Pathways_20.11.2017	0.0056556	2.85959e-16	10.8434	9	[CARD11, IKBKB, NFATC1, NFATC2, PPP3CA, PRKCB, PSMB10, PSMB11, UBB]
R-HSA:8943723	Regulation of PTEN mRNA translation	REACTOME_Pathways_20.11.2017	0.00567341	8.3336e-07	77.7778	7	[AGO1, AGO2, AGO3, MOV10, TNRC6A, TNRC6B, TNRC6C]
R-HSA:426496	Post-transcriptional silencing by small RNAs	REACTOME_Pathways_20.11.2017	0.00567558	2.58406e-10	85.7143	6	[AGO1, AGO2, AGO3, TNRC6A, TNRC6B, TNRC6C]
R-HSA:163841	Gamma carboxylation, hypusine formation and arylsulfatase activation	REACTOME_Pathways_20.11.2017	0.00575057	0.00266215	48.7179	19	[ARSA, ARSB, ARSD, ARSE, ARSG, ARSK, BGLAP, DHPS, DPH1, DPH2, DPH6, DPH7, EIF5A2, F2, FN3K, GAS6, PROC, STS, SUMF2]
R-HSA:5693538	Homology Directed Repair	REACTOME_Pathways_20.11.2017	0.0057956	2.37147e-10	13.7681	19	[ABL1, ATM, ERCC1, HERC2, HIST3H3, KAT5, LIG3, MDC1, MUS81, POLE, RAD51B, RAD52, RTEL1, SLX4, SPIDR, TP53BP1, UBB, UIMC1, XRCC3]
R-HSA:5610780	Degradation of GLI1 by the proteasome	REACTOME_Pathways_20.11.2017	0.00582471	2.85959e-16	8.33333	5	[GLI1, PRKACG, PSMB10, PSMB11, UBB]
R-HSA:5610783	Degradation of GLI2 by the proteasome	REACTOME_Pathways_20.11.2017	0.00582471	2.85959e-16	8.33333	5	[GLI2, PRKACG, PSMB10, PSMB11, UBB]
R-HSA:195721	Signaling by WNT	REACTOME_Pathways_20.11.2017	0.00607241	0.00279257	17.8788	59	[AGO1, AGO2, AGO3, AP2A2, AP2B1, AXIN2, CLTA, DACT1, FZD2, FZD3, FZD4, FZD5, FZD7, FZD8, GNB3, GNB5, GNG11, GNG7, H2AFJ, HIST3H3, ITPR1, KAT5, KMT2D, KREMEN2, LGR6, LRP5, LRP6, MEN1, MOV10, NFATC1, NLK, PLCB2, PPP3CA, PRKCA, PRKCB, PSMB10, PSMB11, PYGO2, RAC3, ROR1, ROR2, RSPO1, RSPO2, RSPO3, SMURF2, SOX3, SOX4, TLE1, TLE2, TNKS, TNRC6A, TNRC6B, TNRC6C, TRRAP, UBB, WIF1, WLS, WNT6, ZNRF3]
R-HSA:1236975	Antigen processing-Cross presentation	REACTOME_Pathways_20.11.2017	0.00626526	2.85959e-16	12	12	[CTSL, HLA-C, IKBKB, ITGAV, MRC1, MRC2, PSMB10, PSMB11, STX4, TAPBP, TLR4, UBB]
R-HSA:5693567	HDR through Homologous Recombination (HR) or Single Strand Annealing (SSA)	REACTOME_Pathways_20.11.2017	0.00630233	2.37147e-10	13.6364	18	[ABL1, ATM, ERCC1, HERC2, HIST3H3, KAT5, MDC1, MUS81, POLE, RAD51B, RAD52, RTEL1, SLX4, SPIDR, TP53BP1, UBB, UIMC1, XRCC3]
R-HSA:6798695	Neutrophil degranulation	REACTOME_Pathways_20.11.2017	0.00673562	2.13352e-07	19.2067	92	[A1BG, ABCA13, ADAM8, ALDOA, ALOX5, ANO6, AP1M1, AP2A2, ARHGAP45, ARSA, ARSB, ATAD3B, BST1, C1orf35, C3, CAT, CD33, CD53, CD63, CEP290, CFP, CLEC12A, CPNE1, CR1, CRACR2A, CRISPLD2, CTSG, CTSZ, CYSTM1, DYNC1H1, EEF1A1, ELANE, FGL2, FGR, FTL, FUCA1, FUCA2, GAA, GLB1, GMFG, GNS, GSDMD, GUSB, HGSNAT, HK3, HLA-C, HUWE1, IDH1, IMPDH1, IMPDH2, ITGAL, ITGAM, ITGAV, LPCAT1, LRRC7, MAN2B1, MANBA, MCEMP1, M…
R-HSA:597592	Post-translational protein modification	REACTOME_Pathways_20.11.2017	0.0067452	1.56491e-11	21.8433	301	[ACTR8, ADAMTS10, ADAMTS12, ADAMTS13, ADAMTS15, ADAMTS16, ADAMTS19, ADAMTS2, ADAMTS5, ADAMTS6, ADAMTS7, ADAMTS8, ADAMTSL2, ADAMTSL3, AGBL3, AGBL5, ALG1, ALG13, ALPI, ANK2, APOB, APOE, APOL1, APP, ARSA, ARSB, ARSD, ARSE, ARSG, ARSK, ASB1, ASB13, ASB2, ASB4, ASXL1, AXIN2, B3GNT2, B3GNTL1, B4GALT4, B4GALT6, BET1L, BGLAP, BMI1, BMP4, BST1, C3, CAMKMT, CBX5, CCDC8, CCNF, CFP, CHD3, CHST10, CNIH2, CNTN…
R-HSA:1461957	Beta defensins	REACTOME_Pathways_20.11.2017	0.00700034	0.00052971	6.52174	3	[CCR2, CCR6, DEFB124]
R-HSA:168325	Viral Messenger RNA Synthesis	REACTOME_Pathways_20.11.2017	0.00700034	2.58406e-10	6.52174	3	[POLR2I, POM121, TPR]
R-HSA:3371556	Cellular response to heat stress	REACTOME_Pathways_20.11.2017	0.00702089	0.00326114	11.3636	10	[ATM, BAG2, CCAR2, EEF1A1, HSPA12A, HSPA12B, HSPA1L, POM121, RPTOR, TPR]
R-HSA:2173782	Binding and Uptake of Ligands by Scavenger Receptors	REACTOME_Pathways_20.11.2017	0.00725548	0.00331302	47.619	20	[APOB, APOE, APOL1, CD163, COL1A1, COL1A2, COL3A1, COL4A1, COLEC11, COLEC12, FTL, HPR, HPX, JCHAIN, LRP1, MASP1, MSR1, SCARA5, SCARF1, SPARC]
R-HSA:5357801	Programmed Cell Death	REACTOME_Pathways_20.11.2017	0.0075852	0.00335185	15.4286	27	[ACIN1, ADD1, AKT3, BAX, BBC3, BMF, BMX, CASP6, DAPK2, DFFB, DSG2, GAS2, MAPT, NMT1, PSMB10, PSMB11, PTK2, ROCK1, SATB1, TFDP2, TLR4, TNFRSF10B, TP53, UBB, UNC5A, UNC5B, VIM]
R-HSA:180534	Vpu mediated degradation of CD4	REACTOME_Pathways_20.11.2017	0.00761661	2.32739e-14	7.69231	4	[CD4, PSMB10, PSMB11, UBB]
R-HSA:171306	Packaging Of Telomere Ends	REACTOME_Pathways_20.11.2017	0.00761661	1.55293e-06	7.69231	4	[ACD, H2AFJ, HIST3H3, TERF2]
R-HSA:69601	Ubiquitin Mediated Degradation of Phosphorylated Cdc25A	REACTOME_Pathways_20.11.2017	0.00788395	1.33456e-11	7.54717	4	[ATM, PSMB10, PSMB11, UBB]
R-HSA:69610	p53-Independent DNA Damage Response	REACTOME_Pathways_20.11.2017	0.00788395	1.33456e-11	7.54717	4	[ATM, PSMB10, PSMB11, UBB]
R-HSA:69613	p53-Independent G1/S DNA damage checkpoint	REACTOME_Pathways_20.11.2017	0.00788395	1.33456e-11	7.54717	4	[ATM, PSMB10, PSMB11, UBB]
R-HSA:1268020	Mitochondrial protein import	REACTOME_Pathways_20.11.2017	0.00795676	0.00347942	9.375	6	[HSCB, LDHD, SLC25A6, TAZ, TIMM10B, TOMM20]
R-HSA:447115	Interleukin-12 family signaling	REACTOME_Pathways_20.11.2017	0.00814743	0.00350846	8.47458	5	[AIP, CRLF1, IL12RB1, IL27, TYK2]
R-HSA:212165	Epigenetic regulation of gene expression	REACTOME_Pathways_20.11.2017	0.00829812	0.0040302	14.7651	22	[AEBP2, BAZ1B, CHD3, CHD4, DNMT3B, ERCC2, ERCC3, GTF2H4, H2AFJ, KAT2A, MTA1, MYBBP1A, PHF1, POLR1A, POLR1E, RRP8, SAP30, SIN3A, SMARCA5, TAF1C, TET1, UBTF]
R-HSA:351202	Metabolism of polyamines	REACTOME_Pathways_20.11.2017	0.00922805	2.85959e-16	11.6279	10	[AGMAT, AZIN2, CKB, GAMT, GATM, OAZ2, PSMB10, PSMB11, SLC6A12, SLC6A8]
R-HSA:3781865	Diseases of glycosylation	REACTOME_Pathways_20.11.2017	0.00930496	0.00263163	37.037	50	[ADAMTS10, ADAMTS12, ADAMTS13, ADAMTS15, ADAMTS16, ADAMTS19, ADAMTS2, ADAMTS5, ADAMTS6, ADAMTS7, ADAMTS8, ADAMTSL2, ADAMTSL3, ALG1, ALG13, B3GALT6, B3GAT3, B4GALT7, CFP, CHST14, CHST3, CHSY1, CSPG4, DCN, DPAGT1, DPM3, GALT, GPC4, HSPG2, LFNG, MAN1B1, MOGS, MUC12, MUC5B, NEU1, NOTCH4, PGM1, POMGNT1, POMT2, RFT1, SBSPON, SDC2, SDC3, SEMA5A, SEMA5B, SPON1, SSPO, ST3GAL3, THBS2, THSD7A]
R-HSA:4615885	SUMOylation of DNA replication proteins	REACTOME_Pathways_20.11.2017	0.00983268	2.81091e-13	6.81818	3	[PIAS3, POM121, TPR]
R-HSA:1236978	Cross-presentation of soluble exogenous antigens (endosomes)	REACTOME_Pathways_20.11.2017	0.0106324	2.85959e-16	8	4	[MRC1, MRC2, PSMB10, PSMB11]
R-HSA:69615	G1/S DNA Damage Checkpoints	REACTOME_Pathways_20.11.2017	0.0106521	5.12729e-15	10.2941	7	[ATM, CDKN1A, PCBP4, PSMB10, PSMB11, TP53, UBB]
R-HSA:204005	COPII (Coat Protein 2) Mediated Vesicle Transport	REACTOME_Pathways_20.11.2017	0.0106521	5.71498e-11	10.2941	7	[CNIH2, CTSZ, F8, SEC16B, SEC22C, TRAPPC6A, TRAPPC9]
R-HSA:194315	Signaling by Rho GTPases	REACTOME_Pathways_20.11.2017	0.0108009	0.00467926	19.2825	86	[ABI2, ABL1, ABR, ARAP1, ARAP3, ARHGAP12, ARHGAP18, ARHGAP20, ARHGAP22, ARHGAP23, ARHGAP25, ARHGAP29, ARHGAP42, ARHGAP45, ARHGAP6, ARHGEF1, ARHGEF10, ARHGEF11, ARHGEF15, ARHGEF17, ARHGEF19, ARHGEF33, ARHGEF40, ARHGEF6, ARHGEF7, CENPT, CHN2, CLASP1, DLC1, DLG4, DYNC1H1, DYNC1I1, EHHADH, FAM13A, FAM13B, FGD2, FMNL2, FMNL3, GDI1, GMIP, H2AFJ, INPP5B, KDM1A, KIF5A, KLC4, LIMK2, MCF2L, MEN1, MKL1, MYH…
R-HSA:5362768	Hh mutants that don't undergo autocatalytic processing are degraded by ERAD	REACTOME_Pathways_20.11.2017	0.0108222	2.85959e-16	8.92857	5	[OS9, PSMB10, PSMB11, SHH, UBB]
R-HSA:8948751	Regulation of PTEN stability and activity	REACTOME_Pathways_20.11.2017	0.0108764	2.85959e-16	10.1449	7	[AKT3, NEDD4, PSMB10, PSMB11, TNKS, TRIM27, UBB]
R-HSA:1461973	Defensins	REACTOME_Pathways_20.11.2017	0.0109873	0.00052971	8.77193	5	[ART1, CCR2, CCR6, CD4, DEFB124]
R-HSA:69541	Stabilization of p53	REACTOME_Pathways_20.11.2017	0.0109873	1.33456e-11	8.77193	5	[ATM, PSMB10, PSMB11, TP53, UBB]
R-HSA:1630316	Glycosaminoglycan metabolism	REACTOME_Pathways_20.11.2017	0.0111322	0.00334095	37.3984	46	[ABCC5, ARSB, B3GALT6, B3GAT1, B3GAT3, B3GNT2, B4GALT4, B4GALT6, B4GALT7, CHPF, CHPF2, CHST14, CHST3, CHSY1, CHSY3, CSGALNACT2, CSPG4, DCN, DSEL, GLB1, GLB1L, GNS, GPC4, GUSB, HEXA, HGSNAT, HPSE2, HS2ST1, HS3ST4, HS3ST5, HS3ST6, HS6ST3, HSPG2, IDS, IDUA, NAGLU, NDST2, SDC2, SDC3, SGSH, SLC35B2, SLC9A1, ST3GAL2, ST3GAL3, UST, XYLT2]
R-HSA:977225	Amyloid fiber formation	REACTOME_Pathways_20.11.2017	0.0124333	0.00536211	13	13	[APP, GGA2, HSPG2, INS, NAT8B, NPPA, ODAM, PRKN, SNCA, SORL1, TGFBI, TTR, UBB]
R-HSA:8878159	Transcriptional regulation by RUNX3	REACTOME_Pathways_20.11.2017	0.0133855	2.85959e-16	13.6364	15	[CDKN1A, ITGAL, KAT2A, MAML2, MED1, PSMB10, RORC, RUNX1, SMARCD3, SMURF2, SRC, TBL1X, TP53, UBB, ZFHX3]
R-HSA:8939902	Regulation of RUNX2 expression and activity	REACTOME_Pathways_20.11.2017	0.0138839	2.85959e-16	10.9589	8	[BMP2, DLX6, MSX2, PPARGC1B, PSMB10, PSMB11, TWIST1, UBB]
R-HSA:69563	p53-Dependent G1 DNA Damage Response	REACTOME_Pathways_20.11.2017	0.0142481	5.12729e-15	10.6061	7	[ATM, CDKN1A, PCBP4, PSMB10, PSMB11, TP53, UBB]
R-HSA:69580	p53-Dependent G1/S DNA damage checkpoint	REACTOME_Pathways_20.11.2017	0.0142481	5.12729e-15	10.6061	7	[ATM, CDKN1A, PCBP4, PSMB10, PSMB11, TP53, UBB]
R-HSA:1234176	Oxygen-dependent proline hydroxylation of Hypoxia-inducible Factor Alpha	REACTOME_Pathways_20.11.2017	0.0142481	2.85959e-16	10.6061	7	[EGLN3, HIF3A, LIMD1, PSMB10, PSMB11, UBB, WTIP]
R-HSA:109581	Apoptosis	REACTOME_Pathways_20.11.2017	0.0142925	0.00335185	15.8824	27	[ACIN1, ADD1, AKT3, BAX, BBC3, BMF, BMX, CASP6, DAPK2, DFFB, DSG2, GAS2, MAPT, NMT1, PSMB10, PSMB11, PTK2, ROCK1, SATB1, TFDP2, TLR4, TNFRSF10B, TP53, UBB, UNC5A, UNC5B, VIM]
R-HSA:168898	Toll-Like Receptors Cascades	REACTOME_Pathways_20.11.2017	0.0143705	1.47997e-05	15.7233	25	[AGER, APOB, APP, CTSL, DNM1, ECSIT, IKBKB, IRAK2, IRF3, ITGAM, MAP2K7, MAPK11, MEF2A, NFKB2, PELI2, PELI3, RBSN, RPS6KA2, SARM1, SIGIRR, TAB1, TLR4, TLR9, UBB, UNC93B1]
R-HSA:450531	Regulation of mRNA stability by proteins that bind AU-rich elements	REACTOME_Pathways_20.11.2017	0.0145943	2.85959e-16	12.5	11	[ANP32A, EXOSC2, EXOSC7, HNRNPD, MAPK11, PARN, PRKCA, PSMB10, PSMB11, TNFSF13, UBB]
R-HSA:196849	Metabolism of water-soluble vitamins and cofactors	REACTOME_Pathways_20.11.2017	0.0156215	0.0139363	36.5854	45	[ABCD4, ACACB, ALDH1L1, ALDH1L2, AMN, BST1, BTD, CD320, COASY, CUBN, CYB5A, CYP8B1, ENPP2, FLAD1, FOLR2, FPGS, HLCS, MCCC1, MCCC2, MOCOS, MOCS1, MOCS3, MTHFD1L, MTR, MTRR, NADK2, NADSYN1, NT5E, PANK4, PARP10, PARP16, PARP6, QPRT, SLC19A1, SLC19A3, SLC22A13, SLC23A1, SLC23A2, SLC25A32, SLC46A1, SLC52A1, SLC5A6, TCN2, THTPA, TPK1]
R-HSA:2454202	Fc epsilon receptor (FCERI) signaling	REACTOME_Pathways_20.11.2017	0.0161222	2.85959e-16	14.9254	20	[CARD11, GAB2, GRAP2, IKBKB, ITPR1, LAT, MAP2K7, NFATC1, NFATC2, PIK3R2, PLCG1, PPP3CA, PSMB10, PSMB11, RASGRP2, RASGRP4, TAB1, UBB, VAV1, VAV2]
R-HSA:166166	MyD88-independent TLR4 cascade	REACTOME_Pathways_20.11.2017	0.0190281	1.47997e-05	13.7255	14	[AGER, APP, IKBKB, IRAK2, IRF3, MAP2K7, MAPK11, MEF2A, NFKB2, RPS6KA2, SARM1, TAB1, TLR4, UBB]
R-HSA:937061	TRIF(TICAM1)-mediated TLR4 signaling	REACTOME_Pathways_20.11.2017	0.0190281	1.47997e-05	13.7255	14	[AGER, APP, IKBKB, IRAK2, IRF3, MAP2K7, MAPK11, MEF2A, NFKB2, RPS6KA2, SARM1, TAB1, TLR4, UBB]
R-HSA:6807878	COPI-mediated anterograde transport	REACTOME_Pathways_20.11.2017	0.0190281	5.71498e-11	13.7255	14	[ANK2, BET1L, COG1, DYNC1H1, DYNC1I1, EHHADH, INS, SPTBN1, SPTBN5, TUBA8, TUBAL3, TUBB2B, TUBB4A, TUBB8]
R-HSA:382551	Transport of small molecules	REACTOME_Pathways_20.11.2017	0.0194865	0.00869218	29.558	214	[ABCA1, ABCA10, ABCA2, ABCA6, ABCA7, ABCA8, ABCA9, ABCB4, ABCB6, ABCC10, ABCC2, ABCC3, ABCC4, ABCC5, ABCD1, ABCG1, ABCG2, ACO1, ADCY1, ADCY2, ADCY4, ADCY5, ADCY6, ADD1, AKAP1, AMN, ANGPTL8, ANO4, ANO6, ANO9, AP2A2, AP2B1, APOB, APOBR, APOC1, APOE, AQP1, AQP10, AQP11, AQP8, ATP11C, ATP1A3, ATP1B2, ATP2A1, ATP2B1, ATP2B2, ATP6V1E2, ATP6V1F, ATP6V1G2, ATP7B, ATP8A2, ATP8B1, ATP8B2, ATP9B, AVPR2, BES…
R-HSA:1663150	The activation of arylsulfatases	REACTOME_Pathways_20.11.2017	0.0195235	0.00266215	61.5385	8	[ARSA, ARSB, ARSD, ARSE, ARSG, ARSK, STS, SUMF2]
R-HSA:388396	GPCR downstream signalling	REACTOME_Pathways_20.11.2017	0.0195416	0.00859535	21.5967	211	[ABR, ACKR3, ADCY1, ADCY2, ADCY4, ADCY5, ADCY6, ADCYAP1, ADCYAP1R1, ADRA1D, ADRA2B, ADRA2C, ADRB1, AKT3, APLNR, APP, ARHGEF1, ARHGEF10, ARHGEF11, ARHGEF15, ARHGEF17, ARHGEF19, ARHGEF25, ARHGEF33, ARHGEF40, ARHGEF6, ARHGEF7, AVPR1A, AVPR2, C3, C5, CASR, CCL16, CCL25, CCL27, CCR2, CCR6, CHRM4, CNR1, CXCL12, CXCR4, DGKB, DGKD, DGKG, DGKH, DRD1, DRD5, EDN2, EDNRA, EDNRB, F2, F2R, F2RL3, FFAR1, FFAR3,…
R-HSA:166016	Toll Like Receptor 4 (TLR4) Cascade	REACTOME_Pathways_20.11.2017	0.0201129	1.47997e-05	15.1515	20	[AGER, APP, DNM1, ECSIT, IKBKB, IRAK2, IRF3, ITGAM, MAP2K7, MAPK11, MEF2A, NFKB2, PELI2, PELI3, RPS6KA2, SARM1, SIGIRR, TAB1, TLR4, UBB]
R-HSA:3214847	HATs acetylate histones	REACTOME_Pathways_20.11.2017	0.0201473	0.00878156	15.493	22	[BRPF3, ELP1, ELP2, ELP3, EP400, ING4, JADE1, JADE2, KANSL3, KAT2A, KAT5, KAT6B, KAT7, KAT8, MRGBP, OGT, SGF29, SUPT3H, SUPT7L, TAF5L, TRRAP, USP22]
R-HSA:3906995	Diseases associated with O-glycosylation of proteins	REACTOME_Pathways_20.11.2017	0.02018	0.00263163	40.9091	27	[ADAMTS10, ADAMTS12, ADAMTS13, ADAMTS15, ADAMTS16, ADAMTS19, ADAMTS2, ADAMTS5, ADAMTS6, ADAMTS7, ADAMTS8, ADAMTSL2, ADAMTSL3, CFP, LFNG, MUC12, MUC5B, NOTCH4, POMGNT1, POMT2, SBSPON, SEMA5A, SEMA5B, SPON1, SSPO, THBS2, THSD7A]
R-HSA:2559586	DNA Damage/Telomere Stress Induced Senescence	REACTOME_Pathways_20.11.2017	0.0207118	2.37147e-10	12.5	10	[ACD, ATM, CABIN1, CDKN1A, EP400, H2AFJ, HIST3H3, KAT5, TERF2, TP53]
R-HSA:9006934	Signaling by Receptor Tyrosine Kinases	REACTOME_Pathways_20.11.2017	0.0221485	0.0096125	30.3089	157	[ABI2, ABR, ADAM12, ADCYAP1, ADCYAP1R1, AKT3, AP2A2, AP2B1, APH1B, ARHGEF1, ARHGEF10, ARHGEF11, ARHGEF15, ARHGEF17, ARHGEF19, ARHGEF33, ARHGEF40, ARHGEF6, ARHGEF7, ATP6V1E2, ATP6V1F, ATP6V1G2, AXL, BEX3, BRAF, CILP, CLTA, CMA1, COL1A1, COL1A2, COL24A1, COL27A1, COL3A1, COL4A1, COL4A3, COL4A4, COL5A1, COL5A2, COL6A1, COL6A2, COL6A3, COL6A5, COL9A2, COL9A3, CTNND1, CXCL12, DNM1, DOCK1, DOCK7, ERBB4…
R-HSA:6804756	Regulation of TP53 Activity through Phosphorylation	REACTOME_Pathways_20.11.2017	0.022812	0.00016118	13.1868	12	[ATM, KAT5, MAPK11, PRKAB2, PRKAG2, PRKAG3, TAF1, TAF1L, TAF3, TAF4B, TP53, UBB]
R-HSA:983169	Class I MHC mediated antigen processing & presentation	REACTOME_Pathways_20.11.2017	0.0234438	2.13352e-07	19.3029	72	[ANAPC4, ARIH2, ASB1, ASB13, ASB2, ASB4, CBLB, CCNF, CDC27, CTSL, DET1, DZIP3, ERAP1, FBXL12, FBXL13, FBXL14, FBXL19, FBXL8, FBXO15, FBXO17, FBXO21, FBXO27, FBXO31, FBXO41, FBXO44, FBXW12, HERC1, HERC2, HERC5, HLA-C, HUWE1, IKBKB, ITGAV, KBTBD13, KBTBD7, KCTD7, KLHL22, KLHL3, KLHL41, KLHL42, LRRC41, LRSAM1, MGRN1, MIB2, MRC1, MRC2, MYLIP, NEDD4, NEDD4L, PRKN, PSMB10, PSMB11, RBCK1, RNF19A, RNF34,…
R-HSA:168164	Toll Like Receptor 3 (TLR3) Cascade	REACTOME_Pathways_20.11.2017	0.0240861	1.47997e-05	13.8614	14	[AGER, APP, IKBKB, IRAK2, IRF3, MAP2K7, MAPK11, MEF2A, NFKB2, RPS6KA2, SARM1, TAB1, TLR4, UBB]
R-HSA:71182	Phenylalanine and tyrosine catabolism	REACTOME_Pathways_20.11.2017	0.0247179	0.0107311	63.6364	7	[ASRGL1, HPD, IL4I1, KYAT1, PAH, PCBD1, QDPR]
R-HSA:2559583	Cellular Senescence	REACTOME_Pathways_20.11.2017	0.0248751	8.3336e-07	17.2589	34	[ACD, AGO1, AGO3, ANAPC4, ATM, BMI1, CABIN1, CDC27, CDKN1A, E2F3, EP400, ETS1, H2AFJ, HIST3H3, ID1, IGFBP7, KAT5, KDM6B, MAP2K7, MAP3K5, MAPK11, MOV10, PHC1, PHC3, RPS6KA2, SCMH1, TERF2, TFDP2, TNIK, TNRC6A, TNRC6B, TNRC6C, TP53, UBB]
R-HSA:73894	DNA Repair	REACTOME_Pathways_20.11.2017	0.0262817	0.0113134	18.9873	60	[ABL1, ACTR8, APBB1, APEX1, ASCC1, ATM, BAZ1B, BPHL, CHD1L, ERCC1, ERCC2, ERCC3, EYA4, FAAP20, FAN1, FANCF, FTO, GTF2H4, HERC2, HIST3H3, INO80B, INO80E, KAT5, KDM4A, LIG1, LIG3, MDC1, MGMT, MLH1, MUS81, MUTYH, NEIL1, NEIL2, NFRKB, NHEJ1, OGG1, PARG, PIAS3, PNKP, POLE, POLI, POLL, POLM, POLN, POLR2I, RAD51B, RAD52, REV3L, RTEL1, SLX4, SMARCA5, SPIDR, TP53, TP53BP1, UBA7, UBB, UIMC1, UVSSA, XAB2, X…
R-HSA:3214858	RMTs methylate histone arginines	REACTOME_Pathways_20.11.2017	0.0271077	0.0115219	12.6582	10	[ARID1A, ARID1B, H2AFJ, PRMT6, PRMT7, SMARCA2, SMARCC2, SMARCD1, SMARCD3, WDR77]
R-HSA:5693616	Presynaptic phase of homologous DNA pairing and strand exchange	REACTOME_Pathways_20.11.2017	0.0272974	0.0197301	7.69231	3	[ATM, KAT5, RAD51B]
R-HSA:4641263	Regulation of FZD by ubiquitination	REACTOME_Pathways_20.11.2017	0.0275007	0.00279257	52.381	11	[FZD4, FZD5, FZD8, LGR6, LRP5, LRP6, RSPO1, RSPO2, RSPO3, UBB, ZNRF3]
R-HSA:186797	Signaling by PDGF	REACTOME_Pathways_20.11.2017	0.0275842	1.29667e-16	41.3793	24	[COL3A1, COL4A1, COL4A3, COL4A4, COL5A1, COL5A2, COL6A1, COL6A2, COL6A3, COL6A5, COL9A2, COL9A3, PDGFA, PDGFB, PDGFD, PDGFRA, PIK3R2, PLAT, PLCG1, RASA1, SRC, STAT5A, THBS2, THBS3]
R-HSA:375165	NCAM signaling for neurite out-growth	REACTOME_Pathways_20.11.2017	0.0279159	1.29667e-16	40	26	[CACNA1D, CACNA1H, CACNB2, CACNB4, CNTN2, COL3A1, COL4A1, COL4A3, COL4A4, COL5A1, COL5A2, COL6A1, COL6A2, COL6A3, COL6A5, COL9A2, COL9A3, GFRA1, GFRA2, NCAM1, PRNP, PSPN, PTK2, SPTBN1, SPTBN5, SRC]
R-HSA:349425	Autodegradation of the E3 ubiquitin ligase COP1	REACTOME_Pathways_20.11.2017	0.0282894	1.33456e-11	9.61539	5	[ATM, PSMB10, PSMB11, TP53, UBB]
R-HSA:69275	G2/M Transition	REACTOME_Pathways_20.11.2017	0.0294572	5.71498e-11	17.3469	34	[ALMS1, CDKN1A, CEP164, CEP192, CEP250, CEP290, CEP41, CEP72, CLASP1, CNTRL, DYNC1H1, EHHADH, HAUS5, HAUS8, LIN37, OFD1, PCNT, PPP1R12B, PPP2R3B, PRKAR2B, PSMB10, PSMB11, SDCCAG8, SFI1, TP53, TUBA8, TUBAL3, TUBB2B, TUBB4A, TUBB8, TUBG2, TUBGCP5, TUBGCP6, UBB]
R-HSA:71291	Metabolism of amino acids and derivatives	REACTOME_Pathways_20.11.2017	0.0295554	0.0124716	19.4521	71	[AADAT, AASS, AFMID, AGMAT, ALDH4A1, AMT, ASNS, ASPA, ASRGL1, AUH, AZIN2, BCAT1, BCAT2, BCKDHB, BHMT, BHMT2, CDO1, CKB, CSAD, CTH, DBH, DIO3, DMGDH, FTCD, GAMT, GATM, GLDC, GLS2, GNMT, GPT, HAAO, HOGA1, HPD, HYKK, IL4I1, INMT, IVD, KYAT1, KYAT3, LIAS, LIPT2, MCCC1, MCCC2, MTR, MTRR, NAALAD2, OAZ2, PAH, PCBD1, PHYKPL, PNMT, PRODH2, PSAT1, PSMB10, PSMB11, PYCR2, QDPR, RIMKLA, RIMKLB, RPL7A, RPLP2, …
R-HSA:8853659	RET signaling	REACTOME_Pathways_20.11.2017	0.0306983	0.0128543	43.9024	18	[DOK1, DOK5, DOK6, GAB2, GFRA1, GFRA2, GRB10, IRS2, PDLIM7, PIK3CD, PIK3R2, PLCG1, PRKACG, PRKCA, PSPN, RAP1GAP, SHC3, SRC]
R-HSA:166054	Activated TLR4 signalling	REACTOME_Pathways_20.11.2017	0.030795	1.47997e-05	15.2542	18	[AGER, APP, ECSIT, IKBKB, IRAK2, IRF3, MAP2K7, MAPK11, MEF2A, NFKB2, PELI2, PELI3, RPS6KA2, SARM1, SIGIRR, TAB1, TLR4, UBB]
R-HSA:418360	Platelet calcium homeostasis	REACTOME_Pathways_20.11.2017	0.0310432	0.0129557	46.6667	14	[ATP2A1, ATP2B1, ATP2B2, ITPR1, ORAI2, P2RX1, P2RX2, P2RX4, P2RX5, P2RX6, P2RX7, SLC8A2, SLC8A3, SRI]
R-HSA:109688	Cleavage of Growing Transcript in the Termination Region	REACTOME_Pathways_20.11.2017	0.0310766	8.14924e-06	11.9403	8	[CPSF1, NCBP2, PABPN1, SRSF6, SYMPK, THOC5, U2AF1L4, ZNF473]
R-HSA:73856	RNA Polymerase II Transcription Termination	REACTOME_Pathways_20.11.2017	0.0310766	8.14924e-06	11.9403	8	[CPSF1, NCBP2, PABPN1, SRSF6, SYMPK, THOC5, U2AF1L4, ZNF473]
R-HSA:3371453	Regulation of HSF1-mediated heat shock response	REACTOME_Pathways_20.11.2017	0.0315723	0.00326114	11.7647	8	[ATM, BAG2, CCAR2, HSPA12A, HSPA12B, HSPA1L, POM121, TPR]
R-HSA:419408	Lysosphingolipid and LPA receptors	REACTOME_Pathways_20.11.2017	0.0316907	0.013074	57.1429	8	[LPAR1, LPAR2, PLPPR2, PLPPR3, PLPPR4, PLPPR5, S1PR1, S1PR4]
R-HSA:5617833	Cilium Assembly	REACTOME_Pathways_20.11.2017	0.0318892	5.71498e-11	33.1683	67	[AHI1, ALMS1, ASAP1, ATAT1, BBS1, BBS4, BBS5, C2CD3, CC2D2A, CEP164, CEP192, CEP250, CEP290, CEP41, CEP72, CEP89, CLASP1, CLUAP1, CNGA4, CNTRL, CYS1, DYNC1H1, DYNC2H1, DYNLRB2, EHHADH, FBF1, HAUS5, HAUS8, IFT122, IFT140, IFT172, IFT74, IFT81, IFT88, INPP5E, IQCB1, KIF3A, KIF3B, KIF3C, MKS1, NPHP1, NPHP3, OFD1, PCNT, PKD1, PKD2, PRKAR2B, RAB11FIP3, RPGRIP1L, SDCCAG8, SFI1, TCTN1, TCTN2, TCTN3, TME…
R-HSA:5693532	DNA Double-Strand Break Repair	REACTOME_Pathways_20.11.2017	0.0331561	2.37147e-10	16.8675	28	[ABL1, APBB1, ATM, BAZ1B, ERCC1, EYA4, HERC2, HIST3H3, KAT5, KDM4A, LIG3, MDC1, MUS81, NHEJ1, POLE, POLL, POLM, RAD51B, RAD52, RTEL1, SLX4, SMARCA5, SPIDR, TP53, TP53BP1, UBB, UIMC1, XRCC3]
R-HSA:196854	Metabolism of vitamins and cofactors	REACTOME_Pathways_20.11.2017	0.0336058	0.0139363	33.5196	60	[ABCD4, ACACB, AKR1C3, ALDH1L1, ALDH1L2, AMN, APOB, APOE, APOM, BST1, BTD, CD320, COASY, CUBN, CYB5A, CYP8B1, ENPP2, FLAD1, FOLR2, FPGS, GPC4, HLCS, HSPG2, IDH1, LRP1, LRP12, MCCC1, MCCC2, MOCOS, MOCS1, MOCS3, MTHFD1L, MTR, MTRR, NADK2, NADSYN1, NT5E, PANK4, PARP10, PARP16, PARP6, PLB1, QPRT, RBP4, SDC2, SDC3, SLC19A1, SLC19A3, SLC22A13, SLC23A1, SLC23A2, SLC25A32, SLC46A1, SLC52A1, SLC5A6, TCN2,…
R-HSA:5689603	UCH proteinases	REACTOME_Pathways_20.11.2017	0.0336315	1.27233e-06	14.7059	15	[ACTR8, ASXL1, FOXK2, INO80B, INO80E, MBD6, NFRKB, OGT, PSMB10, PSMB11, SMAD7, TGFBR1, TGFBR2, UBB, UCHL1]
R-HSA:4641257	Degradation of AXIN	REACTOME_Pathways_20.11.2017	0.0346303	2.85959e-16	10.9091	6	[AXIN2, PSMB10, PSMB11, SMURF2, TNKS, UBB]
R-HSA:8951664	Neddylation	REACTOME_Pathways_20.11.2017	0.034633	2.13352e-07	18.2979	43	[ASB1, ASB13, ASB2, ASB4, CCDC8, CCNF, CUL9, DCAF16, DCAF4, DCAF5, DCAF8, DCUN1D4, FBXL12, FBXL13, FBXL14, FBXL19, FBXL8, FBXO15, FBXO17, FBXO21, FBXO27, FBXO31, FBXO41, FBXO44, FBXW12, HIF3A, KBTBD13, KBTBD7, KCTD7, KLHL22, KLHL3, KLHL41, KLHL42, LRRC41, NEURL2, NUB1, OBSL1, PSMB10, PSMB11, TULP4, UBB, UBD, ZBTB16]
R-HSA:3296482	Defects in vitamin and cofactor metabolism	REACTOME_Pathways_20.11.2017	0.0346715	0.00334095	50	11	[ABCD4, AMN, BTD, CD320, CUBN, HLCS, MCCC1, MCCC2, MTR, MTRR, TCN2]
R-HSA:5668914	Diseases of metabolism	REACTOME_Pathways_20.11.2017	0.0351959	0.00334095	36.1905	38	[ABCD4, ACY1, AMN, ARSB, BTD, CD320, CUBN, CYP24A1, CYP26B1, CYP27A1, CYP27B1, CYP2U1, G6PC3, GAA, GCLC, GLB1, GNS, GUSB, GYG2, GYS1, HGSNAT, HLCS, IDH1, IDS, IDUA, MCCC1, MCCC2, MTR, MTRR, NAGLU, NHLRC1, PAH, SFTPC, SGSH, SLC35D1, TCN2, UBB, UGT1A1]
R-HSA:6784531	tRNA processing in the nucleus	REACTOME_Pathways_20.11.2017	0.0352302	2.81091e-13	10.7143	6	[CPSF1, ELAC2, POM121, POP5, TPR, TSEN2]
R-HSA:6783783	Interleukin-10 signaling	REACTOME_Pathways_20.11.2017	0.0358645	0.0150079	10.2041	5	[CCR2, FCER2, PTAFR, TNFRSF1B, TYK2]
R-HSA:453274	Mitotic G2-G2/M phases	REACTOME_Pathways_20.11.2017	0.0362089	5.71498e-11	17.6768	35	[ALMS1, CDKN1A, CEP164, CEP192, CEP250, CEP290, CEP41, CEP72, CLASP1, CNTRL, DYNC1H1, E2F3, EHHADH, HAUS5, HAUS8, LIN37, OFD1, PCNT, PPP1R12B, PPP2R3B, PRKAR2B, PSMB10, PSMB11, SDCCAG8, SFI1, TP53, TUBA8, TUBAL3, TUBB2B, TUBB4A, TUBB8, TUBG2, TUBGCP5, TUBGCP6, UBB]
R-HSA:167238	Pausing and recovery of Tat-mediated HIV elongation	REACTOME_Pathways_20.11.2017	0.03627	0.0114594	8.10811	3	[NELFCD, POLR2I, SUPT5H]
R-HSA:167243	Tat-mediated HIV elongation arrest and recovery	REACTOME_Pathways_20.11.2017	0.03627	0.0114594	8.10811	3	[NELFCD, POLR2I, SUPT5H]
R-HSA:2559580	Oxidative Stress Induced Senescence	REACTOME_Pathways_20.11.2017	0.0365141	8.3336e-07	15.748	20	[AGO1, AGO3, BMI1, E2F3, H2AFJ, KDM6B, MAP2K7, MAP3K5, MAPK11, MOV10, PHC1, PHC3, SCMH1, TFDP2, TNIK, TNRC6A, TNRC6B, TNRC6C, TP53, UBB]
R-HSA:167287	HIV elongation arrest and recovery	REACTOME_Pathways_20.11.2017	0.0366161	0.0114594	7.89474	3	[NELFCD, POLR2I, SUPT5H]
R-HSA:167290	Pausing and recovery of HIV elongation	REACTOME_Pathways_20.11.2017	0.0366161	0.0114594	7.89474	3	[NELFCD, POLR2I, SUPT5H]
R-HSA:448424	Interleukin-17 signaling	REACTOME_Pathways_20.11.2017	0.0366852	1.47997e-05	12.5	9	[IKBKB, IL25, IRAK2, MAP2K7, MAPK11, MEF2A, RPS6KA2, TAB1, UBB]
R-HSA:5649702	APEX1-Independent Resolution of AP Sites via the Single Nucleotide Replacement Pathway	REACTOME_Pathways_20.11.2017	0.0367199	0.0153786	71.4286	5	[LIG3, NEIL1, NEIL2, OGG1, PNKP]
R-HSA:8978868	Fatty acid metabolism	REACTOME_Pathways_20.11.2017	0.0391444	0.0163437	33.3333	59	[ABCD1, ACAA2, ACACB, ACAD10, ACAD11, ACADL, ACADS, ACBD4, ACBD6, ACBD7, ACOT11, ACOT2, ACOX1, ACOXL, ACSF2, ACSF3, ACSL4, ACSM3, AKR1C3, ALOX5, AWAT1, CBR4, CPT1A, CPT1B, CYP1A1, CYP1A2, CYP2C8, CYP2J2, CYP2U1, CYP4A22, CYP4B1, CYP4F11, CYP4F8, CYP8B1, DPEP2, EHHADH, ELOVL2, ELOVL3, ELOVL6, FAAH, FADS1, FADS2, GPX4, HACD3, HACL1, HADH, HSD17B4, HSD17B8, MLYCD, MORC2, PHYH, PON3, PPT1, PRKAB2, PR…
R-HSA:1912422	Pre-NOTCH Expression and Processing	REACTOME_Pathways_20.11.2017	0.0394785	8.3336e-07	42.2222	19	[AGO1, AGO2, AGO3, ATP2A1, E2F3, KAT2A, LFNG, MAML2, MOV10, NOTCH4, POFUT1, POGLUT1, RFNG, ST3GAL3, TFDP2, TNRC6A, TNRC6B, TNRC6C, TP53]
R-HSA:210990	PECAM1 interactions	REACTOME_Pathways_20.11.2017	0.0402172	0.0166771	58.3333	7	[ITGAV, ITGB3, LCK, PECAM1, PLCG1, PTPN6, SRC]
R-HSA:5696398	Nucleotide Excision Repair	REACTOME_Pathways_20.11.2017	0.0409102	0.0113134	15.3153	17	[ACTR8, CHD1L, ERCC1, ERCC2, ERCC3, GTF2H4, INO80B, INO80E, LIG1, LIG3, NFRKB, PIAS3, POLE, POLR2I, UBB, UVSSA, XAB2]
R-HSA:5387390	Hh mutants abrogate ligand secretion	REACTOME_Pathways_20.11.2017	0.0419399	2.85959e-16	11.8644	7	[HHAT, IHH, OS9, PSMB10, PSMB11, SHH, UBB]
R-HSA:1643685	Disease	REACTOME_Pathways_20.11.2017	0.04204	0.0173166	22.2423	246	[ABCA1, ABCB4, ABCB6, ABCC2, ABCD1, ABCD4, ACY1, ADAMTS10, ADAMTS12, ADAMTS13, ADAMTS15, ADAMTS16, ADAMTS19, ADAMTS2, ADAMTS5, ADAMTS6, ADAMTS7, ADAMTS8, ADAMTSL2, ADAMTSL3, AKT3, ALG1, ALG13, AMN, ANTXR1, ANTXR2, AP1M1, AP2A2, AP2B1, APH1B, APOBEC3G, APP, ARSB, AVPR1A, AVPR2, B3GALT6, B3GAT3, B4GALT7, BRAF, BTD, CD28, CD320, CD4, CDKN1A, CFP, CHST14, CHST3, CHSY1, CLCN6, CLTA, CNKSR2, CNTRL, CPS…
R-HSA:5690714	CD22 mediated BCR regulation	REACTOME_Pathways_20.11.2017	0.0427744	0.0175041	80	4	[CD22, CD79A, CD79B, PTPN6]
R-HSA:5663084	Diseases of carbohydrate metabolism	REACTOME_Pathways_20.11.2017	0.0433406	0.00334095	44.1176	15	[ARSB, G6PC3, GAA, GLB1, GNS, GUSB, GYG2, GYS1, HGSNAT, IDS, IDUA, NAGLU, NHLRC1, SGSH, UBB]
R-HSA:168180	TRAF6 Mediated Induction of proinflammatory cytokines	REACTOME_Pathways_20.11.2017	0.04423	1.47997e-05	14.1176	12	[AGER, APP, IKBKB, IRAK2, MAP2K7, MAPK11, MEF2A, NFKB2, RPS6KA2, TAB1, TLR4, UBB]
R-HSA:948021	Transport to the Golgi and subsequent modification	REACTOME_Pathways_20.11.2017	0.0444318	5.71498e-11	17.7419	33	[ANK2, B4GALT4, B4GALT6, BET1L, CHST10, CNIH2, COG1, CTSZ, DYNC1H1, DYNC1I1, EHHADH, F8, FUCA1, FUT8, INS, MAN1A1, MAN2A1, MAN2A2, MGAT3, MGAT4A, MGAT5, MIA2, SEC16B, SEC22C, SPTBN1, SPTBN5, TRAPPC6A, TRAPPC9, TUBA8, TUBAL3, TUBB2B, TUBB4A, TUBB8]
R-HSA:5653656	Vesicle-mediated transport	REACTOME_Pathways_20.11.2017	0.045489	0.0186356	21.3864	145	[AKT3, ALPP, AMPH, ANK2, AP1G2, AP1M1, AP2A2, AP2B1, AP4M1, APOB, APOE, APOL1, APP, ARFRP1, AVPR2, BET1L, BICD1, BIN1, BLOC1S3, CD163, CD4, CLTA, CNIH2, COG1, COL1A1, COL1A2, COL3A1, COL4A1, COLEC11, COLEC12, CPD, CTSZ, DAB2, DENND1A, DENND2A, DENND2D, DENND3, DENND4A, DNAJC6, DNASE2, DNM1, DTNBP1, DYNC1H1, DYNC1I1, EHHADH, F8, FCHO1, FTL, FZD4, GALNT2, GDI1, GGA2, GJB1, GJC1, GJC2, GJD3, GNS, GR…
R-HSA:1280218	Adaptive Immune System	REACTOME_Pathways_20.11.2017	0.0456879	2.13352e-07	21.6428	166	[AKT3, ANAPC4, AP1M1, AP2A2, AP2B1, ARIH2, ASB1, ASB13, ASB2, ASB4, BLK, BTLA, BTN2A1, BTN2A2, BTN3A1, BTN3A2, BTN3A3, C3, CARD11, CBLB, CCNF, CD200, CD209, CD22, CD28, CD300LF, CD33, CD34, CD4, CD40, CD40LG, CD79A, CD79B, CD81, CDC27, CLEC2D, CLTA, COL1A1, COL1A2, COL3A1, COLEC12, CTSE, CTSF, CTSL, DET1, DNM1, DYNC1H1, DYNC1I1, DZIP3, EHHADH, ENAH, ERAP1, FBXL12, FBXL13, FBXL14, FBXL19, FBXL8, F…
R-HSA:909733	Interferon alpha/beta signaling	REACTOME_Pathways_20.11.2017	0.0459292	0.000208734	13.0435	9	[HLA-C, IFI35, IFNA1, IRF3, IRF4, IRF8, PTPN6, STAT2, TYK2]
R-HSA:73893	DNA Damage Bypass	REACTOME_Pathways_20.11.2017	0.0475635	0.0194345	10.4167	5	[POLE, POLI, REV3L, UBA7, UBB]
R-HSA:6781827	Transcription-Coupled Nucleotide Excision Repair (TC-NER)	REACTOME_Pathways_20.11.2017	0.0486771	0.0113134	13.9241	11	[ERCC1, ERCC2, ERCC3, GTF2H4, LIG1, LIG3, POLE, POLR2I, UBB, UVSSA, XAB2]
R-HSA:6794362	Protein-protein interactions at synapses	REACTOME_Pathways_20.11.2017	0.0487225	0.0197845	36.3636	32	[APBA1, APBA2, BEGAIN, DLG2, DLG4, EPB41, EPB41L2, EPB41L3, EPB41L5, FLOT2, GRIN2C, HOMER1, IL1RAPL2, LIN7A, LRFN1, LRRC4B, LRRTM1, LRRTM2, LRRTM4, NLGN2, NLGN4X, NRXN1, NTRK3, PPFIA2, PTPRD, PTPRF, PTPRS, SHANK2, SLITRK6, SYT1, SYT10, SYT9]
R-HSA:162588	Budding and maturation of HIV virion	REACTOME_Pathways_20.11.2017	0.0489513	0.0194966	8.57143	3	[MVB12B, NEDD4L, UBB]
R-HSA:379724	tRNA Aminoacylation	REACTOME_Pathways_20.11.2017	0.0490648	0.0197301	9.52381	4	[AARS, LARS2, NARS2, SARS2]
R-HSA:5693579	Homologous DNA Pairing and Strand Exchange	REACTOME_Pathways_20.11.2017	0.0490648	0.0197301	9.52381	4	[ATM, KAT5, RAD51B, XRCC3]
R-HSA:373760	L1CAM interactions	REACTOME_Pathways_20.11.2017	0.0491618	0.0194672	35	42	[ALCAM, ANK2, AP2A2, AP2B1, CLTA, CNTN1, CNTN2, CNTN6, CNTNAP1, DLG4, DNM1, EHHADH, EPHB2, ITGA1, ITGA10, ITGA5, ITGA9, ITGAV, ITGB3, L1CAM, LAMA1, LAMB1, LAMC1, NCAM1, RPS6KA2, RPS6KA6, SCN11A, SCN1B, SCN3B, SCN4B, SCN8A, SCN9A, SH3GL2, SPTBN1, SPTBN5, SRC, TUBA8, TUBAL3, TUBB2B, TUBB4A, TUBB8, VAV2]
R-HSA:180910	Vpr-mediated nuclear import of PICs	REACTOME_Pathways_20.11.2017	0.0492286	2.81091e-13	8.33333	3	[POM121, PSIP1, TPR]

## Sheet: S2
Supplementary Table S2. Reactome related pathways enriched in the trigonal urothelium.
Stable Identifier (ID)	Pathway	Ontology Source	Term PValue Corrected with Benjamini-Hochberg	Group PValue Corrected with Benjamini-Hochberg	% Associated Genes	Nr. Genes	Associated Genes Found
R-HSA:388396	GPCR downstream signalling	REACTOME_Pathways_20.11.2017	1.09567e-44	1.28444e-38	8.59775	84	[ADCY7, ADM, ADORA2A, ADORA2B, AKT2, ANXA1, ARHGEF10L, ARHGEF12, ARHGEF26, ARHGEF37, ARHGEF38, ARHGEF39, ARHGEF4, ARRB1, BDKRB1, BDKRB2, CALCA, CALCRL, CCR7, CDC42, CGA, CSF2RB, CXCL1, CXCL10, CXCL16, CXCL2, CXCL3, CXCL6, CXCL8, CXCR1, CXCR2, DAGLA, DAGLB, ECT2, EDN1, EDN3, FGD1, FGD4, FPR1, GNA14, GNA15, GNAI3, GNB2, GNG12, GNG4, GNG5, GNRHR, GPR84, GPSM2, GRM4, GRP, HCAR2, ITPR2, JAK2, KALRN, K…
R-HSA:372790	Signaling by GPCR	REACTOME_Pathways_20.11.2017	5.02402e-38	1.28444e-38	11.2616	133	[ADCY7, ADGRE3, ADM, ADORA2A, ADORA2B, AKR1B10, AKT2, ANXA1, ARHGEF10L, ARHGEF12, ARHGEF26, ARHGEF37, ARHGEF38, ARHGEF39, ARHGEF4, ARRB1, BDKRB1, BDKRB2, C5AR2, CALCA, CALCRL, CALM1, CALM2, CCR7, CDC42, CGA, CREB1, CSF2RB, CX3CL1, CXCL1, CXCL10, CXCL16, CXCL2, CXCL3, CXCL6, CXCL8, CXCR1, CXCR2, DAGLA, DAGLB, DHRS3, DHRS9, ECT2, EDN1, EDN3, EGFR, FFAR4, FGD1, FGD4, FNTA, FPR1, FZD10, GNA14, GNA15,…
R-HSA:69278	Cell Cycle, Mitotic	REACTOME_Pathways_20.11.2017	1.16015e-31	5.73218e-30	50.1866	269	[ACTR1A, AJUBA, AKAP9, AKT2, ANAPC15, ANAPC5, ANAPC7, AURKA, AURKB, BANF1, BLZF1, BORA, BUB1, BUB1B, BUB3, CCNA2, CCNB1, CCNB2, CCND1, CCND3, CCNE2, CDC20, CDC25A, CDC25C, CDC45, CDC6, CDCA5, CDCA8, CDK1, CDK7, CDKN1B, CDKN2B, CDKN2D, CDT1, CENPA, CENPC, CENPE, CENPF, CENPH, CENPI, CENPK, CENPL, CENPM, CENPN, CENPP, CENPQ, CENPU, CEP135, CETN2, CLIP1, CSNK2A1, CSNK2B, CUL1, DBF4, DCTN2, DCTN3, DH…
R-HSA:1640170	Cell Cycle	REACTOME_Pathways_20.11.2017	1.0223e-29	0.648503	47.1963	303	[ACTR1A, AJUBA, AKAP9, AKT2, ANAPC15, ANAPC5, ANAPC7, AURKA, AURKB, BANF1, BARD1, BLM, BLZF1, BORA, BRCA1, BRCA2, BRIP1, BUB1, BUB1B, BUB3, CCNA2, CCNB1, CCNB2, CCND1, CCND3, CCNE2, CDC20, CDC25A, CDC25C, CDC45, CDC6, CDCA5, CDCA8, CDK1, CDK7, CDKN1B, CDKN2B, CDKN2D, CDT1, CENPA, CENPC, CENPE, CENPF, CENPH, CENPI, CENPK, CENPL, CENPM, CENPN, CENPP, CENPQ, CENPU, CENPW, CEP135, CETN2, CLIP1, CLSPN…
R-HSA:68886	M Phase	REACTOME_Pathways_20.11.2017	3.30279e-24	5.73218e-30	50.8861	201	[ACTR1A, AKAP9, ANAPC15, ANAPC5, ANAPC7, AURKB, BANF1, BLZF1, BUB1, BUB1B, BUB3, CCNB1, CCNB2, CDC20, CDCA5, CDCA8, CDK1, CENPA, CENPC, CENPE, CENPF, CENPH, CENPI, CENPK, CENPL, CENPM, CENPN, CENPP, CENPQ, CENPU, CEP135, CETN2, CLIP1, CSNK2A1, CSNK2B, DCTN2, DCTN3, DSN1, DYNC1I2, DYNLL1, EMD, ENSA, ERCC6L, ESPL1, FBXO5, GOLGA2, GORASP2, H2AFV, H2AFX, H2AFZ, H3F3B, HAUS1, HAUS2, HIST1H2AB, HIST1H2…
R-HSA:392499	Metabolism of proteins	REACTOME_Pathways_20.11.2017	1.24473e-22	2.3867e-23	35.4412	723	[ABRAXAS2, ACE, ACE2, ACHE, ACTB, ACTL6A, ACTR10, ACTR1A, ADAMTS17, ADAMTSL4, ADAMTSL5, ADORA2A, ADORA2B, ADRM1, AIMP1, AIMP2, ALG14, ALG6, AMFR, AMTN, ANKRD28, ANO8, AP3M1, APC, AR, ARCN1, AREG, ARF1, ARF4, ARF5, ARFGAP3, ARRB1, ARSF, ARSH, ARSI, ARSJ, ASB9, ASNA1, ATF3, ATP5A1, ATP5B, ATP5G1, ATP6AP2, ATP6V0D1, AURKA, AURKAIP1, AURKB, B3GNT2, B3GNT3, B3GNT5, B3GNT6, B4GALNT2, B4GALT1, B4GALT2, …
R-HSA:69620	Cell Cycle Checkpoints	REACTOME_Pathways_20.11.2017	2.14178e-22	0.648503	53.9249	158	[ANAPC15, ANAPC5, ANAPC7, AURKB, BARD1, BLM, BRCA1, BRIP1, BUB1, BUB1B, BUB3, CCNA2, CCNB1, CCNB2, CCNE2, CDC20, CDC25A, CDC25C, CDC45, CDC6, CDCA8, CDK1, CDKN1B, CENPA, CENPC, CENPE, CENPF, CENPH, CENPI, CENPK, CENPL, CENPM, CENPN, CENPP, CENPQ, CENPU, CLIP1, CLSPN, DBF4, DNA2, DSN1, DYNC1I2, DYNLL1, ERCC6L, EXO1, GTSE1, H2AFX, HIST1H2BB, HIST1H2BC, HIST1H2BD, HIST1H2BE, HIST1H2BG, HIST1H2BH, HI…
R-HSA:2555396	Mitotic Metaphase and Anaphase	REACTOME_Pathways_20.11.2017	6.17612e-19	0.648503	57.1429	116	[ANAPC15, ANAPC5, ANAPC7, AURKB, BANF1, BUB1, BUB1B, BUB3, CDC20, CDCA5, CDCA8, CENPA, CENPC, CENPE, CENPF, CENPH, CENPI, CENPK, CENPL, CENPM, CENPN, CENPP, CENPQ, CENPU, CLIP1, DSN1, DYNC1I2, DYNLL1, EMD, ERCC6L, ESPL1, FBXO5, INCENP, KIF18A, KIF2C, KNL1, KNTC1, LEMD3, MAD2L1, NDC80, NDE1, NDEL1, NUF2, NUP37, PAFAH1B1, PDS5A, PLK1, PMF1, PPP2CA, PPP2CB, PPP2R1A, PPP2R1B, PPP2R2A, PPP2R5A, PPP2R5…
R-HSA:68882	Mitotic Anaphase	REACTOME_Pathways_20.11.2017	1.03937e-18	0.648503	56.9307	115	[ANAPC15, ANAPC5, ANAPC7, AURKB, BANF1, BUB1, BUB1B, BUB3, CDC20, CDCA5, CDCA8, CENPA, CENPC, CENPE, CENPF, CENPH, CENPI, CENPK, CENPL, CENPM, CENPN, CENPP, CENPQ, CENPU, CLIP1, DSN1, DYNC1I2, DYNLL1, EMD, ERCC6L, ESPL1, INCENP, KIF18A, KIF2C, KNL1, KNTC1, LEMD3, MAD2L1, NDC80, NDE1, NDEL1, NUF2, NUP37, PAFAH1B1, PDS5A, PLK1, PMF1, PPP2CA, PPP2CB, PPP2R1A, PPP2R1B, PPP2R2A, PPP2R5A, PPP2R5E, PSMA…
R-HSA:195258	RHO GTPase Effectors	REACTOME_Pathways_20.11.2017	1.09891e-18	0.648503	50.3145	160	[ABI1, ACTB, ACTG1, ACTR2, ACTR3, AR, ARPC1A, ARPC2, ARPC4, ARPC5, AURKB, BAIAP2, BRK1, BUB1, BUB1B, BUB3, CALM1, CALM2, CDC20, CDC25C, CDC42, CDCA8, CDH1, CDKN1B, CENPA, CENPC, CENPE, CENPF, CENPH, CENPI, CENPK, CENPL, CENPM, CENPN, CENPP, CENPQ, CENPU, CIT, CLIP1, CTNNB1, CTTN, CYFIP1, DAAM1, DSN1, DVL1, DYNC1I2, DYNLL1, ERCC6L, H2AFV, H2AFX, H2AFZ, H3F3B, HIST1H2AB, HIST1H2AC, HIST1H2AD, HIST1…
R-HSA:199991	Membrane Trafficking	REACTOME_Pathways_20.11.2017	8.72459e-18	2.06093e-15	42.2535	270	[ACBD3, ACTB, ACTG1, ACTR10, ACTR1A, ACTR2, ACTR3, AGFG1, AKT2, ALS2CL, ANKRD28, AP1G1, AP1M2, AP2A1, AP2M1, AP2S1, AP3B1, AP3S1, AP4B1, AP4E1, ARCN1, AREG, ARF1, ARF4, ARF5, ARFGAP3, ARFIP2, ARL1, ARPC1A, ARPC2, ARPC4, ARPC5, ARRB1, BLOC1S6, C2CD5, CALM1, CALM2, CAPZA1, CAPZA2, CENPE, CHML, CHMP2A, CHMP2B, CHMP5, CHMP6, CLINT1, CLTB, CLTC, CLVS2, CNIH1, COG4, COG5, COG6, COPA, COPB1, COPB2, COPE…
R-HSA:2467813	Separation of Sister Chromatids	REACTOME_Pathways_20.11.2017	2.60389e-17	0.648503	56.5445	108	[ANAPC15, ANAPC5, ANAPC7, AURKB, BUB1, BUB1B, BUB3, CDC20, CDCA5, CDCA8, CENPA, CENPC, CENPE, CENPF, CENPH, CENPI, CENPK, CENPL, CENPM, CENPN, CENPP, CENPQ, CENPU, CLIP1, DSN1, DYNC1I2, DYNLL1, ERCC6L, ESPL1, INCENP, KIF18A, KIF2C, KNL1, KNTC1, MAD2L1, NDC80, NDE1, NDEL1, NUF2, NUP37, PAFAH1B1, PDS5A, PLK1, PMF1, PPP2CA, PPP2CB, PPP2R1A, PPP2R1B, PPP2R5A, PPP2R5E, PSMA1, PSMA2, PSMA4, PSMA5, PSMB…
R-HSA:2262752	Cellular responses to stress	REACTOME_Pathways_20.11.2017	2.07504e-16	5.73218e-30	45.2436	195	[ACTR10, ACTR1A, AGO4, AJUBA, AKT1S1, ANAPC15, ANAPC5, ANAPC7, AR, ATOX1, BAG3, BAG4, CAMK2D, CAPZA1, CAPZA2, CBX2, CBX4, CCNA2, CCNE2, CDKN1B, CDKN2B, CDKN2D, CITED2, CRYAB, CUL2, CXCL8, CYCS, DCTN2, DCTN3, DCTN5, DCTN6, DNAJA1, DNAJA2, DNAJB1, DNAJB6, DNAJC2, DNAJC7, DYNC1I2, DYNLL1, E2F2, EGLN1, EGLN2, ELOB, ELOC, ERO1A, EZH2, FKBP4, FKBP5, GPX1, GPX3, GSK3B, GSR, GSTP1, H1F0, H2AFV, H2AFX, H2…
R-HSA:8953897	Cellular responses to external stimuli	REACTOME_Pathways_20.11.2017	7.31616e-16	5.73218e-30	43.3071	220	[ACTR10, ACTR1A, AGO4, AJUBA, AKT1S1, AMBRA1, ANAPC15, ANAPC5, ANAPC7, AR, ATG101, ATG3, ATG4A, ATG5, ATG9A, ATOX1, BAG3, BAG4, BECN1, CAMK2D, CAPZA1, CAPZA2, CBX2, CBX4, CCNA2, CCNE2, CDKN1B, CDKN2B, CDKN2D, CHMP2A, CHMP2B, CHMP6, CITED2, CRYAB, CUL2, CXCL8, CYCS, DCTN2, DCTN3, DCTN5, DCTN6, DNAJA1, DNAJA2, DNAJB1, DNAJB6, DNAJC2, DNAJC7, DYNC1I2, DYNLL1, E2F2, EGLN1, EGLN2, ELOB, ELOC, ERO1A, E…
R-HSA:163200	Respiratory electron transport, ATP synthesis by chemiosmotic coupling, and heat production by uncoupling proteins.	REACTOME_Pathways_20.11.2017	9.53711e-15	5.93579e-15	61.2903	76	[ATP5A1, ATP5B, ATP5C1, ATP5D, ATP5E, ATP5F1, ATP5G1, ATP5G3, ATP5H, ATP5I, ATP5J, ATP5J2, ATP5L, ATP5O, ATP5S, COQ10B, COX20, COX5A, COX5B, COX6A1, COX6B1, COX6C, COX7A2L, COX7B, COX7C, CYC1, CYCS, ETFA, ETFB, ETFDH, NDUFA10, NDUFA11, NDUFA12, NDUFA13, NDUFA2, NDUFA3, NDUFA4, NDUFA5, NDUFA6, NDUFA7, NDUFA8, NDUFA9, NDUFAB1, NDUFAF2, NDUFB1, NDUFB11, NDUFB2, NDUFB3, NDUFB4, NDUFB5, NDUFB6, NDUFB7…
R-HSA:69481	G2/M Checkpoints	REACTOME_Pathways_20.11.2017	1.06037e-14	0.648503	55.9524	94	[BARD1, BLM, BRCA1, BRIP1, CCNB1, CCNB2, CDC25A, CDC25C, CDC45, CDC6, CDK1, CLSPN, DBF4, DNA2, EXO1, GTSE1, H2AFX, HIST1H2BB, HIST1H2BC, HIST1H2BD, HIST1H2BE, HIST1H2BG, HIST1H2BH, HIST1H2BK, HIST1H2BM, HIST1H2BN, HIST1H4A, HIST1H4B, HIST1H4C, HIST1H4D, HIST1H4F, HIST1H4H, HIST1H4L, HIST2H2BE, HIST3H2BB, HUS1, MCM10, MCM2, MCM4, MCM5, MCM6, NSD2, ORC1, ORC5, ORC6, PSMA1, PSMA2, PSMA4, PSMA5, PSMB…
R-HSA:5653656	Vesicle-mediated transport	REACTOME_Pathways_20.11.2017	1.60957e-14	2.06093e-15	40.118	272	[ACBD3, ACTB, ACTG1, ACTR10, ACTR1A, ACTR2, ACTR3, AGFG1, AKT2, ALS2CL, ANKRD28, AP1G1, AP1M2, AP2A1, AP2M1, AP2S1, AP3B1, AP3S1, AP4B1, AP4E1, ARCN1, AREG, ARF1, ARF4, ARF5, ARFGAP3, ARFIP2, ARL1, ARPC1A, ARPC2, ARPC4, ARPC5, ARRB1, BLOC1S6, C2CD5, CALM1, CALM2, CALR, CAPZA1, CAPZA2, CENPE, CHML, CHMP2A, CHMP2B, CHMP5, CHMP6, CLINT1, CLTB, CLTC, CLVS2, CNIH1, COG4, COG5, COG6, COPA, COPB1, COPB2…
R-HSA:1428517	The citric acid (TCA) cycle and respiratory electron transport	REACTOME_Pathways_20.11.2017	2.32176e-14	5.93579e-15	55.6213	94	[ATP5A1, ATP5B, ATP5C1, ATP5D, ATP5E, ATP5F1, ATP5G1, ATP5G3, ATP5H, ATP5I, ATP5J, ATP5J2, ATP5L, ATP5O, ATP5S, COQ10B, COX20, COX5A, COX5B, COX6A1, COX6B1, COX6C, COX7A2L, COX7B, COX7C, CS, CYC1, CYCS, DLAT, DLD, ETFA, ETFB, ETFDH, FH, GLO1, IDH2, IDH3G, LDHA, MDH2, MPC1, MPC2, NDUFA10, NDUFA11, NDUFA12, NDUFA13, NDUFA2, NDUFA3, NDUFA4, NDUFA5, NDUFA6, NDUFA7, NDUFA8, NDUFA9, NDUFAB1, NDUFAF2, N…
R-HSA:453279	Mitotic G1-G1/S phases	REACTOME_Pathways_20.11.2017	8.75647e-14	0.648503	57.1429	84	[AKT2, CCNA2, CCNB1, CCND1, CCND3, CCNE2, CDC25A, CDC45, CDC6, CDK1, CDK7, CDKN1B, CDKN2B, CDKN2D, CDT1, CUL1, DBF4, DHFR, E2F2, FBXO5, HDAC1, JAK2, LIN9, LYN, MAX, MCM10, MCM2, MCM4, MCM5, MCM6, MYC, ORC1, ORC5, ORC6, POLA2, POLE2, POLE3, PPP2CA, PPP2CB, PPP2R1A, PPP2R1B, PPP2R2A, PSMA1, PSMA2, PSMA4, PSMA5, PSMB1, PSMB2, PSMB3, PSMB4, PSMB6, PSMB7, PSMB9, PSMC2, PSMC3, PSMC4, PSMC6, PSMD1, PSMD…
R-HSA:194315	Signaling by Rho GTPases	REACTOME_Pathways_20.11.2017	1.42666e-13	0.648503	43.0493	192	[ABI1, ACTB, ACTG1, ACTR2, ACTR3, AR, ARAP2, ARHGAP1, ARHGAP11A, ARHGAP17, ARHGAP19, ARHGAP24, ARHGAP26, ARHGAP27, ARHGAP35, ARHGAP5, ARHGEF10L, ARHGEF12, ARHGEF26, ARHGEF37, ARHGEF38, ARHGEF39, ARHGEF4, ARPC1A, ARPC2, ARPC4, ARPC5, AURKB, BAIAP2, BCR, BRK1, BUB1, BUB1B, BUB3, CALM1, CALM2, CDC20, CDC25C, CDC42, CDCA8, CDH1, CDKN1B, CENPA, CENPC, CENPE, CENPF, CENPH, CENPI, CENPK, CENPL, CENPM, C…
R-HSA:69206	G1/S Transition	REACTOME_Pathways_20.11.2017	1.4419e-13	0.648503	58.9147	76	[AKT2, CCNA2, CCNB1, CCND1, CCNE2, CDC25A, CDC45, CDC6, CDK1, CDK7, CDKN1B, CDT1, CUL1, DBF4, DHFR, FBXO5, HDAC1, LIN9, MAX, MCM10, MCM2, MCM4, MCM5, MCM6, MYC, ORC1, ORC5, ORC6, POLA2, POLE2, POLE3, PPP2CA, PPP2CB, PPP2R1A, PPP2R1B, PSMA1, PSMA2, PSMA4, PSMA5, PSMB1, PSMB2, PSMB3, PSMB4, PSMB6, PSMB7, PSMB9, PSMC2, PSMC3, PSMC4, PSMC6, PSMD1, PSMD10, PSMD11, PSMD12, PSMD13, PSMD14, PSMD2, PSMD4,…
R-HSA:500792	GPCR ligand binding	REACTOME_Pathways_20.11.2017	4.75197e-13	2.03159e-15	11.7904	54	[ADGRE3, ADM, ADORA2A, ADORA2B, ANXA1, BDKRB1, BDKRB2, C5AR2, CALCA, CALCRL, CCR7, CGA, CX3CL1, CXCL1, CXCL10, CXCL16, CXCL2, CXCL3, CXCL6, CXCL8, CXCR1, CXCR2, EDN1, EDN3, FFAR4, FPR1, FZD10, GNB2, GNG12, GNG4, GNG5, GNRHR, GPR143, GPR37L1, GRM4, GRP, HCAR2, KEL, KISS1, LPAR5, LTB4R, LTB4R2, NMU, NTS, OPN3, P2RY1, P2RY2, SMO, WNT10A, WNT16, WNT2B, WNT3A, WNT4, XCR1]
R-HSA:597592	Post-translational protein modification	REACTOME_Pathways_20.11.2017	1.14222e-12	2.3867e-23	34.8331	480	[ABRAXAS2, ACTB, ACTL6A, ACTR10, ACTR1A, ADAMTS17, ADAMTSL4, ADAMTSL5, ADRM1, ALG14, ALG6, AMFR, AMTN, ANKRD28, ANO8, APC, AR, ARCN1, AREG, ARF1, ARF4, ARF5, ARFGAP3, ARRB1, ARSF, ARSH, ARSI, ARSJ, ASB9, AURKA, AURKB, B3GNT2, B3GNT3, B3GNT5, B3GNT6, B4GALNT2, B4GALT1, B4GALT2, B4GALT5, BARD1, BCL10, BECN1, BIRC2, BLM, BRCA1, BTBD1, C1GALT1, C1GALT1C1, CALM1, CALM2, CALR, CAND1, CAPZA1, CAPZA2, CB…
R-HSA:8939236	RUNX1 regulates transcription of genes involved in differentiation of HSCs	REACTOME_Pathways_20.11.2017	3.25424e-12	5.73218e-30	56.9231	74	[CDK7, H2AFV, H2AFX, H2AFZ, H3F3B, HIST1H2AB, HIST1H2AC, HIST1H2AD, HIST1H2AE, HIST1H2AJ, HIST1H2BB, HIST1H2BC, HIST1H2BD, HIST1H2BE, HIST1H2BG, HIST1H2BH, HIST1H2BK, HIST1H2BM, HIST1H2BN, HIST1H3A, HIST1H3B, HIST1H3C, HIST1H3D, HIST1H3E, HIST1H3G, HIST1H3I, HIST1H3J, HIST1H4A, HIST1H4B, HIST1H4C, HIST1H4D, HIST1H4F, HIST1H4H, HIST1H4L, HIST2H2BE, HIST3H2BB, ITCH, LMO1, PSMA1, PSMA2, PSMA4, PSMA5…
R-HSA:5357801	Programmed Cell Death	REACTOME_Pathways_20.11.2017	7.74894e-12	1.38151e-12	52	91	[AKT2, APC, BAK1, BCL2L1, BCL2L11, BID, BIRC2, CASP3, CASP7, CDH1, CLSPN, CTNNB1, CYCS, DBNL, DSG1, DSG3, DSP, DYNLL1, FADD, FAS, FNTA, GSN, GZMB, H1F0, HIST1H1A, HIST1H1B, HIST1H1D, HIST1H1E, HMGB1, HMGB2, KPNB1, MLKL, OCLN, OPA1, PAK2, PKP1, PMAIP1, PPP1R13B, PPP3CC, PPP3R1, PSMA1, PSMA2, PSMA4, PSMA5, PSMB1, PSMB2, PSMB3, PSMB4, PSMB6, PSMB7, PSMB9, PSMC2, PSMC3, PSMC4, PSMC6, PSMD1, PSMD10, P…
R-HSA:69242	S Phase	REACTOME_Pathways_20.11.2017	8.88253e-12	0.648503	55.3957	77	[CCNA2, CCND1, CCNE2, CDC25A, CDC45, CDC6, CDCA5, CDK7, CDKN1B, CDT1, CUL1, DNA2, ESCO1, ESCO2, FEN1, GINS2, GINS3, GINS4, LIN9, MAX, MCM2, MCM4, MCM5, MCM6, MYC, ORC1, ORC5, ORC6, PDS5A, POLA2, POLD2, POLD3, POLD4, POLE2, POLE3, PSMA1, PSMA2, PSMA4, PSMA5, PSMB1, PSMB2, PSMB3, PSMB4, PSMB6, PSMB7, PSMB9, PSMC2, PSMC3, PSMC4, PSMC6, PSMD1, PSMD10, PSMD11, PSMD12, PSMD13, PSMD14, PSMD2, PSMD4, PSM…
R-HSA:72766	Translation	REACTOME_Pathways_20.11.2017	9.04311e-12	2.12132e-12	45.8904	134	[AIMP1, AIMP2, AURKAIP1, CHCHD1, DARS, EEF1B2, EEF1E1, EIF1AX, EIF2B2, EIF2B4, EIF2S1, EIF3A, EIF3E, EIF3H, EIF3J, EIF3K, EIF3M, EIF4A1, EIF4E, EIF4EBP1, EIF4G1, EIF4H, EIF5B, ETF1, GADD45GIP1, GARS, GFM2, GSPT1, HARS, IARS2, MRPL11, MRPL14, MRPL15, MRPL16, MRPL18, MRPL19, MRPL20, MRPL21, MRPL22, MRPL23, MRPL27, MRPL28, MRPL3, MRPL30, MRPL33, MRPL35, MRPL36, MRPL37, MRPL39, MRPL40, MRPL42, MRPL44…
R-HSA:109581	Apoptosis	REACTOME_Pathways_20.11.2017	9.67697e-12	1.38151e-12	52.3529	89	[AKT2, APC, BAK1, BCL2L1, BCL2L11, BID, BIRC2, CASP3, CASP7, CDH1, CLSPN, CTNNB1, CYCS, DBNL, DSG1, DSG3, DSP, DYNLL1, FADD, FAS, FNTA, GSN, GZMB, H1F0, HIST1H1A, HIST1H1B, HIST1H1D, HIST1H1E, HMGB1, HMGB2, KPNB1, OCLN, OPA1, PAK2, PKP1, PMAIP1, PPP1R13B, PPP3CC, PPP3R1, PSMA1, PSMA2, PSMA4, PSMA5, PSMB1, PSMB2, PSMB3, PSMB4, PSMB6, PSMB7, PSMB9, PSMC2, PSMC3, PSMC4, PSMC6, PSMD1, PSMD10, PSMD11,…
R-HSA:611105	Respiratory electron transport	REACTOME_Pathways_20.11.2017	1.13707e-11	5.93579e-15	60.396	61	[COQ10B, COX20, COX5A, COX5B, COX6A1, COX6B1, COX6C, COX7A2L, COX7B, COX7C, CYC1, CYCS, ETFA, ETFB, ETFDH, NDUFA10, NDUFA11, NDUFA12, NDUFA13, NDUFA2, NDUFA3, NDUFA4, NDUFA5, NDUFA6, NDUFA7, NDUFA8, NDUFA9, NDUFAB1, NDUFAF2, NDUFB1, NDUFB11, NDUFB2, NDUFB3, NDUFB4, NDUFB5, NDUFB6, NDUFB7, NDUFB8, NDUFB9, NDUFC1, NDUFS1, NDUFS3, NDUFS4, NDUFS7, NDUFS8, NDUFV2, SCO1, SCO2, SDHA, SDHB, SDHD, TACO1, …
R-HSA:1430728	Metabolism	REACTOME_Pathways_20.11.2017	1.1758e-11	3.46851e-12	32.5827	680	[AACS, AADAC, AASDHPPT, ABCB7, ABHD3, ABHD4, ABHD5, ACADM, ACAT1, ACAT2, ACER3, ACHE, ACOT1, ACOT4, ACOT7, ACOT8, ACOX3, ACP5, ACSL3, ADA, ADCY7, ADH7, ADI1, AGL, AGPAT2, AGPS, AHCY, AIMP1, AIMP2, AK1, AK2, AK4, AKR1A1, AKR1B10, AKR1B15, ALAS1, ALDH18A1, ALDH3A1, ALDH3A2, ALDH3B2, ALDH9A1, ALDOC, ALOX12, ALOX12B, ALOX15B, ALOX5AP, ALOXE3, AMACR, AMD1, ANGPTL4, AOC1, APIP, APRT, ARF1, ARG2, ARL2BP…
R-HSA:69239	Synthesis of DNA	REACTOME_Pathways_20.11.2017	2.40057e-11	6.26151e-12	60	60	[CCNA2, CDC45, CDC6, CDKN1B, CDT1, DNA2, FEN1, GINS2, GINS3, GINS4, MCM2, MCM4, MCM5, MCM6, ORC1, ORC5, ORC6, POLA2, POLD2, POLD3, POLD4, POLE2, POLE3, PSMA1, PSMA2, PSMA4, PSMA5, PSMB1, PSMB2, PSMB3, PSMB4, PSMB6, PSMB7, PSMB9, PSMC2, PSMC3, PSMC4, PSMC6, PSMD1, PSMD10, PSMD11, PSMD12, PSMD13, PSMD14, PSMD2, PSMD4, PSMD5, PSMD6, PSMD7, PSMD8, PSMD9, PSME1, PSME2, PSME3, RB1, RFC3, RFC4, RPS27A, …
R-HSA:2500257	Resolution of Sister Chromatid Cohesion	REACTOME_Pathways_20.11.2017	2.95266e-11	0.648503	55.9055	71	[AURKB, BUB1, BUB1B, BUB3, CCNB1, CCNB2, CDC20, CDCA5, CDCA8, CDK1, CENPA, CENPC, CENPE, CENPF, CENPH, CENPI, CENPK, CENPL, CENPM, CENPN, CENPP, CENPQ, CENPU, CLIP1, DSN1, DYNC1I2, DYNLL1, ERCC6L, INCENP, KIF18A, KIF2C, KNL1, KNTC1, MAD2L1, NDC80, NDE1, NDEL1, NUF2, NUP37, PAFAH1B1, PDS5A, PLK1, PMF1, PPP2CA, PPP2CB, PPP2R1A, PPP2R1B, PPP2R5A, PPP2R5E, RAD21, RCC2, SEC13, SEH1L, SGO2, SKA1, SKA2,…
R-HSA:69306	DNA Replication	REACTOME_Pathways_20.11.2017	3.84739e-11	0.648503	58.3333	63	[CCNA2, CDC45, CDC6, CDKN1B, CDT1, DBF4, DNA2, E2F2, FEN1, GINS2, GINS3, GINS4, MCM10, MCM2, MCM4, MCM5, MCM6, ORC1, ORC5, ORC6, POLA2, POLD2, POLD3, POLD4, POLE2, POLE3, PSMA1, PSMA2, PSMA4, PSMA5, PSMB1, PSMB2, PSMB3, PSMB4, PSMB6, PSMB7, PSMB9, PSMC2, PSMC3, PSMC4, PSMC6, PSMD1, PSMD10, PSMD11, PSMD12, PSMD13, PSMD14, PSMD2, PSMD4, PSMD5, PSMD6, PSMD7, PSMD8, PSMD9, PSME1, PSME2, PSME3, RB1, R…
R-HSA:446652	Interleukin-1 family signaling	REACTOME_Pathways_20.11.2017	1.46414e-10	2.75124e-09	55.2846	68	[CASP1, CHUK, CUL1, FBXW11, HMGB1, IL18, IL1A, IL1R2, IL1RAP, IL1RL2, IL1RN, IL36A, IL36B, IL36G, IRAK1, IRAK4, MAP2K4, MAP2K6, MAP3K7, MAP3K8, MYD88, NFKBIA, NFKBIB, NKIRAS2, NOD2, PELI1, PSMA1, PSMA2, PSMA4, PSMA5, PSMB1, PSMB2, PSMB3, PSMB4, PSMB6, PSMB7, PSMB9, PSMC2, PSMC3, PSMC4, PSMC6, PSMD1, PSMD10, PSMD11, PSMD12, PSMD13, PSMD14, PSMD2, PSMD4, PSMD5, PSMD6, PSMD7, PSMD8, PSMD9, PSME1, PS…
R-HSA:6798695	Neutrophil degranulation	REACTOME_Pathways_20.11.2017	1.48239e-10	8.33189e-08	40.2923	193	[ACPP, ACTR10, ACTR2, ADGRE3, ADGRG3, AGA, AGL, AGPAT2, ALDOC, ANXA2, AOC1, APRT, ARL8A, ARMC8, ARPC5, ATP11A, ATP11B, ATP6AP2, ATP6V0C, ATP6V1D, B4GALT1, CAB39, CALML5, CAMP, CAND1, CANT1, CAP1, CAPN1, CCT2, CCT8, CD177, CD44, CD47, CD58, CD68, CEACAM3, CEACAM6, CHI3L1, CHRNB4, CKAP4, CLEC5A, CMTM6, CNN2, COMMD9, COPB1, CPNE3, CPPED1, CRISP3, CSNK2B, CSTB, CTSA, CTSC, CTSH, CXCL1, CXCR1, CXCR2, …
R-HSA:195253	Degradation of beta-catenin by the destruction complex	REACTOME_Pathways_20.11.2017	1.49554e-10	6.55631e-06	62.1951	51	[AMER1, APC, CSNK1A1, CTBP2, CTNNB1, CUL1, GSK3B, HDAC1, PPP2CA, PPP2CB, PPP2R1A, PPP2R1B, PPP2R5A, PPP2R5E, PSMA1, PSMA2, PSMA4, PSMA5, PSMB1, PSMB2, PSMB3, PSMB4, PSMB6, PSMB7, PSMB9, PSMC2, PSMC3, PSMC4, PSMC6, PSMD1, PSMD10, PSMD11, PSMD12, PSMD13, PSMD14, PSMD2, PSMD4, PSMD5, PSMD6, PSMD7, PSMD8, PSMD9, PSME1, PSME2, PSME3, RBX1, RPS27A, SEM1, TLE3, TLE4, UBA52]
R-HSA:69300	Removal of licensing factors from origins	REACTOME_Pathways_20.11.2017	1.57242e-10	0.648503	64.3836	47	[CCNA2, CDC6, CDKN1B, CDT1, MCM10, MCM2, MCM4, MCM5, MCM6, ORC1, ORC5, ORC6, PSMA1, PSMA2, PSMA4, PSMA5, PSMB1, PSMB2, PSMB3, PSMB4, PSMB6, PSMB7, PSMB9, PSMC2, PSMC3, PSMC4, PSMC6, PSMD1, PSMD10, PSMD11, PSMD12, PSMD13, PSMD14, PSMD2, PSMD4, PSMD5, PSMD6, PSMD7, PSMD8, PSMD9, PSME1, PSME2, PSME3, RB1, RPS27A, SEM1, UBA52]
R-HSA:187577	SCF(Skp2)-mediated degradation of p27/p21	REACTOME_Pathways_20.11.2017	1.83138e-10	3.07475e-09	68.3333	41	[CCNA2, CCND1, CCNE2, CDKN1B, CUL1, PSMA1, PSMA2, PSMA4, PSMA5, PSMB1, PSMB2, PSMB3, PSMB4, PSMB6, PSMB7, PSMB9, PSMC2, PSMC3, PSMC4, PSMC6, PSMD1, PSMD10, PSMD11, PSMD12, PSMD13, PSMD14, PSMD2, PSMD4, PSMD5, PSMD6, PSMD7, PSMD8, PSMD9, PSME1, PSME2, PSME3, PTK6, RPS27A, SEM1, SKP2, UBA52]
R-HSA:68949	Orc1 removal from chromatin	REACTOME_Pathways_20.11.2017	1.84383e-10	0.648503	64.7887	46	[CCNA2, CDC6, CDKN1B, CDT1, MCM2, MCM4, MCM5, MCM6, ORC1, ORC5, ORC6, PSMA1, PSMA2, PSMA4, PSMA5, PSMB1, PSMB2, PSMB3, PSMB4, PSMB6, PSMB7, PSMB9, PSMC2, PSMC3, PSMC4, PSMC6, PSMD1, PSMD10, PSMD11, PSMD12, PSMD13, PSMD14, PSMD2, PSMD4, PSMD5, PSMD6, PSMD7, PSMD8, PSMD9, PSME1, PSME2, PSME3, RB1, RPS27A, SEM1, UBA52]
R-HSA:69052	Switching of origins to a post-replicative state	REACTOME_Pathways_20.11.2017	1.84383e-10	0.648503	64.7887	46	[CCNA2, CDC6, CDKN1B, CDT1, MCM2, MCM4, MCM5, MCM6, ORC1, ORC5, ORC6, PSMA1, PSMA2, PSMA4, PSMA5, PSMB1, PSMB2, PSMB3, PSMB4, PSMB6, PSMB7, PSMB9, PSMC2, PSMC3, PSMC4, PSMC6, PSMD1, PSMD10, PSMD11, PSMD12, PSMD13, PSMD14, PSMD2, PSMD4, PSMD5, PSMD6, PSMD7, PSMD8, PSMD9, PSME1, PSME2, PSME3, RB1, RPS27A, SEM1, UBA52]
R-HSA:68875	Mitotic Prophase	REACTOME_Pathways_20.11.2017	2.08553e-10	0.648503	53.1915	75	[BANF1, BLZF1, CCNB1, CCNB2, CDK1, EMD, ENSA, GOLGA2, GORASP2, H2AFV, H2AFX, H2AFZ, H3F3B, HIST1H2AB, HIST1H2AC, HIST1H2AD, HIST1H2AE, HIST1H2AJ, HIST1H2BB, HIST1H2BC, HIST1H2BD, HIST1H2BE, HIST1H2BG, HIST1H2BH, HIST1H2BK, HIST1H2BM, HIST1H2BN, HIST1H3A, HIST1H3B, HIST1H3C, HIST1H3D, HIST1H3E, HIST1H3G, HIST1H3I, HIST1H3J, HIST1H4A, HIST1H4B, HIST1H4C, HIST1H4D, HIST1H4F, HIST1H4H, HIST1H4L, HIST…
R-HSA:69304	Regulation of DNA replication	REACTOME_Pathways_20.11.2017	2.37773e-10	0.648503	63.1579	48	[CCNA2, CDC6, CDKN1B, CDT1, E2F2, MCM10, MCM2, MCM4, MCM5, MCM6, ORC1, ORC5, ORC6, PSMA1, PSMA2, PSMA4, PSMA5, PSMB1, PSMB2, PSMB3, PSMB4, PSMB6, PSMB7, PSMB9, PSMC2, PSMC3, PSMC4, PSMC6, PSMD1, PSMD10, PSMD11, PSMD12, PSMD13, PSMD14, PSMD2, PSMD4, PSMD5, PSMD6, PSMD7, PSMD8, PSMD9, PSME1, PSME2, PSME3, RB1, RPS27A, SEM1, UBA52]
R-HSA:199977	ER to Golgi Anterograde Transport	REACTOME_Pathways_20.11.2017	2.85695e-10	7.85234e-10	51.6129	80	[ACTR10, ACTR1A, ANKRD28, ARCN1, AREG, ARF1, ARF4, ARF5, ARFGAP3, CAPZA1, CAPZA2, CNIH1, COG4, COG5, COG6, COPA, COPB1, COPB2, COPE, COPG1, COPZ1, COPZ2, CTSC, DCTN2, DCTN3, DCTN5, DCTN6, DYNC1I2, DYNLL1, GOLGA2, GOSR1, GOSR2, KDELR2, KDELR3, LMAN2, MCFD2, MIA2, MIA3, NAPA, NAPG, PPP6C, PPP6R1, PPP6R3, PREB, RAB1A, RAB1B, SAR1B, SEC13, SEC22A, SEC22B, SEC23A, SEC24A, SEC24B, SEC24C, SEC24D, SERPI…
R-HSA:174143	APC/C-mediated degradation of cell cycle proteins	REACTOME_Pathways_20.11.2017	4.24416e-10	0.648503	60.4651	52	[ANAPC15, ANAPC5, ANAPC7, AURKA, AURKB, BUB1B, BUB3, CCNA2, CCNB1, CDC20, CDK1, CUL1, FBXO5, MAD2L1, PLK1, PSMA1, PSMA2, PSMA4, PSMA5, PSMB1, PSMB2, PSMB3, PSMB4, PSMB6, PSMB7, PSMB9, PSMC2, PSMC3, PSMC4, PSMC6, PSMD1, PSMD10, PSMD11, PSMD12, PSMD13, PSMD14, PSMD2, PSMD4, PSMD5, PSMD6, PSMD7, PSMD8, PSMD9, PSME1, PSME2, PSME3, PTTG1, RPS27A, SEM1, SKP2, UBA52, UBE2E1]
R-HSA:453276	Regulation of mitotic cell cycle	REACTOME_Pathways_20.11.2017	4.24416e-10	0.648503	60.4651	52	[ANAPC15, ANAPC5, ANAPC7, AURKA, AURKB, BUB1B, BUB3, CCNA2, CCNB1, CDC20, CDK1, CUL1, FBXO5, MAD2L1, PLK1, PSMA1, PSMA2, PSMA4, PSMA5, PSMB1, PSMB2, PSMB3, PSMB4, PSMB6, PSMB7, PSMB9, PSMC2, PSMC3, PSMC4, PSMC6, PSMD1, PSMD10, PSMD11, PSMD12, PSMD13, PSMD14, PSMD2, PSMD4, PSMD5, PSMD6, PSMD7, PSMD8, PSMD9, PSME1, PSME2, PSME3, PTTG1, RPS27A, SEM1, SKP2, UBA52, UBE2E1]
R-HSA:201681	TCF dependent signaling in response to WNT	REACTOME_Pathways_20.11.2017	4.3382e-10	5.73218e-30	46.3519	108	[AKT2, AMER1, APC, CSNK1A1, CSNK1G2, CSNK2A1, CSNK2B, CTNNB1, CTNNBIP1, DKK1, DKK4, DVL1, GSK3B, H2AFV, H2AFX, H2AFZ, H3F3B, HDAC1, HIST1H2AB, HIST1H2AC, HIST1H2AD, HIST1H2AE, HIST1H2AJ, HIST1H2BB, HIST1H2BC, HIST1H2BD, HIST1H2BE, HIST1H2BG, HIST1H2BH, HIST1H2BK, HIST1H2BM, HIST1H2BN, HIST1H3A, HIST1H3B, HIST1H3C, HIST1H3D, HIST1H3E, HIST1H3G, HIST1H3I, HIST1H3J, HIST1H4A, HIST1H4B, HIST1H4C, HIS…
R-HSA:68867	Assembly of the pre-replicative complex	REACTOME_Pathways_20.11.2017	4.70643e-10	0.648503	64.7059	44	[CDC6, CDT1, E2F2, MCM2, MCM4, MCM5, MCM6, ORC1, ORC5, ORC6, PSMA1, PSMA2, PSMA4, PSMA5, PSMB1, PSMB2, PSMB3, PSMB4, PSMB6, PSMB7, PSMB9, PSMC2, PSMC3, PSMC4, PSMC6, PSMD1, PSMD10, PSMD11, PSMD12, PSMD13, PSMD14, PSMD2, PSMD4, PSMD5, PSMD6, PSMD7, PSMD8, PSMD9, PSME1, PSME2, PSME3, RPS27A, SEM1, UBA52]
R-HSA:180585	Vif-mediated degradation of APOBEC3G	REACTOME_Pathways_20.11.2017	5.23415e-10	0.000597018	69.0909	38	[CUL5, ELOB, ELOC, PSMA1, PSMA2, PSMA4, PSMA5, PSMB1, PSMB2, PSMB3, PSMB4, PSMB6, PSMB7, PSMB9, PSMC2, PSMC3, PSMC4, PSMC6, PSMD1, PSMD10, PSMD11, PSMD12, PSMD13, PSMD14, PSMD2, PSMD4, PSMD5, PSMD6, PSMD7, PSMD8, PSMD9, PSME1, PSME2, PSME3, RBX1, RPS27A, SEM1, UBA52]
R-HSA:1234176	Oxygen-dependent proline hydroxylation of Hypoxia-inducible Factor Alpha	REACTOME_Pathways_20.11.2017	5.29337e-10	0.000597018	65.1515	43	[AJUBA, CUL2, EGLN1, EGLN2, ELOB, ELOC, PSMA1, PSMA2, PSMA4, PSMA5, PSMB1, PSMB2, PSMB3, PSMB4, PSMB6, PSMB7, PSMB9, PSMC2, PSMC3, PSMC4, PSMC6, PSMD1, PSMD10, PSMD11, PSMD12, PSMD13, PSMD14, PSMD2, PSMD4, PSMD5, PSMD6, PSMD7, PSMD8, PSMD9, PSME1, PSME2, PSME3, RBX1, RPS27A, SEM1, UBA52, UBE2D2, UBE2D3]
R-HSA:141424	Amplification of signal from the kinetochores	REACTOME_Pathways_20.11.2017	5.34315e-10	0.648503	58.3333	56	[AURKB, BUB1, BUB1B, BUB3, CDC20, CDCA8, CENPA, CENPC, CENPE, CENPF, CENPH, CENPI, CENPK, CENPL, CENPM, CENPN, CENPP, CENPQ, CENPU, CLIP1, DSN1, DYNC1I2, DYNLL1, ERCC6L, INCENP, KIF18A, KIF2C, KNL1, KNTC1, MAD2L1, NDC80, NDE1, NDEL1, NUF2, NUP37, PAFAH1B1, PLK1, PMF1, PPP2CA, PPP2CB, PPP2R1A, PPP2R1B, PPP2R5A, PPP2R5E, RCC2, SEC13, SEH1L, SGO2, SKA1, SKA2, SPC24, SPC25, SPDL1, ZW10, ZWILCH, ZWINT]
R-HSA:141444	Amplification of signal from unattached kinetochores via a MAD2 inhibitory signal	REACTOME_Pathways_20.11.2017	5.34315e-10	0.648503	58.3333	56	[AURKB, BUB1, BUB1B, BUB3, CDC20, CDCA8, CENPA, CENPC, CENPE, CENPF, CENPH, CENPI, CENPK, CENPL, CENPM, CENPN, CENPP, CENPQ, CENPU, CLIP1, DSN1, DYNC1I2, DYNLL1, ERCC6L, INCENP, KIF18A, KIF2C, KNL1, KNTC1, MAD2L1, NDC80, NDE1, NDEL1, NUF2, NUP37, PAFAH1B1, PLK1, PMF1, PPP2CA, PPP2CB, PPP2R1A, PPP2R1B, PPP2R5A, PPP2R5E, RCC2, SEC13, SEH1L, SGO2, SKA1, SKA2, SPC24, SPC25, SPDL1, ZW10, ZWILCH, ZWINT]
R-HSA:350562	Regulation of ornithine decarboxylase (ODC)	REACTOME_Pathways_20.11.2017	6.25442e-10	3.07475e-09	70.5882	36	[AZIN1, NQO1, OAZ1, ODC1, PSMA1, PSMA2, PSMA4, PSMA5, PSMB1, PSMB2, PSMB3, PSMB4, PSMB6, PSMB7, PSMB9, PSMC2, PSMC3, PSMC4, PSMC6, PSMD1, PSMD10, PSMD11, PSMD12, PSMD13, PSMD14, PSMD2, PSMD4, PSMD5, PSMD6, PSMD7, PSMD8, PSMD9, PSME1, PSME2, PSME3, SEM1]
R-HSA:2871837	FCERI mediated NF-kB activation	REACTOME_Pathways_20.11.2017	6.79868e-10	0.000597018	60.9756	50	[BCL10, CDC34, CHUK, CUL1, FBXW11, FCER1A, LYN, MALT1, MAP3K7, NFKBIA, PSMA1, PSMA2, PSMA4, PSMA5, PSMB1, PSMB2, PSMB3, PSMB4, PSMB6, PSMB7, PSMB9, PSMC2, PSMC3, PSMC4, PSMC6, PSMD1, PSMD10, PSMD11, PSMD12, PSMD13, PSMD14, PSMD2, PSMD4, PSMD5, PSMD6, PSMD7, PSMD8, PSMD9, PSME1, PSME2, PSME3, RASGRP1, RELA, RPS27A, SEM1, TAB2, TAB3, UBA52, UBE2D2, UBE2N]
R-HSA:8852276	The role of GTSE1 in G2/M progression after G2 checkpoint	REACTOME_Pathways_20.11.2017	7.36248e-10	3.07475e-09	61.5385	48	[CCNB1, CCNB2, CDK1, FKBPL, GTSE1, PLK1, PSMA1, PSMA2, PSMA4, PSMA5, PSMB1, PSMB2, PSMB3, PSMB4, PSMB6, PSMB7, PSMB9, PSMC2, PSMC3, PSMC4, PSMC6, PSMD1, PSMD10, PSMD11, PSMD12, PSMD13, PSMD14, PSMD2, PSMD4, PSMD5, PSMD6, PSMD7, PSMD8, PSMD9, PSME1, PSME2, PSME3, RPS27A, SEM1, TUBA1A, TUBA1B, TUBA1C, TUBA4A, TUBB2A, TUBB3, TUBB4B, TUBB6, UBA52]
R-HSA:176814	Activation of APC/C and APC/C:Cdc20 mediated degradation of mitotic proteins	REACTOME_Pathways_20.11.2017	8.97256e-10	0.648503	61.8421	47	[ANAPC15, ANAPC5, ANAPC7, BUB1B, BUB3, CCNA2, CCNB1, CDC20, CDK1, MAD2L1, PLK1, PSMA1, PSMA2, PSMA4, PSMA5, PSMB1, PSMB2, PSMB3, PSMB4, PSMB6, PSMB7, PSMB9, PSMC2, PSMC3, PSMC4, PSMC6, PSMD1, PSMD10, PSMD11, PSMD12, PSMD13, PSMD14, PSMD2, PSMD4, PSMD5, PSMD6, PSMD7, PSMD8, PSMD9, PSME1, PSME2, PSME3, PTTG1, RPS27A, SEM1, UBA52, UBE2E1]
R-HSA:1169091	Activation of NF-kappaB in B cells	REACTOME_Pathways_20.11.2017	9.81613e-10	3.07475e-09	64.1791	43	[BCL10, CHUK, CUL1, FBXW11, MALT1, MAP3K7, NFKBIA, NFKBIB, PSMA1, PSMA2, PSMA4, PSMA5, PSMB1, PSMB2, PSMB3, PSMB4, PSMB6, PSMB7, PSMB9, PSMC2, PSMC3, PSMC4, PSMC6, PSMD1, PSMD10, PSMD11, PSMD12, PSMD13, PSMD14, PSMD2, PSMD4, PSMD5, PSMD6, PSMD7, PSMD8, PSMD9, PSME1, PSME2, PSME3, RELA, RPS27A, SEM1, UBA52]
R-HSA:1168372	Downstream signaling events of B Cell Receptor (BCR)	REACTOME_Pathways_20.11.2017	9.92109e-10	3.07475e-09	60.241	50	[BCL10, CALM1, CALM2, CHUK, CUL1, FBXW11, FKBP1A, KRAS, MALT1, MAP3K7, NFKBIA, NFKBIB, PPIA, PPP3R1, PSMA1, PSMA2, PSMA4, PSMA5, PSMB1, PSMB2, PSMB3, PSMB4, PSMB6, PSMB7, PSMB9, PSMC2, PSMC3, PSMC4, PSMC6, PSMD1, PSMD10, PSMD11, PSMD12, PSMD13, PSMD14, PSMD2, PSMD4, PSMD5, PSMD6, PSMD7, PSMD8, PSMD9, PSME1, PSME2, PSME3, RASGRP1, RELA, RPS27A, SEM1, UBA52]
R-HSA:450408	AUF1 (hnRNP D0) binds and destabilizes mRNA	REACTOME_Pathways_20.11.2017	1.04052e-09	3.07475e-09	67.8571	38	[EIF4G1, HSPA8, HSPB1, PABPC1, PSMA1, PSMA2, PSMA4, PSMA5, PSMB1, PSMB2, PSMB3, PSMB4, PSMB6, PSMB7, PSMB9, PSMC2, PSMC3, PSMC4, PSMC6, PSMD1, PSMD10, PSMD11, PSMD12, PSMD13, PSMD14, PSMD2, PSMD4, PSMD5, PSMD6, PSMD7, PSMD8, PSMD9, PSME1, PSME2, PSME3, RPS27A, SEM1, UBA52]
R-HSA:8854050	FBXL7 down-regulates AURKA during mitotic entry and in early mitosis	REACTOME_Pathways_20.11.2017	1.17231e-09	3.07475e-09	68.5185	37	[AURKA, CUL1, PSMA1, PSMA2, PSMA4, PSMA5, PSMB1, PSMB2, PSMB3, PSMB4, PSMB6, PSMB7, PSMB9, PSMC2, PSMC3, PSMC4, PSMC6, PSMD1, PSMD10, PSMD11, PSMD12, PSMD13, PSMD14, PSMD2, PSMD4, PSMD5, PSMD6, PSMD7, PSMD8, PSMD9, PSME1, PSME2, PSME3, RBX1, RPS27A, SEM1, UBA52]
R-HSA:351202	Metabolism of polyamines	REACTOME_Pathways_20.11.2017	1.18826e-09	3.07475e-09	59.3023	51	[ADI1, AMD1, APIP, ARG2, ASL, ASS1, AZIN1, CKMT1A, CKMT1B, ENOPH1, GOT1, NQO1, OAZ1, ODC1, PAOX, PSMA1, PSMA2, PSMA4, PSMA5, PSMB1, PSMB2, PSMB3, PSMB4, PSMB6, PSMB7, PSMB9, PSMC2, PSMC3, PSMC4, PSMC6, PSMD1, PSMD10, PSMD11, PSMD12, PSMD13, PSMD14, PSMD2, PSMD4, PSMD5, PSMD6, PSMD7, PSMD8, PSMD9, PSME1, PSME2, PSME3, SEM1, SLC6A11, SMOX, SMS, SRM]
R-HSA:373076	Class A/1 (Rhodopsin-like receptors)	REACTOME_Pathways_20.11.2017	1.18867e-09	1.28444e-38	11.6923	38	[ADORA2A, ADORA2B, ANXA1, BDKRB1, BDKRB2, C5AR2, CCR7, CGA, CX3CL1, CXCL1, CXCL10, CXCL16, CXCL2, CXCL3, CXCL6, CXCL8, CXCR1, CXCR2, EDN1, EDN3, FFAR4, FPR1, GNRHR, GPR143, GPR37L1, GRP, HCAR2, KEL, KISS1, LPAR5, LTB4R, LTB4R2, NMU, NTS, OPN3, P2RY1, P2RY2, XCR1]
R-HSA:5663220	RHO GTPases Activate Formins	REACTOME_Pathways_20.11.2017	1.28271e-09	0.648503	51.773	73	[ACTB, ACTG1, AURKB, BUB1, BUB1B, BUB3, CDC20, CDC42, CDCA8, CENPA, CENPC, CENPE, CENPF, CENPH, CENPI, CENPK, CENPL, CENPM, CENPN, CENPP, CENPQ, CENPU, CLIP1, DAAM1, DSN1, DVL1, DYNC1I2, DYNLL1, ERCC6L, INCENP, KIF18A, KIF2C, KNL1, KNTC1, MAD2L1, NDC80, NDE1, NDEL1, NUF2, NUP37, PAFAH1B1, PFN1, PLK1, PMF1, PPP2CA, PPP2CB, PPP2R1A, PPP2R1B, PPP2R5A, PPP2R5E, RAC1, RCC2, RHOA, SEC13, SEH1L, SGO2, S…
R-HSA:211733	Regulation of activated PAK-2p34 by proteasome mediated degradation	REACTOME_Pathways_20.11.2017	1.39192e-09	3.07475e-09	70	35	[PAK2, PSMA1, PSMA2, PSMA4, PSMA5, PSMB1, PSMB2, PSMB3, PSMB4, PSMB6, PSMB7, PSMB9, PSMC2, PSMC3, PSMC4, PSMC6, PSMD1, PSMD10, PSMD11, PSMD12, PSMD13, PSMD14, PSMD2, PSMD4, PSMD5, PSMD6, PSMD7, PSMD8, PSMD9, PSME1, PSME2, PSME3, RPS27A, SEM1, UBA52]
R-HSA:69275	G2/M Transition	REACTOME_Pathways_20.11.2017	1.54372e-09	1.59163e-17	47.449	93	[ACTR1A, AJUBA, AKAP9, AURKA, BORA, CCNA2, CCNB1, CCNB2, CDC25A, CDC25C, CDK1, CDK7, CENPF, CEP135, CETN2, CUL1, DCTN2, DCTN3, DYNC1I2, DYNLL1, FBXW11, FKBPL, FOXM1, GTSE1, HAUS1, HAUS2, HMMR, LIN9, MZT1, NDE1, NEDD1, NINL, ODF2, OPTN, PAFAH1B1, PHLDA1, PLK1, PLK4, PPP1CB, PPP2CA, PPP2CB, PPP2R1A, PPP2R1B, PPP2R2A, PRKACA, PSMA1, PSMA2, PSMA4, PSMA5, PSMB1, PSMB2, PSMB3, PSMB4, PSMB6, PSMB7, PSMB…
R-HSA:446203	Asparagine N-linked glycosylation	REACTOME_Pathways_20.11.2017	1.68432e-09	7.85234e-10	42.9508	131	[ACTR10, ACTR1A, ALG14, ALG6, AMFR, ANKRD28, ARCN1, AREG, ARF1, ARF4, ARF5, ARFGAP3, B4GALNT2, B4GALT1, B4GALT2, B4GALT5, CALR, CAPZA1, CAPZA2, CGA, CNIH1, COG4, COG5, COG6, COPA, COPB1, COPB2, COPE, COPG1, COPZ1, COPZ2, CTSA, CTSC, DAD1, DCTN2, DCTN3, DCTN5, DCTN6, DERL1, DOLPP1, DPM1, DYNC1I2, DYNLL1, EDEM1, EDEM3, FPGT, GFPT1, GMDS, GMPPA, GNE, GNPNAT1, GOLGA2, GOSR1, GOSR2, KDELR2, KDELR3, LM…
R-HSA:68827	CDT1 association with the CDC6:ORC:origin complex	REACTOME_Pathways_20.11.2017	1.7299e-09	3.07475e-09	66.1017	39	[CDC6, CDT1, ORC1, ORC5, ORC6, PSMA1, PSMA2, PSMA4, PSMA5, PSMB1, PSMB2, PSMB3, PSMB4, PSMB6, PSMB7, PSMB9, PSMC2, PSMC3, PSMC4, PSMC6, PSMD1, PSMD10, PSMD11, PSMD12, PSMD13, PSMD14, PSMD2, PSMD4, PSMD5, PSMD6, PSMD7, PSMD8, PSMD9, PSME1, PSME2, PSME3, RPS27A, SEM1, UBA52]
R-HSA:69202	Cyclin E associated events during G1/S transition	REACTOME_Pathways_20.11.2017	1.80661e-09	3.07475e-09	59.7561	49	[AKT2, CCNA2, CCND1, CCNE2, CDC25A, CDK7, CDKN1B, CUL1, LIN9, MAX, MYC, PSMA1, PSMA2, PSMA4, PSMA5, PSMB1, PSMB2, PSMB3, PSMB4, PSMB6, PSMB7, PSMB9, PSMC2, PSMC3, PSMC4, PSMC6, PSMD1, PSMD10, PSMD11, PSMD12, PSMD13, PSMD14, PSMD2, PSMD4, PSMD5, PSMD6, PSMD7, PSMD8, PSMD9, PSME1, PSME2, PSME3, PTK6, RB1, RPS27A, SEM1, SKP2, TFDP1, UBA52]
R-HSA:5689603	UCH proteinases	REACTOME_Pathways_20.11.2017	2.24256e-09	3.94852e-10	55.8824	57	[ACTB, ACTL6A, ADRM1, BARD1, HIST1H2AB, HIST1H2AC, HIST1H2AD, HIST1H2AE, HIST1H2AG, HIST1H2AH, HIST1H2AI, HIST1H2AJ, HIST1H2AL, HIST1H2AM, HIST2H2AB, HIST3H2A, INO80C, MCRS1, NEDD8, PSMA1, PSMA2, PSMA4, PSMA5, PSMB1, PSMB2, PSMB3, PSMB4, PSMB6, PSMB7, PSMB9, PSMC2, PSMC3, PSMC4, PSMC6, PSMD1, PSMD10, PSMD11, PSMD12, PSMD13, PSMD14, PSMD2, PSMD4, PSMD5, PSMD6, PSMD7, PSMD8, PSMD9, PSME1, PSME2, PS…
R-HSA:68877	Mitotic Prometaphase	REACTOME_Pathways_20.11.2017	2.24867e-09	1.59163e-17	47	94	[ACTR1A, AKAP9, AURKB, BUB1, BUB1B, BUB3, CCNB1, CCNB2, CDC20, CDCA5, CDCA8, CDK1, CENPA, CENPC, CENPE, CENPF, CENPH, CENPI, CENPK, CENPL, CENPM, CENPN, CENPP, CENPQ, CENPU, CEP135, CETN2, CLIP1, CSNK2A1, CSNK2B, DCTN2, DCTN3, DSN1, DYNC1I2, DYNLL1, ERCC6L, HAUS1, HAUS2, INCENP, KIF18A, KIF2C, KNL1, KNTC1, MAD2L1, MZT1, NCAPG, NCAPH, NDC80, NDE1, NDEL1, NEDD1, NINL, NUF2, NUP37, ODF2, PAFAH1B1, P…
R-HSA:68874	M/G1 Transition	REACTOME_Pathways_20.11.2017	2.25564e-09	6.26151e-12	58.8235	50	[CDC45, CDC6, CDT1, DBF4, E2F2, MCM10, MCM2, MCM4, MCM5, MCM6, ORC1, ORC5, ORC6, POLA2, POLE2, POLE3, PSMA1, PSMA2, PSMA4, PSMA5, PSMB1, PSMB2, PSMB3, PSMB4, PSMB6, PSMB7, PSMB9, PSMC2, PSMC3, PSMC4, PSMC6, PSMD1, PSMD10, PSMD11, PSMD12, PSMD13, PSMD14, PSMD2, PSMD4, PSMD5, PSMD6, PSMD7, PSMD8, PSMD9, PSME1, PSME2, PSME3, RPS27A, SEM1, UBA52]
R-HSA:69002	DNA Replication Pre-Initiation	REACTOME_Pathways_20.11.2017	2.25564e-09	6.26151e-12	58.8235	50	[CDC45, CDC6, CDT1, DBF4, E2F2, MCM10, MCM2, MCM4, MCM5, MCM6, ORC1, ORC5, ORC6, POLA2, POLE2, POLE3, PSMA1, PSMA2, PSMA4, PSMA5, PSMB1, PSMB2, PSMB3, PSMB4, PSMB6, PSMB7, PSMB9, PSMC2, PSMC3, PSMC4, PSMC6, PSMD1, PSMD10, PSMD11, PSMD12, PSMD13, PSMD14, PSMD2, PSMD4, PSMD5, PSMD6, PSMD7, PSMD8, PSMD9, PSME1, PSME2, PSME3, RPS27A, SEM1, UBA52]
R-HSA:176408	Regulation of APC/C activators between G1/S and early anaphase	REACTOME_Pathways_20.11.2017	2.26445e-09	0.648503	60	48	[ANAPC15, ANAPC5, ANAPC7, BUB1B, BUB3, CCNA2, CCNB1, CDC20, CDK1, CUL1, FBXO5, MAD2L1, PLK1, PSMA1, PSMA2, PSMA4, PSMA5, PSMB1, PSMB2, PSMB3, PSMB4, PSMB6, PSMB7, PSMB9, PSMC2, PSMC3, PSMC4, PSMC6, PSMD1, PSMD10, PSMD11, PSMD12, PSMD13, PSMD14, PSMD2, PSMD4, PSMD5, PSMD6, PSMD7, PSMD8, PSMD9, PSME1, PSME2, PSME3, RPS27A, SEM1, UBA52, UBE2E1]
R-HSA:174113	SCF-beta-TrCP mediated degradation of Emi1	REACTOME_Pathways_20.11.2017	2.27315e-09	3.07475e-09	67.2727	37	[CDC20, CUL1, FBXO5, PSMA1, PSMA2, PSMA4, PSMA5, PSMB1, PSMB2, PSMB3, PSMB4, PSMB6, PSMB7, PSMB9, PSMC2, PSMC3, PSMC4, PSMC6, PSMD1, PSMD10, PSMD11, PSMD12, PSMD13, PSMD14, PSMD2, PSMD4, PSMD5, PSMD6, PSMD7, PSMD8, PSMD9, PSME1, PSME2, PSME3, RPS27A, SEM1, UBA52]
R-HSA:169911	Regulation of Apoptosis	REACTOME_Pathways_20.11.2017	2.48202e-09	3.07475e-09	67.9245	36	[OPA1, PAK2, PSMA1, PSMA2, PSMA4, PSMA5, PSMB1, PSMB2, PSMB3, PSMB4, PSMB6, PSMB7, PSMB9, PSMC2, PSMC3, PSMC4, PSMC6, PSMD1, PSMD10, PSMD11, PSMD12, PSMD13, PSMD14, PSMD2, PSMD4, PSMD5, PSMD6, PSMD7, PSMD8, PSMD9, PSME1, PSME2, PSME3, RPS27A, SEM1, UBA52]
R-HSA:69017	CDK-mediated phosphorylation and removal of Cdc6	REACTOME_Pathways_20.11.2017	2.7283e-09	3.07475e-09	68.6274	35	[CDC6, PSMA1, PSMA2, PSMA4, PSMA5, PSMB1, PSMB2, PSMB3, PSMB4, PSMB6, PSMB7, PSMB9, PSMC2, PSMC3, PSMC4, PSMC6, PSMD1, PSMD10, PSMD11, PSMD12, PSMD13, PSMD14, PSMD2, PSMD4, PSMD5, PSMD6, PSMD7, PSMD8, PSMD9, PSME1, PSME2, PSME3, RPS27A, SEM1, UBA52]
R-HSA:69229	Ubiquitin-dependent degradation of Cyclin D1	REACTOME_Pathways_20.11.2017	2.7283e-09	3.07475e-09	68.6274	35	[CCND1, PSMA1, PSMA2, PSMA4, PSMA5, PSMB1, PSMB2, PSMB3, PSMB4, PSMB6, PSMB7, PSMB9, PSMC2, PSMC3, PSMC4, PSMC6, PSMD1, PSMD10, PSMD11, PSMD12, PSMD13, PSMD14, PSMD2, PSMD4, PSMD5, PSMD6, PSMD7, PSMD8, PSMD9, PSME1, PSME2, PSME3, RPS27A, SEM1, UBA52]
R-HSA:75815	Ubiquitin-dependent degradation of Cyclin D	REACTOME_Pathways_20.11.2017	2.7283e-09	3.07475e-09	68.6274	35	[CCND1, PSMA1, PSMA2, PSMA4, PSMA5, PSMB1, PSMB2, PSMB3, PSMB4, PSMB6, PSMB7, PSMB9, PSMC2, PSMC3, PSMC4, PSMC6, PSMD1, PSMD10, PSMD11, PSMD12, PSMD13, PSMD14, PSMD2, PSMD4, PSMD5, PSMD6, PSMD7, PSMD8, PSMD9, PSME1, PSME2, PSME3, RPS27A, SEM1, UBA52]
R-HSA:1234174	Regulation of Hypoxia-inducible Factor (HIF) by oxygen	REACTOME_Pathways_20.11.2017	2.76346e-09	0.000597018	61.3333	46	[AJUBA, CITED2, CUL2, EGLN1, EGLN2, ELOB, ELOC, HIGD1A, PSMA1, PSMA2, PSMA4, PSMA5, PSMB1, PSMB2, PSMB3, PSMB4, PSMB6, PSMB7, PSMB9, PSMC2, PSMC3, PSMC4, PSMC6, PSMD1, PSMD10, PSMD11, PSMD12, PSMD13, PSMD14, PSMD2, PSMD4, PSMD5, PSMD6, PSMD7, PSMD8, PSMD9, PSME1, PSME2, PSME3, RBX1, RPS27A, SEM1, UBA52, UBE2D2, UBE2D3, VEGFA]
R-HSA:2262749	Cellular response to hypoxia	REACTOME_Pathways_20.11.2017	2.76346e-09	0.000597018	61.3333	46	[AJUBA, CITED2, CUL2, EGLN1, EGLN2, ELOB, ELOC, HIGD1A, PSMA1, PSMA2, PSMA4, PSMA5, PSMB1, PSMB2, PSMB3, PSMB4, PSMB6, PSMB7, PSMB9, PSMC2, PSMC3, PSMC4, PSMC6, PSMD1, PSMD10, PSMD11, PSMD12, PSMD13, PSMD14, PSMD2, PSMD4, PSMD5, PSMD6, PSMD7, PSMD8, PSMD9, PSME1, PSME2, PSME3, RBX1, RPS27A, SEM1, UBA52, UBE2D2, UBE2D3, VEGFA]
R-HSA:176409	APC/C:Cdc20 mediated degradation of mitotic proteins	REACTOME_Pathways_20.11.2017	2.76346e-09	0.648503	61.3333	46	[ANAPC15, ANAPC5, ANAPC7, BUB1B, BUB3, CCNA2, CCNB1, CDC20, CDK1, MAD2L1, PSMA1, PSMA2, PSMA4, PSMA5, PSMB1, PSMB2, PSMB3, PSMB4, PSMB6, PSMB7, PSMB9, PSMC2, PSMC3, PSMC4, PSMC6, PSMD1, PSMD10, PSMD11, PSMD12, PSMD13, PSMD14, PSMD2, PSMD4, PSMD5, PSMD6, PSMD7, PSMD8, PSMD9, PSME1, PSME2, PSME3, PTTG1, RPS27A, SEM1, UBA52, UBE2E1]
R-HSA:453274	Mitotic G2-G2/M phases	REACTOME_Pathways_20.11.2017	2.76411e-09	1.59163e-17	46.9697	93	[ACTR1A, AJUBA, AKAP9, AURKA, BORA, CCNA2, CCNB1, CCNB2, CDC25A, CDC25C, CDK1, CDK7, CENPF, CEP135, CETN2, CUL1, DCTN2, DCTN3, DYNC1I2, DYNLL1, FBXW11, FKBPL, FOXM1, GTSE1, HAUS1, HAUS2, HMMR, LIN9, MZT1, NDE1, NEDD1, NINL, ODF2, OPTN, PAFAH1B1, PHLDA1, PLK1, PLK4, PPP1CB, PPP2CA, PPP2CB, PPP2R1A, PPP2R1B, PPP2R2A, PRKACA, PSMA1, PSMA2, PSMA4, PSMA5, PSMB1, PSMB2, PSMB3, PSMB4, PSMB6, PSMB7, PSMB…
R-HSA:5610783	Degradation of GLI2 by the proteasome	REACTOME_Pathways_20.11.2017	3.10442e-09	6.55631e-06	65	39	[CSNK1A1, CUL1, GSK3B, PRKACA, PSMA1, PSMA2, PSMA4, PSMA5, PSMB1, PSMB2, PSMB3, PSMB4, PSMB6, PSMB7, PSMB9, PSMC2, PSMC3, PSMC4, PSMC6, PSMD1, PSMD10, PSMD11, PSMD12, PSMD13, PSMD14, PSMD2, PSMD4, PSMD5, PSMD6, PSMD7, PSMD8, PSMD9, PSME1, PSME2, PSME3, RBX1, RPS27A, SEM1, UBA52]
R-HSA:5610785	GLI3 is processed to GLI3R by the proteasome	REACTOME_Pathways_20.11.2017	3.10442e-09	6.55631e-06	65	39	[CSNK1A1, CUL1, GSK3B, PRKACA, PSMA1, PSMA2, PSMA4, PSMA5, PSMB1, PSMB2, PSMB3, PSMB4, PSMB6, PSMB7, PSMB9, PSMC2, PSMC3, PSMC4, PSMC6, PSMD1, PSMD10, PSMD11, PSMD12, PSMD13, PSMD14, PSMD2, PSMD4, PSMD5, PSMD6, PSMD7, PSMD8, PSMD9, PSME1, PSME2, PSME3, RBX1, RPS27A, SEM1, UBA52]
R-HSA:5607761	Dectin-1 mediated noncanonical NF-kB signaling	REACTOME_Pathways_20.11.2017	3.10442e-09	0.000597018	65	39	[CHUK, CUL1, FBXW11, PSMA1, PSMA2, PSMA4, PSMA5, PSMB1, PSMB2, PSMB3, PSMB4, PSMB6, PSMB7, PSMB9, PSMC2, PSMC3, PSMC4, PSMC6, PSMD1, PSMD10, PSMD11, PSMD12, PSMD13, PSMD14, PSMD2, PSMD4, PSMD5, PSMD6, PSMD7, PSMD8, PSMD9, PSME1, PSME2, PSME3, RELA, RPS27A, SEM1, UBA3, UBA52]
R-HSA:5610780	Degradation of GLI1 by the proteasome	REACTOME_Pathways_20.11.2017	3.10442e-09	3.07475e-09	65	39	[CUL1, ITCH, NUMB, PRKACA, PSMA1, PSMA2, PSMA4, PSMA5, PSMB1, PSMB2, PSMB3, PSMB4, PSMB6, PSMB7, PSMB9, PSMC2, PSMC3, PSMC4, PSMC6, PSMD1, PSMD10, PSMD11, PSMD12, PSMD13, PSMD14, PSMD2, PSMD4, PSMD5, PSMD6, PSMD7, PSMD8, PSMD9, PSME1, PSME2, PSME3, RBX1, RPS27A, SEM1, UBA52]
R-HSA:168249	Innate Immune System	REACTOME_Pathways_20.11.2017	3.11086e-09	8.33189e-08	34.4892	368	[ABI1, ACPP, ACTB, ACTG1, ACTR10, ACTR2, ACTR3, ADGRE3, ADGRG3, AGA, AGL, AGPAT2, ALDOC, ANXA2, AOC1, APRT, ARL8A, ARMC8, ARPC1A, ARPC2, ARPC4, ARPC5, ATG5, ATOX1, ATP11A, ATP11B, ATP6AP2, ATP6V0A4, ATP6V0B, ATP6V0C, ATP6V0D1, ATP6V0E1, ATP6V1A, ATP6V1B2, ATP6V1C2, ATP6V1D, ATP6V1E1, ATP6V1G1, ATP6V1H, B4GALT1, BAIAP2, BCL10, BCL2L1, BIRC2, BPIFB1, BRK1, C5AR2, CAB39, CALM1, CALM2, CALML5, CAMP, …
R-HSA:69656	Cyclin A:Cdk2-associated events at S phase entry	REACTOME_Pathways_20.11.2017	3.39728e-09	3.07475e-09	59.2593	48	[CCNA2, CCND1, CCNE2, CDC25A, CDK7, CDKN1B, CUL1, LIN9, MAX, MYC, PSMA1, PSMA2, PSMA4, PSMA5, PSMB1, PSMB2, PSMB3, PSMB4, PSMB6, PSMB7, PSMB9, PSMC2, PSMC3, PSMC4, PSMC6, PSMD1, PSMD10, PSMD11, PSMD12, PSMD13, PSMD14, PSMD2, PSMD4, PSMD5, PSMD6, PSMD7, PSMD8, PSMD9, PSME1, PSME2, PSME3, PTK6, RB1, RPS27A, SEM1, SKP2, TFDP1, UBA52]
R-HSA:5688426	Deubiquitination	REACTOME_Pathways_20.11.2017	4.34214e-09	3.07475e-09	42.7609	127	[ABRAXAS2, ACTB, ACTL6A, ADRM1, APC, AR, ARRB1, BARD1, BECN1, BIRC2, BRCA1, CCNA2, CDC20, CDC25A, CDK1, CLSPN, CYLD, DDB2, DDX58, ESR1, FKBP8, HIST1H2AB, HIST1H2AC, HIST1H2AD, HIST1H2AE, HIST1H2AG, HIST1H2AH, HIST1H2AI, HIST1H2AJ, HIST1H2AL, HIST1H2AM, HIST1H2BB, HIST1H2BC, HIST1H2BD, HIST1H2BE, HIST1H2BG, HIST1H2BH, HIST1H2BK, HIST1H2BM, HIST1H2BN, HIST2H2AB, HIST2H2BE, HIST2H2BF, HIST3H2A, HIST…
R-HSA:195721	Signaling by WNT	REACTOME_Pathways_20.11.2017	4.39692e-09	0.648503	41.8182	138	[AGO4, AKT2, AMER1, AP2A1, AP2M1, AP2S1, APC, CALM1, CALM2, CLTB, CLTC, CSNK1A1, CSNK1G2, CSNK2A1, CSNK2B, CTBP2, CTNNB1, CTNNBIP1, CUL1, DAAM1, DKK1, DKK4, DVL1, GNB2, GNG12, GNG4, GNG5, GSK3B, H2AFV, H2AFX, H2AFZ, H3F3B, HDAC1, HIST1H2AB, HIST1H2AC, HIST1H2AD, HIST1H2AE, HIST1H2AJ, HIST1H2BB, HIST1H2BC, HIST1H2BD, HIST1H2BE, HIST1H2BG, HIST1H2BH, HIST1H2BK, HIST1H2BM, HIST1H2BN, HIST1H3A, HIST1…
R-HSA:1474244	Extracellular matrix organization	REACTOME_Pathways_20.11.2017	5.24867e-09	2.78968e-09	11.6667	35	[ADAM17, ADAM9, BMP1, BMP7, CAPN1, CAPN14, CAPN15, CAPN2, CAPNS1, CAPNS2, CASP3, CAST, CD44, CD47, CDH1, CEACAM6, CTSV, EFEMP1, F11R, FURIN, ITGAE, ITGB5, KLK7, LAMA3, LOXL4, MFAP1, MFAP3, MMP10, P4HA2, PLOD2, PPIB, SDC1, SDC4, SPP1, VWF]
R-HSA:162906	HIV Infection	REACTOME_Pathways_20.11.2017	5.82514e-09	8.63164e-05	44.5833	107	[AP1G1, AP1M2, AP2A1, AP2M1, AP2S1, ARF1, ATP6V1H, BANF1, CCNK, CDK7, CHMP2A, CHMP2B, CHMP5, CHMP6, CUL5, ELOA, ELOB, ELOC, FEN1, FURIN, GTF2A1, GTF2A2, GTF2E1, GTF2E2, GTF2F2, GTF2H1, GTF2H3, GTF2H5, HCK, HMGA1, KPNB1, MVB12A, NCBP1, NDC1, NELFE, NUP153, NUP188, NUP35, NUP37, NUP50, NUP58, PAK2, PDCD6IP, POLR2D, POLR2E, POLR2F, POLR2G, POLR2J, POLR2L, PPIA, PSMA1, PSMA2, PSMA4, PSMA5, PSMB1, PSM…
R-HSA:948021	Transport to the Golgi and subsequent modification	REACTOME_Pathways_20.11.2017	5.83483e-09	7.85234e-10	47.3118	88	[ACTR10, ACTR1A, ANKRD28, ARCN1, AREG, ARF1, ARF4, ARF5, ARFGAP3, B4GALT1, B4GALT2, B4GALT5, CAPZA1, CAPZA2, CGA, CNIH1, COG4, COG5, COG6, COPA, COPB1, COPB2, COPE, COPG1, COPZ1, COPZ2, CTSC, DCTN2, DCTN3, DCTN5, DCTN6, DYNC1I2, DYNLL1, GOLGA2, GOSR1, GOSR2, KDELR2, KDELR3, LMAN2, MCFD2, MGAT2, MIA2, MIA3, NAPA, NAPG, PPP6C, PPP6R1, PPP6R3, PREB, RAB1A, RAB1B, SAR1B, SEC13, SEC22A, SEC22B, SEC23A…
R-HSA:174178	APC/C:Cdh1 mediated degradation of Cdc20 and other APC/C:Cdh1 targeted proteins in late mitosis/early G1	REACTOME_Pathways_20.11.2017	6.63292e-09	0.000597018	61.1111	44	[ANAPC15, ANAPC5, ANAPC7, AURKA, AURKB, CDC20, PLK1, PSMA1, PSMA2, PSMA4, PSMA5, PSMB1, PSMB2, PSMB3, PSMB4, PSMB6, PSMB7, PSMB9, PSMC2, PSMC3, PSMC4, PSMC6, PSMD1, PSMD10, PSMD11, PSMD12, PSMD13, PSMD14, PSMD2, PSMD4, PSMD5, PSMD6, PSMD7, PSMD8, PSMD9, PSME1, PSME2, PSME3, PTTG1, RPS27A, SEM1, SKP2, UBA52, UBE2E1]
R-HSA:174184	Cdc20:Phospho-APC/C mediated degradation of Cyclin A	REACTOME_Pathways_20.11.2017	6.63292e-09	0.648503	61.1111	44	[ANAPC15, ANAPC5, ANAPC7, BUB1B, BUB3, CCNA2, CDC20, CDK1, MAD2L1, PSMA1, PSMA2, PSMA4, PSMA5, PSMB1, PSMB2, PSMB3, PSMB4, PSMB6, PSMB7, PSMB9, PSMC2, PSMC3, PSMC4, PSMC6, PSMD1, PSMD10, PSMD11, PSMD12, PSMD13, PSMD14, PSMD2, PSMD4, PSMD5, PSMD6, PSMD7, PSMD8, PSMD9, PSME1, PSME2, PSME3, RPS27A, SEM1, UBA52, UBE2E1]
R-HSA:69618	Mitotic Spindle Checkpoint	REACTOME_Pathways_20.11.2017	6.80629e-09	0.648503	53.5714	60	[ANAPC15, ANAPC5, ANAPC7, AURKB, BUB1, BUB1B, BUB3, CDC20, CDCA8, CENPA, CENPC, CENPE, CENPF, CENPH, CENPI, CENPK, CENPL, CENPM, CENPN, CENPP, CENPQ, CENPU, CLIP1, DSN1, DYNC1I2, DYNLL1, ERCC6L, INCENP, KIF18A, KIF2C, KNL1, KNTC1, MAD2L1, NDC80, NDE1, NDEL1, NUF2, NUP37, PAFAH1B1, PLK1, PMF1, PPP2CA, PPP2CB, PPP2R1A, PPP2R1B, PPP2R5A, PPP2R5E, RCC2, SEC13, SEH1L, SGO2, SKA1, SKA2, SPC24, SPC25, S…
R-HSA:5676590	NIK-->noncanonical NF-kB signaling	REACTOME_Pathways_20.11.2017	6.9651e-09	0.000597018	64.4068	38	[CHUK, CUL1, FBXW11, PSMA1, PSMA2, PSMA4, PSMA5, PSMB1, PSMB2, PSMB3, PSMB4, PSMB6, PSMB7, PSMB9, PSMC2, PSMC3, PSMC4, PSMC6, PSMD1, PSMD10, PSMD11, PSMD12, PSMD13, PSMD14, PSMD2, PSMD4, PSMD5, PSMD6, PSMD7, PSMD8, PSMD9, PSME1, PSME2, PSME3, RPS27A, SEM1, UBA3, UBA52]
R-HSA:5368287	Mitochondrial translation	REACTOME_Pathways_20.11.2017	8.92158e-09	2.12132e-12	56.5217	52	[AURKAIP1, CHCHD1, GADD45GIP1, GFM2, MRPL11, MRPL14, MRPL15, MRPL16, MRPL18, MRPL19, MRPL20, MRPL21, MRPL22, MRPL23, MRPL27, MRPL28, MRPL3, MRPL30, MRPL33, MRPL35, MRPL36, MRPL37, MRPL39, MRPL40, MRPL42, MRPL44, MRPL48, MRPL49, MRPL50, MRPL51, MRPL54, MRPL57, MRPL58, MRPL9, MRPS10, MRPS11, MRPS14, MRPS16, MRPS17, MRPS18A, MRPS18C, MRPS22, MRPS24, MRPS28, MRPS35, MRPS36, MRPS7, MRPS9, MTIF2, MTIF3…
R-HSA:179419	APC:Cdc20 mediated degradation of cell cycle proteins prior to satisfation of the cell cycle checkpoint	REACTOME_Pathways_20.11.2017	9.0741e-09	0.648503	60.274	44	[ANAPC15, ANAPC5, ANAPC7, BUB1B, BUB3, CCNA2, CDC20, CDK1, MAD2L1, PSMA1, PSMA2, PSMA4, PSMA5, PSMB1, PSMB2, PSMB3, PSMB4, PSMB6, PSMB7, PSMB9, PSMC2, PSMC3, PSMC4, PSMC6, PSMD1, PSMD10, PSMD11, PSMD12, PSMD13, PSMD14, PSMD2, PSMD4, PSMD5, PSMD6, PSMD7, PSMD8, PSMD9, PSME1, PSME2, PSME3, RPS27A, SEM1, UBA52, UBE2E1]
R-HSA:450531	Regulation of mRNA stability by proteins that bind AU-rich elements	REACTOME_Pathways_20.11.2017	1.00413e-08	3.07475e-09	56.8182	50	[DCP2, DIS3, EIF4G1, EXOSC3, EXOSC9, HSPA8, HSPB1, MAPK14, MAPKAPK2, PABPC1, PSMA1, PSMA2, PSMA4, PSMA5, PSMB1, PSMB2, PSMB3, PSMB4, PSMB6, PSMB7, PSMB9, PSMC2, PSMC3, PSMC4, PSMC6, PSMD1, PSMD10, PSMD11, PSMD12, PSMD13, PSMD14, PSMD2, PSMD4, PSMD5, PSMD6, PSMD7, PSMD8, PSMD9, PSME1, PSME2, PSME3, RPS27A, SEM1, SET, TNPO1, UBA52, YWHAB, YWHAZ, ZFP36, ZFP36L1]
R-HSA:69601	Ubiquitin Mediated Degradation of Phosphorylated Cdc25A	REACTOME_Pathways_20.11.2017	1.14129e-08	3.07475e-09	66.0377	35	[CDC25A, PSMA1, PSMA2, PSMA4, PSMA5, PSMB1, PSMB2, PSMB3, PSMB4, PSMB6, PSMB7, PSMB9, PSMC2, PSMC3, PSMC4, PSMC6, PSMD1, PSMD10, PSMD11, PSMD12, PSMD13, PSMD14, PSMD2, PSMD4, PSMD5, PSMD6, PSMD7, PSMD8, PSMD9, PSME1, PSME2, PSME3, RPS27A, SEM1, UBA52]
R-HSA:69610	p53-Independent DNA Damage Response	REACTOME_Pathways_20.11.2017	1.14129e-08	3.07475e-09	66.0377	35	[CDC25A, PSMA1, PSMA2, PSMA4, PSMA5, PSMB1, PSMB2, PSMB3, PSMB4, PSMB6, PSMB7, PSMB9, PSMC2, PSMC3, PSMC4, PSMC6, PSMD1, PSMD10, PSMD11, PSMD12, PSMD13, PSMD14, PSMD2, PSMD4, PSMD5, PSMD6, PSMD7, PSMD8, PSMD9, PSME1, PSME2, PSME3, RPS27A, SEM1, UBA52]
R-HSA:69613	p53-Independent G1/S DNA damage checkpoint	REACTOME_Pathways_20.11.2017	1.14129e-08	3.07475e-09	66.0377	35	[CDC25A, PSMA1, PSMA2, PSMA4, PSMA5, PSMB1, PSMB2, PSMB3, PSMB4, PSMB6, PSMB7, PSMB9, PSMC2, PSMC3, PSMC4, PSMC6, PSMD1, PSMD10, PSMD11, PSMD12, PSMD13, PSMD14, PSMD2, PSMD4, PSMD5, PSMD6, PSMD7, PSMD8, PSMD9, PSME1, PSME2, PSME3, RPS27A, SEM1, UBA52]
R-HSA:5689880	Ub-specific processing proteases	REACTOME_Pathways_20.11.2017	1.16688e-08	3.07475e-09	45	99	[ADRM1, AR, ARRB1, BECN1, BIRC2, CCNA2, CDC20, CDC25A, CLSPN, CYLD, DDB2, DDX58, FKBP8, HIST1H2AB, HIST1H2AC, HIST1H2AD, HIST1H2AE, HIST1H2AG, HIST1H2AH, HIST1H2AI, HIST1H2AJ, HIST1H2AL, HIST1H2AM, HIST1H2BB, HIST1H2BC, HIST1H2BD, HIST1H2BE, HIST1H2BG, HIST1H2BH, HIST1H2BK, HIST1H2BM, HIST1H2BN, HIST2H2AB, HIST2H2BE, HIST2H2BF, HIST3H2A, HIST3H2BB, IDE, IFIH1, KEAP1, MAP3K7, MDM2, MYC, NFKBIA, OT…
R-HSA:5368286	Mitochondrial translation initiation	REACTOME_Pathways_20.11.2017	1.27916e-08	2.12132e-12	56.9767	49	[AURKAIP1, CHCHD1, GADD45GIP1, MRPL11, MRPL14, MRPL15, MRPL16, MRPL18, MRPL19, MRPL20, MRPL21, MRPL22, MRPL23, MRPL27, MRPL28, MRPL3, MRPL30, MRPL33, MRPL35, MRPL36, MRPL37, MRPL39, MRPL40, MRPL42, MRPL44, MRPL48, MRPL49, MRPL50, MRPL51, MRPL54, MRPL57, MRPL58, MRPL9, MRPS10, MRPS11, MRPS14, MRPS16, MRPS17, MRPS18A, MRPS18C, MRPS22, MRPS24, MRPS28, MRPS35, MRPS36, MRPS7, MRPS9, MTIF2, MTIF3]
R-HSA:5419276	Mitochondrial translation termination	REACTOME_Pathways_20.11.2017	1.27916e-08	2.12132e-12	56.9767	49	[AURKAIP1, CHCHD1, GADD45GIP1, GFM2, MRPL11, MRPL14, MRPL15, MRPL16, MRPL18, MRPL19, MRPL20, MRPL21, MRPL22, MRPL23, MRPL27, MRPL28, MRPL3, MRPL30, MRPL33, MRPL35, MRPL36, MRPL37, MRPL39, MRPL40, MRPL42, MRPL44, MRPL48, MRPL49, MRPL50, MRPL51, MRPL54, MRPL57, MRPL58, MRPL9, MRPS10, MRPS11, MRPS14, MRPS16, MRPS17, MRPS18A, MRPS18C, MRPS22, MRPS24, MRPS28, MRPS35, MRPS36, MRPS7, MRPS9, MTRF1L]
R-HSA:5362768	Hh mutants that don't undergo autocatalytic processing are degraded by ERAD	REACTOME_Pathways_20.11.2017	1.94415e-08	3.07475e-09	64.2857	36	[ERLEC1, PSMA1, PSMA2, PSMA4, PSMA5, PSMB1, PSMB2, PSMB3, PSMB4, PSMB6, PSMB7, PSMB9, PSMC2, PSMC3, PSMC4, PSMC6, PSMD1, PSMD10, PSMD11, PSMD12, PSMD13, PSMD14, PSMD2, PSMD4, PSMD5, PSMD6, PSMD7, PSMD8, PSMD9, PSME1, PSME2, PSME3, RPS27A, SEM1, UBA52, VCP]
R-HSA:3700989	Transcriptional Regulation by TP53	REACTOME_Pathways_20.11.2017	2.08733e-08	1.1158e-08	40.2174	148	[AGO4, AKT2, ARID3A, AURKA, AURKB, BARD1, BID, BLM, BNIP3L, BRCA1, BRD7, BRIP1, CARM1, CASP1, CASP10, CASP2, CCNA2, CCNB1, CCNE2, CCNK, CDC25C, CDK1, CDK7, CDKN1B, CNOT1, CNOT11, CNOT4, CNOT7, COX20, COX5A, COX5B, COX6A1, COX6B1, COX6C, COX7A2L, COX7B, COX7C, CSNK2A1, CSNK2B, CYCS, DDB2, DNA2, E2F7, E2F8, ELOA, ELOB, ELOC, EXO1, FANCI, FAS, G6PD, GPI, GSR, GTF2F2, GTF2H1, GTF2H3, GTF2H5, HDAC1, H…
R-HSA:180534	Vpu mediated degradation of CD4	REACTOME_Pathways_20.11.2017	2.75557e-08	3.07475e-09	65.3846	34	[PSMA1, PSMA2, PSMA4, PSMA5, PSMB1, PSMB2, PSMB3, PSMB4, PSMB6, PSMB7, PSMB9, PSMC2, PSMC3, PSMC4, PSMC6, PSMD1, PSMD10, PSMD11, PSMD12, PSMD13, PSMD14, PSMD2, PSMD4, PSMD5, PSMD6, PSMD7, PSMD8, PSMD9, PSME1, PSME2, PSME3, RPS27A, SEM1, UBA52]
R-HSA:349425	Autodegradation of the E3 ubiquitin ligase COP1	REACTOME_Pathways_20.11.2017	2.75557e-08	3.07475e-09	65.3846	34	[PSMA1, PSMA2, PSMA4, PSMA5, PSMB1, PSMB2, PSMB3, PSMB4, PSMB6, PSMB7, PSMB9, PSMC2, PSMC3, PSMC4, PSMC6, PSMD1, PSMD10, PSMD11, PSMD12, PSMD13, PSMD14, PSMD2, PSMD4, PSMD5, PSMD6, PSMD7, PSMD8, PSMD9, PSME1, PSME2, PSME3, RPS27A, SEM1, UBA52]
R-HSA:6811442	Intra-Golgi and retrograde Golgi-to-ER traffic	REACTOME_Pathways_20.11.2017	2.92783e-08	2.06093e-15	45.3202	92	[ACTR10, ACTR1A, ARCN1, ARF1, ARF4, ARF5, ARFGAP3, ARFIP2, ARL1, CAPZA1, CAPZA2, CENPE, COG4, COG5, COG6, COPA, COPB1, COPB2, COPE, COPG1, COPZ1, COPZ2, CYTH1, CYTH2, DCTN2, DCTN3, DCTN5, DCTN6, DYNC1I2, DYNLL1, GALNT1, GOLGA1, GOLGA4, GOLGA5, GOSR1, GOSR2, KDELR2, KDELR3, KIF15, KIF18A, KIF1B, KIF20A, KIF20B, KIF21A, KIF23, KIF27, KIF2C, KIF4A, KIF5B, KIFC1, KLC1, KLC3, NAA30, NAA38, NAPA, NAPG,…
R-HSA:1236978	Cross-presentation of soluble exogenous antigens (endosomes)	REACTOME_Pathways_20.11.2017	3.21276e-08	3.07475e-09	66	33	[CD207, PSMA1, PSMA2, PSMA4, PSMA5, PSMB1, PSMB2, PSMB3, PSMB4, PSMB6, PSMB7, PSMB9, PSMC2, PSMC3, PSMC4, PSMC6, PSMD1, PSMD10, PSMD11, PSMD12, PSMD13, PSMD14, PSMD2, PSMD4, PSMD5, PSMD6, PSMD7, PSMD8, PSMD9, PSME1, PSME2, PSME3, SEM1]
R-HSA:4641258	Degradation of DVL	REACTOME_Pathways_20.11.2017	3.74303e-08	3.07475e-09	63.1579	36	[DVL1, PSMA1, PSMA2, PSMA4, PSMA5, PSMB1, PSMB2, PSMB3, PSMB4, PSMB6, PSMB7, PSMB9, PSMC2, PSMC3, PSMC4, PSMC6, PSMD1, PSMD10, PSMD11, PSMD12, PSMD13, PSMD14, PSMD2, PSMD4, PSMD5, PSMD6, PSMD7, PSMD8, PSMD9, PSME1, PSME2, PSME3, RBX1, RPS27A, SEM1, UBA52]
R-HSA:4641257	Degradation of AXIN	REACTOME_Pathways_20.11.2017	4.53258e-08	3.07475e-09	63.6364	35	[PSMA1, PSMA2, PSMA4, PSMA5, PSMB1, PSMB2, PSMB3, PSMB4, PSMB6, PSMB7, PSMB9, PSMC2, PSMC3, PSMC4, PSMC6, PSMD1, PSMD10, PSMD11, PSMD12, PSMD13, PSMD14, PSMD2, PSMD4, PSMD5, PSMD6, PSMD7, PSMD8, PSMD9, PSME1, PSME2, PSME3, RPS27A, SEM1, TNKS2, UBA52]
R-HSA:8941858	Regulation of RUNX3 expression and activity	REACTOME_Pathways_20.11.2017	4.53258e-08	3.07475e-09	63.6364	35	[MDM2, PSMA1, PSMA2, PSMA4, PSMA5, PSMB1, PSMB2, PSMB3, PSMB4, PSMB6, PSMB7, PSMB9, PSMC2, PSMC3, PSMC4, PSMC6, PSMD1, PSMD10, PSMD11, PSMD12, PSMD13, PSMD14, PSMD2, PSMD4, PSMD5, PSMD6, PSMD7, PSMD8, PSMD9, PSME1, PSME2, PSME3, RPS27A, SEM1, UBA52]
R-HSA:5389840	Mitochondrial translation elongation	REACTOME_Pathways_20.11.2017	5.52102e-08	2.12132e-12	55.814	48	[AURKAIP1, CHCHD1, GADD45GIP1, MRPL11, MRPL14, MRPL15, MRPL16, MRPL18, MRPL19, MRPL20, MRPL21, MRPL22, MRPL23, MRPL27, MRPL28, MRPL3, MRPL30, MRPL33, MRPL35, MRPL36, MRPL37, MRPL39, MRPL40, MRPL42, MRPL44, MRPL48, MRPL49, MRPL50, MRPL51, MRPL54, MRPL57, MRPL58, MRPL9, MRPS10, MRPS11, MRPS14, MRPS16, MRPS17, MRPS18A, MRPS18C, MRPS22, MRPS24, MRPS28, MRPS35, MRPS36, MRPS7, MRPS9, TUFM]
R-HSA:5687128	MAPK6/MAPK4 signaling	REACTOME_Pathways_20.11.2017	5.75474e-08	3.07475e-09	55.0562	49	[AGO4, CCND3, CDC42, CDK1, DNAJB1, ETV4, FOXO3, HSPB1, KALRN, MAPK6, MYC, PAK2, PRKACA, PSMA1, PSMA2, PSMA4, PSMA5, PSMB1, PSMB2, PSMB3, PSMB4, PSMB6, PSMB7, PSMB9, PSMC2, PSMC3, PSMC4, PSMC6, PSMD1, PSMD10, PSMD11, PSMD12, PSMD13, PSMD14, PSMD2, PSMD4, PSMD5, PSMD6, PSMD7, PSMD8, PSMD9, PSME1, PSME2, PSME3, RAC1, RPS27A, SEM1, SEPT7, UBA52]
R-HSA:174154	APC/C:Cdc20 mediated degradation of Securin	REACTOME_Pathways_20.11.2017	6.39491e-08	0.000597018	59.7015	40	[ANAPC15, ANAPC5, ANAPC7, CDC20, PSMA1, PSMA2, PSMA4, PSMA5, PSMB1, PSMB2, PSMB3, PSMB4, PSMB6, PSMB7, PSMB9, PSMC2, PSMC3, PSMC4, PSMC6, PSMD1, PSMD10, PSMD11, PSMD12, PSMD13, PSMD14, PSMD2, PSMD4, PSMD5, PSMD6, PSMD7, PSMD8, PSMD9, PSME1, PSME2, PSME3, PTTG1, RPS27A, SEM1, UBA52, UBE2E1]
R-HSA:2299718	Condensation of Prophase Chromosomes	REACTOME_Pathways_20.11.2017	7.81578e-08	3.57572e-27	58.1081	43	[CCNB1, CDK1, H2AFV, H2AFX, H2AFZ, H3F3B, HIST1H2AB, HIST1H2AC, HIST1H2AD, HIST1H2AE, HIST1H2AJ, HIST1H2BB, HIST1H2BC, HIST1H2BD, HIST1H2BE, HIST1H2BG, HIST1H2BH, HIST1H2BK, HIST1H2BM, HIST1H2BN, HIST1H3A, HIST1H3B, HIST1H3C, HIST1H3D, HIST1H3E, HIST1H3G, HIST1H3I, HIST1H3J, HIST1H4A, HIST1H4B, HIST1H4C, HIST1H4D, HIST1H4F, HIST1H4H, HIST1H4L, HIST2H2BE, HIST3H2BB, NCAPG2, PLK1, RB1, SET, SMC2, S…
R-HSA:606279	Deposition of new CENPA-containing nucleosomes at the centromere	REACTOME_Pathways_20.11.2017	7.81578e-08	3.57572e-27	58.1081	43	[CENPA, CENPC, CENPH, CENPI, CENPK, CENPL, CENPM, CENPN, CENPP, CENPQ, CENPU, CENPW, H2AFV, H2AFX, H2AFZ, HIST1H2AB, HIST1H2AC, HIST1H2AD, HIST1H2AE, HIST1H2AJ, HIST1H2BB, HIST1H2BC, HIST1H2BD, HIST1H2BE, HIST1H2BG, HIST1H2BH, HIST1H2BK, HIST1H2BM, HIST1H2BN, HIST1H4A, HIST1H4B, HIST1H4C, HIST1H4D, HIST1H4F, HIST1H4H, HIST1H4L, HIST2H2BE, HIST3H2BB, HJURP, KNL1, MIS18A, OIP5, RBBP7]
R-HSA:774815	Nucleosome assembly	REACTOME_Pathways_20.11.2017	7.81578e-08	3.57572e-27	58.1081	43	[CENPA, CENPC, CENPH, CENPI, CENPK, CENPL, CENPM, CENPN, CENPP, CENPQ, CENPU, CENPW, H2AFV, H2AFX, H2AFZ, HIST1H2AB, HIST1H2AC, HIST1H2AD, HIST1H2AE, HIST1H2AJ, HIST1H2BB, HIST1H2BC, HIST1H2BD, HIST1H2BE, HIST1H2BG, HIST1H2BH, HIST1H2BK, HIST1H2BM, HIST1H2BN, HIST1H4A, HIST1H4B, HIST1H4C, HIST1H4D, HIST1H4F, HIST1H4H, HIST1H4L, HIST2H2BE, HIST3H2BB, HJURP, KNL1, MIS18A, OIP5, RBBP7]
R-HSA:5625740	RHO GTPases activate PKNs	REACTOME_Pathways_20.11.2017	9.02749e-08	0.648503	53.6842	51	[AR, CDC25C, H2AFV, H2AFX, H2AFZ, H3F3B, HIST1H2AB, HIST1H2AC, HIST1H2AD, HIST1H2AE, HIST1H2AJ, HIST1H2BB, HIST1H2BC, HIST1H2BD, HIST1H2BE, HIST1H2BG, HIST1H2BH, HIST1H2BK, HIST1H2BM, HIST1H2BN, HIST1H3A, HIST1H3B, HIST1H3C, HIST1H3D, HIST1H3E, HIST1H3G, HIST1H3I, HIST1H3J, HIST1H4A, HIST1H4B, HIST1H4C, HIST1H4D, HIST1H4F, HIST1H4H, HIST1H4L, HIST2H2BE, HIST3H2BB, MYH14, MYL12A, MYL12B, NCOA2, PP…
R-HSA:8856688	Golgi-to-ER retrograde transport	REACTOME_Pathways_20.11.2017	9.99029e-08	2.06093e-15	49.2537	66	[ACTR10, ACTR1A, ARCN1, ARF1, ARF4, ARF5, ARFGAP3, CAPZA1, CAPZA2, CENPE, COPA, COPB1, COPB2, COPE, COPG1, COPZ1, COPZ2, DCTN2, DCTN3, DCTN5, DCTN6, DYNC1I2, DYNLL1, GALNT1, KDELR2, KDELR3, KIF15, KIF18A, KIF1B, KIF20A, KIF20B, KIF21A, KIF23, KIF27, KIF2C, KIF4A, KIF5B, KIFC1, KLC1, KLC3, NAPA, NAPG, PAFAH1B1, PLA2G4A, RAB18, RAB1A, RAB1B, RAB3GAP2, RAB6A, RINT1, SEC22B, STX18, SURF4, TMED2, TMED…
R-HSA:174084	Autodegradation of Cdh1 by Cdh1:APC/C	REACTOME_Pathways_20.11.2017	1.15102e-07	0.000597018	60.3175	38	[ANAPC15, ANAPC5, ANAPC7, PSMA1, PSMA2, PSMA4, PSMA5, PSMB1, PSMB2, PSMB3, PSMB4, PSMB6, PSMB7, PSMB9, PSMC2, PSMC3, PSMC4, PSMC6, PSMD1, PSMD10, PSMD11, PSMD12, PSMD13, PSMD14, PSMD2, PSMD4, PSMD5, PSMD6, PSMD7, PSMD8, PSMD9, PSME1, PSME2, PSME3, RPS27A, SEM1, UBA52, UBE2E1]
R-HSA:5387390	Hh mutants abrogate ligand secretion	REACTOME_Pathways_20.11.2017	1.29624e-07	3.07475e-09	61.0169	36	[ERLEC1, PSMA1, PSMA2, PSMA4, PSMA5, PSMB1, PSMB2, PSMB3, PSMB4, PSMB6, PSMB7, PSMB9, PSMC2, PSMC3, PSMC4, PSMC6, PSMD1, PSMD10, PSMD11, PSMD12, PSMD13, PSMD14, PSMD2, PSMD4, PSMD5, PSMD6, PSMD7, PSMD8, PSMD9, PSME1, PSME2, PSME3, RPS27A, SEM1, UBA52, VCP]
R-HSA:5607764	CLEC7A (Dectin-1) signaling	REACTOME_Pathways_20.11.2017	1.30565e-07	0.000597018	52.4752	53	[BCL10, CALM1, CALM2, CDC34, CHUK, CUL1, FBXW11, ITPR2, MALT1, MAP3K7, NFKBIA, PPP3R1, PSMA1, PSMA2, PSMA4, PSMA5, PSMB1, PSMB2, PSMB3, PSMB4, PSMB6, PSMB7, PSMB9, PSMC2, PSMC3, PSMC4, PSMC6, PSMD1, PSMD10, PSMD11, PSMD12, PSMD13, PSMD14, PSMD2, PSMD4, PSMD5, PSMD6, PSMD7, PSMD8, PSMD9, PSME1, PSME2, PSME3, PYCARD, RELA, RPS27A, SEM1, TAB2, TAB3, UBA3, UBA52, UBE2D2, UBE2N]
R-HSA:8939902	Regulation of RUNX2 expression and activity	REACTOME_Pathways_20.11.2017	1.39138e-07	6.55631e-06	57.5342	42	[CUL1, ESR1, ESRRA, FBXW7, GSK3B, PSMA1, PSMA2, PSMA4, PSMA5, PSMB1, PSMB2, PSMB3, PSMB4, PSMB6, PSMB7, PSMB9, PSMC2, PSMC3, PSMC4, PSMC6, PSMD1, PSMD10, PSMD11, PSMD12, PSMD13, PSMD14, PSMD2, PSMD4, PSMD5, PSMD6, PSMD7, PSMD8, PSMD9, PSME1, PSME2, PSME3, RBX1, RPS27A, SEM1, SKP2, STAT1, UBA52]
R-HSA:168256	Immune System	REACTOME_Pathways_20.11.2017	1.44844e-07	8.33189e-08	31.0734	660	[ABCE1, ABI1, ACPP, ACTB, ACTG1, ACTR10, ACTR1A, ACTR2, ACTR3, ADAM17, ADGRE3, ADGRG3, AGA, AGL, AGPAT2, AKAP9, AKT2, ALDOC, ANAPC5, ANAPC7, ANGPT1, ANXA1, ANXA2, AOC1, AP1G1, AP1M2, AP2A1, AP2M1, AP2S1, APRT, AREL1, ARF1, ARIH1, ARL8A, ARMC8, ARPC1A, ARPC2, ARPC4, ARPC5, ARRB1, ASB9, ATG5, ATOX1, ATP11A, ATP11B, ATP6AP2, ATP6V0A4, ATP6V0B, ATP6V0C, ATP6V0D1, ATP6V0E1, ATP6V1A, ATP6V1B2, ATP6V1C2…
R-HSA:5678895	Defective CFTR causes cystic fibrosis	REACTOME_Pathways_20.11.2017	1.54734e-07	3.07475e-09	60.6557	37	[DERL1, ERLEC1, PSMA1, PSMA2, PSMA4, PSMA5, PSMB1, PSMB2, PSMB3, PSMB4, PSMB6, PSMB7, PSMB9, PSMC2, PSMC3, PSMC4, PSMC6, PSMD1, PSMD10, PSMD11, PSMD12, PSMD13, PSMD14, PSMD2, PSMD4, PSMD5, PSMD6, PSMD7, PSMD8, PSMD9, PSME1, PSME2, PSME3, RPS27A, SEM1, UBA52, VCP]
R-HSA:69541	Stabilization of p53	REACTOME_Pathways_20.11.2017	1.56149e-07	3.07475e-09	61.4035	35	[MDM2, PSMA1, PSMA2, PSMA4, PSMA5, PSMB1, PSMB2, PSMB3, PSMB4, PSMB6, PSMB7, PSMB9, PSMC2, PSMC3, PSMC4, PSMC6, PSMD1, PSMD10, PSMD11, PSMD12, PSMD13, PSMD14, PSMD2, PSMD4, PSMD5, PSMD6, PSMD7, PSMD8, PSMD9, PSME1, PSME2, PSME3, RPS27A, SEM1, UBA52]
R-HSA:3214815	HDACs deacetylate histones	REACTOME_Pathways_20.11.2017	1.63915e-07	3.57572e-27	53.1915	50	[BRMS1, HDAC1, HDAC2, HIST1H2AB, HIST1H2AC, HIST1H2AD, HIST1H2AE, HIST1H2AG, HIST1H2AH, HIST1H2AI, HIST1H2AJ, HIST1H2AL, HIST1H2AM, HIST1H2BB, HIST1H2BC, HIST1H2BD, HIST1H2BE, HIST1H2BG, HIST1H2BH, HIST1H2BK, HIST1H2BM, HIST1H2BN, HIST1H3A, HIST1H3B, HIST1H3C, HIST1H3D, HIST1H3E, HIST1H3G, HIST1H3I, HIST1H3J, HIST1H4A, HIST1H4B, HIST1H4C, HIST1H4D, HIST1H4F, HIST1H4H, HIST1H4L, HIST2H2AB, HIST2H2…
R-HSA:418594	G alpha (i) signalling events	REACTOME_Pathways_20.11.2017	1.82819e-07	1.28444e-38	11.7409	29	[ADCY7, ANXA1, BDKRB1, BDKRB2, CCR7, CXCL1, CXCL10, CXCL16, CXCL2, CXCL3, CXCL6, CXCL8, CXCR1, CXCR2, FPR1, GNAI3, GNB2, GNG12, GNG4, GNG5, GPSM2, GRM4, HCAR2, LPAR5, NMU, OPN3, RGS1, RGS20, RGS4]
R-HSA:73886	Chromosome Maintenance	REACTOME_Pathways_20.11.2017	2.54576e-07	3.57572e-27	50.9091	56	[CENPA, CENPC, CENPH, CENPI, CENPK, CENPL, CENPM, CENPN, CENPP, CENPQ, CENPU, CENPW, DKC1, DNA2, FEN1, H2AFV, H2AFX, H2AFZ, HIST1H2AB, HIST1H2AC, HIST1H2AD, HIST1H2AE, HIST1H2AJ, HIST1H2BB, HIST1H2BC, HIST1H2BD, HIST1H2BE, HIST1H2BG, HIST1H2BH, HIST1H2BK, HIST1H2BM, HIST1H2BN, HIST1H4A, HIST1H4B, HIST1H4C, HIST1H4D, HIST1H4F, HIST1H4H, HIST1H4L, HIST2H2BE, HIST3H2BB, HJURP, KNL1, MIS18A, OIP5, PO…
R-HSA:8948751	Regulation of PTEN stability and activity	REACTOME_Pathways_20.11.2017	2.73635e-07	3.07475e-09	57.971	40	[AKT2, CSNK2A1, CSNK2B, FRK, PSMA1, PSMA2, PSMA4, PSMA5, PSMB1, PSMB2, PSMB3, PSMB4, PSMB6, PSMB7, PSMB9, PSMC2, PSMC3, PSMC4, PSMC6, PSMD1, PSMD10, PSMD11, PSMD12, PSMD13, PSMD14, PSMD2, PSMD4, PSMD5, PSMD6, PSMD7, PSMD8, PSMD9, PSME1, PSME2, PSME3, RPS27A, SEM1, TNKS2, UBA52, XIAP]
R-HSA:73728	RNA Polymerase I Promoter Opening	REACTOME_Pathways_20.11.2017	3.46634e-07	3.57572e-27	58.7302	37	[H2AFV, H2AFX, H2AFZ, H3F3B, HIST1H2AB, HIST1H2AC, HIST1H2AD, HIST1H2AE, HIST1H2AJ, HIST1H2BB, HIST1H2BC, HIST1H2BD, HIST1H2BE, HIST1H2BG, HIST1H2BH, HIST1H2BK, HIST1H2BM, HIST1H2BN, HIST1H3A, HIST1H3B, HIST1H3C, HIST1H3D, HIST1H3E, HIST1H3G, HIST1H3I, HIST1H3J, HIST1H4A, HIST1H4B, HIST1H4C, HIST1H4D, HIST1H4F, HIST1H4H, HIST1H4L, HIST2H2BE, HIST3H2BB, MAPK3, MBD2]
R-HSA:9010553	Regulation of expression of SLITs and ROBOs	REACTOME_Pathways_20.11.2017	3.81329e-07	2.93899e-07	45.3488	78	[CUL2, EIF4A3, EIF4G1, ELOB, ELOC, ETF1, GSPT1, MAGOH, MAGOHB, NCBP1, PABPC1, PSMA1, PSMA2, PSMA4, PSMA5, PSMB1, PSMB2, PSMB3, PSMB4, PSMB6, PSMB7, PSMB9, PSMC2, PSMC3, PSMC4, PSMC6, PSMD1, PSMD10, PSMD11, PSMD12, PSMD13, PSMD14, PSMD2, PSMD4, PSMD5, PSMD6, PSMD7, PSMD8, PSMD9, PSME1, PSME2, PSME3, RBX1, RPL10, RPL14, RPL15, RPL17, RPL18, RPL18A, RPL22, RPL22L1, RPL23, RPL23A, RPL26L1, RPL27, RPL…
R-HSA:8878171	Transcriptional regulation by RUNX1	REACTOME_Pathways_20.11.2017	3.85884e-07	8.99514e-05	42.2594	101	[ACTL6A, AGO4, CBX2, CBX4, CCND1, CCND3, CDK7, CSNK2A1, CSNK2B, CTSV, DPY30, ELF1, ELF2, ESR1, H2AFV, H2AFX, H2AFZ, H3F3B, HDAC1, HIPK2, HIST1H2AB, HIST1H2AC, HIST1H2AD, HIST1H2AE, HIST1H2AJ, HIST1H2BB, HIST1H2BC, HIST1H2BD, HIST1H2BE, HIST1H2BG, HIST1H2BH, HIST1H2BK, HIST1H2BM, HIST1H2BN, HIST1H3A, HIST1H3B, HIST1H3C, HIST1H3D, HIST1H3E, HIST1H3G, HIST1H3I, HIST1H3J, HIST1H4A, HIST1H4B, HIST1H4C…
R-HSA:8953854	Metabolism of RNA	REACTOME_Pathways_20.11.2017	4.43968e-07	2.93899e-07	35.3028	239	[APOBEC3A, APOBEC3B, APOBEC3C, AQR, BCAS2, BUD31, C1D, CCAR1, CDC5L, CDK7, CHTOP, CNOT1, CNOT11, CNOT4, CNOT7, CPSF2, CSTF2, CWC15, CWC22, CWC27, DCP2, DDX1, DDX21, DDX39A, DDX39B, DDX46, DDX47, DDX49, DDX52, DDX6, DHX15, DIS3, DKC1, DNAJC8, EBNA1BP2, EIF4A1, EIF4A3, EIF4E, EIF4G1, ETF1, EXOSC3, EXOSC9, FCF1, FTSJ1, FYTTD1, GAR1, GSPT1, GTF2F2, GTF2H1, GTF2H3, GTF2H5, HBS1L, HNRNPF, HNRNPH1, HNRN…
R-HSA:5658442	Regulation of RAS by GAPs	REACTOME_Pathways_20.11.2017	4.84329e-07	6.55631e-06	57.3529	39	[KRAS, PSMA1, PSMA2, PSMA4, PSMA5, PSMB1, PSMB2, PSMB3, PSMB4, PSMB6, PSMB7, PSMB9, PSMC2, PSMC3, PSMC4, PSMC6, PSMD1, PSMD10, PSMD11, PSMD12, PSMD13, PSMD14, PSMD2, PSMD4, PSMD5, PSMD6, PSMD7, PSMD8, PSMD9, PSME1, PSME2, PSME3, RASA2, RASAL1, RASAL2, RBX1, RPS27A, SEM1, UBA52]
R-HSA:69615	G1/S DNA Damage Checkpoints	REACTOME_Pathways_20.11.2017	4.84329e-07	3.07475e-09	57.3529	39	[CCNA2, CCNE2, CDC25A, CDKN1B, MDM2, PSMA1, PSMA2, PSMA4, PSMA5, PSMB1, PSMB2, PSMB3, PSMB4, PSMB6, PSMB7, PSMB9, PSMC2, PSMC3, PSMC4, PSMC6, PSMD1, PSMD10, PSMD11, PSMD12, PSMD13, PSMD14, PSMD2, PSMD4, PSMD5, PSMD6, PSMD7, PSMD8, PSMD9, PSME1, PSME2, PSME3, RPS27A, SEM1, UBA52]
R-HSA:8878159	Transcriptional regulation by RUNX3	REACTOME_Pathways_20.11.2017	5.41579e-07	6.55631e-06	50	55	[BCL2L11, CARM1, CCND1, CTNNB1, FOXO3, HES1, KAT2B, KRAS, MAML1, MAML3, MAMLD1, MDM2, MYC, NCOA1, NCOA2, PSMA1, PSMA2, PSMA4, PSMA5, PSMB1, PSMB2, PSMB3, PSMB4, PSMB6, PSMB7, PSMB9, PSMC2, PSMC3, PSMC4, PSMC6, PSMD1, PSMD10, PSMD11, PSMD12, PSMD13, PSMD14, PSMD2, PSMD4, PSMD5, PSMD6, PSMD7, PSMD8, PSMD9, PSME1, PSME2, PSME3, RPS27A, SEM1, SNW1, SPP1, TBL1XR1, TEAD1, TEAD2, UBA52, YAP1]
R-HSA:162909	Host Interactions of HIV factors	REACTOME_Pathways_20.11.2017	5.43151e-07	3.14862e-05	47.7612	64	[AP1G1, AP1M2, AP2A1, AP2M1, AP2S1, ARF1, ATP6V1H, BANF1, CUL5, ELOB, ELOC, HCK, HMGA1, KPNB1, NDC1, NUP153, NUP188, NUP35, NUP37, NUP50, NUP58, PAK2, PPIA, PSMA1, PSMA2, PSMA4, PSMA5, PSMB1, PSMB2, PSMB3, PSMB4, PSMB6, PSMB7, PSMB9, PSMC2, PSMC3, PSMC4, PSMC6, PSMD1, PSMD10, PSMD11, PSMD12, PSMD13, PSMD14, PSMD2, PSMD4, PSMD5, PSMD6, PSMD7, PSMD8, PSMD9, PSME1, PSME2, PSME3, RAC1, RAN, RANBP1, R…
R-HSA:2454202	Fc epsilon receptor (FCERI) signaling	REACTOME_Pathways_20.11.2017	5.43151e-07	3.07475e-09	47.7612	64	[BCL10, CALM1, CALM2, CDC34, CHUK, CUL1, FBXW11, FCER1A, ITPR2, KRAS, LYN, MALT1, MAP2K4, MAP3K1, MAP3K7, MAPK1, MAPK3, NFKBIA, PAK2, PIK3CB, PPP3R1, PSMA1, PSMA2, PSMA4, PSMA5, PSMB1, PSMB2, PSMB3, PSMB4, PSMB6, PSMB7, PSMB9, PSMC2, PSMC3, PSMC4, PSMC6, PSMD1, PSMD10, PSMD11, PSMD12, PSMD13, PSMD14, PSMD2, PSMD4, PSMD5, PSMD6, PSMD7, PSMD8, PSMD9, PSME1, PSME2, PSME3, RAC1, RASGRP1, RELA, RPS27A…
R-HSA:449147	Signaling by Interleukins	REACTOME_Pathways_20.11.2017	5.45893e-07	8.33189e-08	35.8086	217	[ACTB, ACTG1, AKAP9, ANGPT1, ANXA1, ANXA2, ARF1, ARRB1, BCL2L1, BECN1, BTC, CA1, CALM1, CALM2, CAMK2D, CAPZA1, CASP1, CASP3, CCL2, CCL22, CCND1, CDC42, CDK1, CEBPD, CFL1, CHUK, CLCF1, CNN2, CREB1, CRK, CSF2RB, CSK, CUL1, CXCL1, CXCL10, CXCL2, CXCL8, DUSP1, DUSP10, DUSP16, DUSP3, DUSP4, DUSP5, DUSP7, EGF, EGFR, ELOC, ERBB3, EREG, FBXW11, FGF1, FOXO3, FPR1, FRS2, FSCN1, GSTO1, HBEGF, HCK, HIST1H3A,…
R-HSA:69563	p53-Dependent G1 DNA Damage Response	REACTOME_Pathways_20.11.2017	6.77887e-07	3.07475e-09	57.5758	38	[CCNA2, CCNE2, CDKN1B, MDM2, PSMA1, PSMA2, PSMA4, PSMA5, PSMB1, PSMB2, PSMB3, PSMB4, PSMB6, PSMB7, PSMB9, PSMC2, PSMC3, PSMC4, PSMC6, PSMD1, PSMD10, PSMD11, PSMD12, PSMD13, PSMD14, PSMD2, PSMD4, PSMD5, PSMD6, PSMD7, PSMD8, PSMD9, PSME1, PSME2, PSME3, RPS27A, SEM1, UBA52]
R-HSA:69580	p53-Dependent G1/S DNA damage checkpoint	REACTOME_Pathways_20.11.2017	6.77887e-07	3.07475e-09	57.5758	38	[CCNA2, CCNE2, CDKN1B, MDM2, PSMA1, PSMA2, PSMA4, PSMA5, PSMB1, PSMB2, PSMB3, PSMB4, PSMB6, PSMB7, PSMB9, PSMC2, PSMC3, PSMC4, PSMC6, PSMD1, PSMD10, PSMD11, PSMD12, PSMD13, PSMD14, PSMD2, PSMD4, PSMD5, PSMD6, PSMD7, PSMD8, PSMD9, PSME1, PSME2, PSME3, RPS27A, SEM1, UBA52]
R-HSA:376176	Signaling by ROBO receptors	REACTOME_Pathways_20.11.2017	8.76712e-07	2.93899e-07	42.4658	93	[CAP1, CDC42, CUL2, EIF4A3, EIF4G1, ELOB, ELOC, ETF1, GPC1, GSPT1, MAGOH, MAGOHB, NCBP1, NCK1, NCK2, NTN1, PABPC1, PAK2, PAK4, PAK6, PFN1, PRKACA, PRKAR2A, PSMA1, PSMA2, PSMA4, PSMA5, PSMB1, PSMB2, PSMB3, PSMB4, PSMB6, PSMB7, PSMB9, PSMC2, PSMC3, PSMC4, PSMC6, PSMD1, PSMD10, PSMD11, PSMD12, PSMD13, PSMD14, PSMD2, PSMD4, PSMD5, PSMD6, PSMD7, PSMD8, PSMD9, PSME1, PSME2, PSME3, RAC1, RBX1, RHOA, RPL…
R-HSA:5358346	Hedgehog ligand biogenesis	REACTOME_Pathways_20.11.2017	1.25298e-06	6.55631e-06	56.9231	37	[ADAM17, ERLEC1, PSMA1, PSMA2, PSMA4, PSMA5, PSMB1, PSMB2, PSMB3, PSMB4, PSMB6, PSMB7, PSMB9, PSMC2, PSMC3, PSMC4, PSMC6, PSMD1, PSMD10, PSMD11, PSMD12, PSMD13, PSMD14, PSMD2, PSMD4, PSMD5, PSMD6, PSMD7, PSMD8, PSMD9, PSME1, PSME2, PSME3, RPS27A, SEM1, UBA52, VCP]
R-HSA:204005	COPII (Coat Protein 2) Mediated Vesicle Transport	REACTOME_Pathways_20.11.2017	1.32092e-06	7.85234e-10	55.8824	38	[ANKRD28, AREG, CNIH1, CTSC, GOLGA2, GOSR2, LMAN2, MCFD2, NAPA, NAPG, PPP6C, PPP6R1, PPP6R3, PREB, RAB1A, RAB1B, SAR1B, SEC13, SEC22A, SEC22B, SEC23A, SEC24A, SEC24B, SEC24C, SEC24D, SERPINA1, STX17, STX5, TFG, TGFA, TMED2, TRAPPC2, TRAPPC2L, TRAPPC3, TRAPPC5, TRAPPC6B, USO1, YKT6]
R-HSA:8951664	Neddylation	REACTOME_Pathways_20.11.2017	1.48111e-06	0.000597018	41.7021	98	[ASB9, BTBD1, CAND1, COMMD1, COMMD2, COMMD5, COMMD8, COMMD9, COPS2, COPS3, COPS4, COPS5, COPS6, COPS7A, CUL1, CUL2, CUL4B, CUL5, DCAF10, DCUN1D1, DCUN1D3, DCUN1D5, DDB2, DTL, ELOB, ELOC, ERCC8, FBXL15, FBXL16, FBXL3, FBXL5, FBXO10, FBXO2, FBXO30, FBXO32, FBXO4, FBXO7, FBXW11, FBXW2, FBXW7, FEM1B, FEM1C, GAN, KBTBD8, KCTD6, KEAP1, KLHL20, KLHL21, LMO7, LRR1, NEDD8, PSMA1, PSMA2, PSMA4, PSMA5, PSMB…
R-HSA:112316	Neuronal System	REACTOME_Pathways_20.11.2017	1.54826e-06	9.04746e-07	15.1762	56	[ACHE, ADCY7, AKAP9, AP2A1, AP2M1, AP2S1, CACNA2D3, CALM1, CALM2, CAMK2D, CHRNA3, CHRNB4, COMT, CREB1, DBNL, DLG1, DLGAP1, DNAJC5, EPB41L1, GABRA3, GABRQ, GABRR1, GLUL, GNAI3, GNB2, GNG12, GNG4, GNG5, HOMER2, HSPA8, IL1RAP, KCNAB1, KCNC4, KCNG1, KCNJ2, KCNK1, KCNK7, LIN7B, LIN7C, MAPK1, MDM2, MYO6, NAAA, PDLIM5, PPFIA3, PPFIBP1, PRKACA, RAF1, RPS6KA3, SHARPIN, SLC1A3, SLC6A11, SLC6A4, SNAP25, SYT…
R-HSA:162658	Golgi Cisternae Pericentriolar Stack Reorganization	REACTOME_Pathways_20.11.2017	1.6801e-06	4.32541e-08	92.8571	13	[BLZF1, CCNB1, CCNB2, CDK1, GOLGA2, GORASP2, MAPK1, MAPK3, PLK1, RAB1A, RAB1B, RAB2A, USO1]
R-HSA:1236974	ER-Phagosome pathway	REACTOME_Pathways_20.11.2017	1.77566e-06	0.000597018	52.381	44	[CALR, CHUK, MYD88, PSMA1, PSMA2, PSMA4, PSMA5, PSMB1, PSMB2, PSMB3, PSMB4, PSMB6, PSMB7, PSMB9, PSMC2, PSMC3, PSMC4, PSMC6, PSMD1, PSMD10, PSMD11, PSMD12, PSMD13, PSMD14, PSMD2, PSMD4, PSMD5, PSMD6, PSMD7, PSMD8, PSMD9, PSME1, PSME2, PSME3, RPS27A, SEC22B, SEC61A1, SEC61B, SEM1, TAP1, TAP2, UBA52, VAMP3, VAMP8]
R-HSA:8878166	Transcriptional regulation by RUNX2	REACTOME_Pathways_20.11.2017	1.92131e-06	6.55631e-06	47.9339	58	[AKT2, AR, CCNB1, CCND1, CDK1, CUL1, ESR1, ESRRA, FBXW7, GSK3B, HES1, LGALS3, MAF, MAPK1, MAPK3, PPM1D, PSMA1, PSMA2, PSMA4, PSMA5, PSMB1, PSMB2, PSMB3, PSMB4, PSMB6, PSMB7, PSMB9, PSMC2, PSMC3, PSMC4, PSMC6, PSMD1, PSMD10, PSMD11, PSMD12, PSMD13, PSMD14, PSMD2, PSMD4, PSMD5, PSMD6, PSMD7, PSMD8, PSMD9, PSME1, PSME2, PSME3, RB1, RBX1, RPS27A, SEM1, SKP2, SMAD1, SOX9, STAT1, UBA52, YAP1, YES1]
R-HSA:2559580	Oxidative Stress Induced Senescence	REACTOME_Pathways_20.11.2017	2.17466e-06	5.73218e-30	47.2441	60	[AGO4, CBX2, CBX4, CDKN2B, CDKN2D, E2F2, EZH2, H2AFV, H2AFX, H2AFZ, H3F3B, HIST1H2AB, HIST1H2AC, HIST1H2AD, HIST1H2AE, HIST1H2AJ, HIST1H2BB, HIST1H2BC, HIST1H2BD, HIST1H2BE, HIST1H2BG, HIST1H2BH, HIST1H2BK, HIST1H2BM, HIST1H2BN, HIST1H3A, HIST1H3B, HIST1H3C, HIST1H3D, HIST1H3E, HIST1H3G, HIST1H3I, HIST1H3J, HIST1H4A, HIST1H4B, HIST1H4C, HIST1H4D, HIST1H4F, HIST1H4H, HIST1H4L, HIST2H2BE, HIST3H2BB…
R-HSA:6811434	COPI-dependent Golgi-to-ER retrograde traffic	REACTOME_Pathways_20.11.2017	2.53567e-06	2.06093e-15	50	50	[ARCN1, ARF1, ARF4, ARF5, ARFGAP3, CENPE, COPA, COPB1, COPB2, COPE, COPG1, COPZ1, COPZ2, KDELR2, KDELR3, KIF15, KIF18A, KIF1B, KIF20A, KIF20B, KIF21A, KIF23, KIF27, KIF2C, KIF4A, KIF5B, KIFC1, KLC1, KLC3, NAPA, NAPG, RAB1A, RAB1B, RINT1, SEC22B, STX18, SURF4, TMED2, TMED3, TMED7, TMED9, TUBA1A, TUBA1B, TUBA1C, TUBA4A, TUBB2A, TUBB3, TUBB4B, TUBB6, ZW10]
R-HSA:5625886	Activated PKN1 stimulates transcription of AR (androgen receptor) regulated genes KLK2 and KLK3	REACTOME_Pathways_20.11.2017	2.57701e-06	3.57572e-27	55.2239	37	[AR, H2AFV, H2AFX, H2AFZ, H3F3B, HIST1H2AB, HIST1H2AC, HIST1H2AD, HIST1H2AE, HIST1H2AJ, HIST1H2BB, HIST1H2BC, HIST1H2BD, HIST1H2BE, HIST1H2BG, HIST1H2BH, HIST1H2BK, HIST1H2BM, HIST1H2BN, HIST1H3A, HIST1H3B, HIST1H3C, HIST1H3D, HIST1H3E, HIST1H3G, HIST1H3I, HIST1H3J, HIST1H4A, HIST1H4B, HIST1H4C, HIST1H4D, HIST1H4F, HIST1H4H, HIST1H4L, HIST2H2BE, HIST3H2BB, NCOA2]
R-HSA:4086400	PCP/CE pathway	REACTOME_Pathways_20.11.2017	2.77461e-06	3.07475e-09	51.087	47	[AP2A1, AP2M1, AP2S1, CLTB, CLTC, DAAM1, DVL1, PFN1, PSMA1, PSMA2, PSMA4, PSMA5, PSMB1, PSMB2, PSMB3, PSMB4, PSMB6, PSMB7, PSMB9, PSMC2, PSMC3, PSMC4, PSMC6, PSMD1, PSMD10, PSMD11, PSMD12, PSMD13, PSMD14, PSMD2, PSMD4, PSMD5, PSMD6, PSMD7, PSMD8, PSMD9, PSME1, PSME2, PSME3, RAC1, RHOA, RPS27A, RYK, SEM1, UBA52, WNT4, WNT5B]
R-HSA:6799198	Complex I biogenesis	REACTOME_Pathways_20.11.2017	3.19171e-06	5.93579e-15	58.1818	32	[NDUFA10, NDUFA11, NDUFA12, NDUFA13, NDUFA2, NDUFA3, NDUFA5, NDUFA6, NDUFA7, NDUFA8, NDUFA9, NDUFAB1, NDUFAF2, NDUFB1, NDUFB11, NDUFB2, NDUFB3, NDUFB4, NDUFB5, NDUFB6, NDUFB7, NDUFB8, NDUFB9, NDUFC1, NDUFS1, NDUFS3, NDUFS4, NDUFS7, NDUFS8, NDUFV2, TIMMDC1, TMEM126B]
R-HSA:5334118	DNA methylation	REACTOME_Pathways_20.11.2017	3.36365e-06	3.57572e-27	55.3846	36	[H2AFV, H2AFX, H2AFZ, H3F3B, HIST1H2AB, HIST1H2AC, HIST1H2AD, HIST1H2AE, HIST1H2AJ, HIST1H2BB, HIST1H2BC, HIST1H2BD, HIST1H2BE, HIST1H2BG, HIST1H2BH, HIST1H2BK, HIST1H2BM, HIST1H2BN, HIST1H3A, HIST1H3B, HIST1H3C, HIST1H3D, HIST1H3E, HIST1H3G, HIST1H3I, HIST1H3J, HIST1H4A, HIST1H4B, HIST1H4C, HIST1H4D, HIST1H4F, HIST1H4H, HIST1H4L, HIST2H2BE, HIST3H2BB, UHRF1]
R-HSA:8852135	Protein ubiquitination	REACTOME_Pathways_20.11.2017	3.36644e-06	1.97952e-06	53.2468	41	[BCL10, CDC34, DERL1, HIST1H2BB, HIST1H2BC, HIST1H2BD, HIST1H2BE, HIST1H2BG, HIST1H2BH, HIST1H2BK, HIST1H2BM, HIST1H2BN, LEO1, PAF1, RNF181, RPS27A, UBA1, UBA52, UBA6, UBE2A, UBE2B, UBE2D2, UBE2D3, UBE2E1, UBE2G1, UBE2H, UBE2J2, UBE2K, UBE2L3, UBE2N, UBE2Q2, UBE2R2, UBE2T, UBE2V2, UBE2W, UBE2Z, UCHL3, USP7, USP9X, VCP, WAC]
R-HSA:8866652	Synthesis of active ubiquitin: roles of E1 and E2 enzymes	REACTOME_Pathways_20.11.2017	3.48485e-06	1.97952e-06	70	21	[CDC34, RPS27A, UBA1, UBA52, UBA6, UBE2A, UBE2B, UBE2D2, UBE2E1, UBE2G1, UBE2H, UBE2K, UBE2L3, UBE2Q2, UBE2R2, UBE2T, UBE2W, UBE2Z, UCHL3, USP7, USP9X]
R-HSA:163210	Formation of ATP by chemiosmotic coupling	REACTOME_Pathways_20.11.2017	3.50754e-06	0.00151862	83.3333	15	[ATP5A1, ATP5B, ATP5C1, ATP5D, ATP5E, ATP5F1, ATP5G1, ATP5G3, ATP5H, ATP5I, ATP5J, ATP5J2, ATP5L, ATP5O, ATP5S]
R-HSA:5663205	Infectious disease	REACTOME_Pathways_20.11.2017	3.89409e-06	8.63164e-05	36.8182	162	[AP1G1, AP1M2, AP2A1, AP2M1, AP2S1, ARF1, ATP6V1H, BANF1, CALM1, CALM2, CALR, CBLL1, CCNK, CD9, CDH1, CDK7, CHMP2A, CHMP2B, CHMP5, CHMP6, CLTC, CTNNB1, CUL5, DNAJC3, EIF2AK2, ELOA, ELOB, ELOC, EPS15, FEN1, FURIN, GRSF1, GTF2A1, GTF2A2, GTF2E1, GTF2E2, GTF2F2, GTF2H1, GTF2H3, GTF2H5, HBEGF, HCK, HMGA1, ISG15, KPNA2, KPNA3, KPNA4, KPNA7, KPNB1, MAP2K3, MAP2K4, MAP2K6, MVB12A, NCBP1, NDC1, NELFE, NU…
R-HSA:212300	PRC2 methylates histones and DNA	REACTOME_Pathways_20.11.2017	3.90808e-06	3.57572e-27	53.4247	39	[EZH2, H2AFV, H2AFX, H2AFZ, H3F3B, HIST1H2AB, HIST1H2AC, HIST1H2AD, HIST1H2AE, HIST1H2AJ, HIST1H2BB, HIST1H2BC, HIST1H2BD, HIST1H2BE, HIST1H2BG, HIST1H2BH, HIST1H2BK, HIST1H2BM, HIST1H2BN, HIST1H3A, HIST1H3B, HIST1H3C, HIST1H3D, HIST1H3E, HIST1H3G, HIST1H3I, HIST1H3J, HIST1H4A, HIST1H4B, HIST1H4C, HIST1H4D, HIST1H4F, HIST1H4H, HIST1H4L, HIST2H2BE, HIST3H2BB, JARID2, RBBP7, SUZ12]
R-HSA:5610787	Hedgehog 'off' state	REACTOME_Pathways_20.11.2017	4.23756e-06	3.07475e-09	47.7876	54	[ADCY7, CSNK1A1, CUL1, GPR161, GSK3B, ITCH, NUMB, PRKACA, PRKAR2A, PSMA1, PSMA2, PSMA4, PSMA5, PSMB1, PSMB2, PSMB3, PSMB4, PSMB6, PSMB7, PSMB9, PSMC2, PSMC3, PSMC4, PSMC6, PSMD1, PSMD10, PSMD11, PSMD12, PSMD13, PSMD14, PSMD2, PSMD4, PSMD5, PSMD6, PSMD7, PSMD8, PSMD9, PSME1, PSME2, PSME3, RBX1, RPS27A, SEM1, SMO, TUBA1A, TUBA1B, TUBA1C, TUBA4A, TUBB2A, TUBB3, TUBB4B, TUBB6, TULP3, UBA52]
R-HSA:5663202	Diseases of signal transduction	REACTOME_Pathways_20.11.2017	4.36839e-06	8.63164e-05	37.6	141	[ACTB, ACTG1, ADAM17, AGTRAP, AKAP9, AKT1S1, AKT2, AMER1, AP3B1, APC, APH1A, ARRB1, BAG4, BCL2L11, BCR, BTC, CCNC, CDKN1B, CHUK, CREB1, CSK, CSNK1A1, CTBP2, CTNNB1, CUL1, DKK1, DKK4, EGF, EGFR, ERBB3, EREG, ERLEC1, ESRP1, FBXW7, FGF1, FGFR1OP2, FKBP1A, FOXO3, FRS2, GAB1, GSK3A, GSK3B, GTF2F2, HBEGF, HDAC1, HDAC2, HES1, IQGAP1, JAK2, KAT2B, KDM7A, KRAS, KREMEN1, KSR1, LRRFIP1, MAML1, MAML3, MAMLD1…
R-HSA:5250924	B-WICH complex positively regulates rRNA expression	REACTOME_Pathways_20.11.2017	4.39042e-06	3.57572e-27	50.5494	46	[ACTB, DDX21, DEK, GSK3B, H2AFV, H2AFX, H2AFZ, H3F3B, HIST1H2AB, HIST1H2AC, HIST1H2AD, HIST1H2AE, HIST1H2AJ, HIST1H2BB, HIST1H2BC, HIST1H2BD, HIST1H2BE, HIST1H2BG, HIST1H2BH, HIST1H2BK, HIST1H2BM, HIST1H2BN, HIST1H3A, HIST1H3B, HIST1H3C, HIST1H3D, HIST1H3E, HIST1H3G, HIST1H3I, HIST1H3J, HIST1H4A, HIST1H4B, HIST1H4C, HIST1H4D, HIST1H4F, HIST1H4H, HIST1H4L, HIST2H2BE, HIST3H2BB, KAT2B, POLR1D, POLR…
R-HSA:2559582	Senescence-Associated Secretory Phenotype (SASP)	REACTOME_Pathways_20.11.2017	4.78546e-06	5.73218e-30	48.1818	53	[ANAPC15, ANAPC5, ANAPC7, CCNA2, CDKN1B, CDKN2B, CDKN2D, CXCL8, H2AFV, H2AFX, H2AFZ, H3F3B, HIST1H2AB, HIST1H2AC, HIST1H2AD, HIST1H2AE, HIST1H2AJ, HIST1H2BB, HIST1H2BC, HIST1H2BD, HIST1H2BE, HIST1H2BG, HIST1H2BH, HIST1H2BK, HIST1H2BM, HIST1H2BN, HIST1H3A, HIST1H3B, HIST1H3C, HIST1H3D, HIST1H3E, HIST1H3G, HIST1H3I, HIST1H3J, HIST1H4A, HIST1H4B, HIST1H4C, HIST1H4D, HIST1H4F, HIST1H4H, HIST1H4L, HIS…
R-HSA:73854	RNA Polymerase I Promoter Clearance	REACTOME_Pathways_20.11.2017	4.78546e-06	3.57572e-27	48.1818	53	[CDK7, GTF2H1, GTF2H3, GTF2H5, H2AFV, H2AFX, H2AFZ, H3F3B, HDAC1, HDAC2, HIST1H2AB, HIST1H2AC, HIST1H2AD, HIST1H2AE, HIST1H2AJ, HIST1H2BB, HIST1H2BC, HIST1H2BD, HIST1H2BE, HIST1H2BG, HIST1H2BH, HIST1H2BK, HIST1H2BM, HIST1H2BN, HIST1H3A, HIST1H3B, HIST1H3C, HIST1H3D, HIST1H3E, HIST1H3G, HIST1H3I, HIST1H3J, HIST1H4A, HIST1H4B, HIST1H4C, HIST1H4D, HIST1H4F, HIST1H4H, HIST1H4L, HIST2H2BE, HIST3H2BB, …
R-HSA:983169	Class I MHC mediated antigen processing & presentation	REACTOME_Pathways_20.11.2017	5.45379e-06	8.33189e-08	37.5335	140	[ANAPC5, ANAPC7, AREL1, ASB9, BTBD1, CALR, CD207, CDC20, CDC34, CHUK, CTSV, CUL1, CUL2, CUL5, DTX3L, ELOB, ELOC, FBXL15, FBXL16, FBXL3, FBXL5, FBXO10, FBXO2, FBXO30, FBXO32, FBXO4, FBXO7, FBXW11, FBXW2, FBXW7, GAN, HACE1, HECTD2, HECW2, HERC3, HERC6, ITCH, ITGB5, KBTBD8, KCTD6, KEAP1, KLHL20, KLHL21, LMO7, LNX1, LRR1, MYD88, NCF2, NPEPPS, PSMA1, PSMA2, PSMA4, PSMA5, PSMB1, PSMB2, PSMB3, PSMB4, PS…
R-HSA:6807878	COPI-mediated anterograde transport	REACTOME_Pathways_20.11.2017	5.71723e-06	2.06093e-15	49.0196	50	[ACTR10, ACTR1A, ARCN1, ARF1, ARF4, ARF5, ARFGAP3, CAPZA1, CAPZA2, COG4, COG5, COG6, COPA, COPB1, COPB2, COPE, COPG1, COPZ1, COPZ2, DCTN2, DCTN3, DCTN5, DCTN6, DYNC1I2, DYNLL1, GOLGA2, GOSR1, GOSR2, KDELR2, KDELR3, NAPA, NAPG, RAB1A, RAB1B, STX5, TMED2, TMED3, TMED7, TMED9, TMEM115, TUBA1A, TUBA1B, TUBA1C, TUBA4A, TUBB2A, TUBB3, TUBB4B, TUBB6, USO1, YKT6]
R-HSA:418555	G alpha (s) signalling events	REACTOME_Pathways_20.11.2017	6.26028e-06	2.03159e-15	9.72222	14	[ADCY7, ADM, ADORA2A, ADORA2B, ARRB1, CALCA, CALCRL, CGA, GNAI3, GNB2, GNG12, GNG4, GNG5, GPR84]
R-HSA:8949613	Cristae formation	REACTOME_Pathways_20.11.2017	7.29069e-06	0.00151862	67.7419	21	[APOO, APOOL, ATP5A1, ATP5B, ATP5C1, ATP5D, ATP5E, ATP5F1, ATP5G1, ATP5G3, ATP5H, ATP5I, ATP5J, ATP5J2, ATP5L, ATP5O, ATP5S, C19orf70, IMMT, SAMM50, TMEM11]
R-HSA:427389	ERCC6 (CSB) and EHMT2 (G9a) positively regulate rRNA expression	REACTOME_Pathways_20.11.2017	7.30738e-06	3.57572e-27	51.9481	40	[H2AFV, H2AFX, H2AFZ, H3F3B, HDAC1, HDAC2, HIST1H2AB, HIST1H2AC, HIST1H2AD, HIST1H2AE, HIST1H2AJ, HIST1H2BB, HIST1H2BC, HIST1H2BD, HIST1H2BE, HIST1H2BG, HIST1H2BH, HIST1H2BK, HIST1H2BM, HIST1H2BN, HIST1H3A, HIST1H3B, HIST1H3C, HIST1H3D, HIST1H3E, HIST1H3G, HIST1H3I, HIST1H3J, HIST1H4A, HIST1H4B, HIST1H4C, HIST1H4D, HIST1H4F, HIST1H4H, HIST1H4L, HIST2H2BE, HIST3H2BB, MTA2, MTA3, RBBP7]
R-HSA:8950505	Gene and protein expression by JAK-STAT signaling after Interleukin-12 stimulation	REACTOME_Pathways_20.11.2017	7.31056e-06	1.35232e-05	62.5	25	[ANXA2, ARF1, CA1, CAPZA1, CDC42, CFL1, CNN2, FOXO3, GSTO1, HNRNPF, IL10, MSN, PAK2, PDCD4, PITPNA, PPIA, PSME2, RALA, RAP1B, RPLP0, SERPINB2, SNRPA1, SOD1, SOD2, TALDO1]
R-HSA:6807070	PTEN Regulation	REACTOME_Pathways_20.11.2017	7.32033e-06	3.07475e-09	45	63	[AGO4, AKT2, CBX2, CBX4, CSNK2A1, CSNK2B, EGR1, EZH2, FRK, HDAC1, HDAC2, LAMTOR1, LAMTOR2, LAMTOR3, LAMTOR5, MAPK1, MAPK3, MTA2, MTA3, PSMA1, PSMA2, PSMA4, PSMA5, PSMB1, PSMB2, PSMB3, PSMB4, PSMB6, PSMB7, PSMB9, PSMC2, PSMC3, PSMC4, PSMC6, PSMD1, PSMD10, PSMD11, PSMD12, PSMD13, PSMD14, PSMD2, PSMD4, PSMD5, PSMD6, PSMD7, PSMD8, PSMD9, PSME1, PSME2, PSME3, RBBP7, RCOR1, REST, RNF2, RPS27A, RRAGD, S…
R-HSA:73777	RNA Polymerase I Chain Elongation	REACTOME_Pathways_20.11.2017	7.35014e-06	3.57572e-27	50	45	[CDK7, GTF2H1, GTF2H3, GTF2H5, H2AFV, H2AFX, H2AFZ, H3F3B, HIST1H2AB, HIST1H2AC, HIST1H2AD, HIST1H2AE, HIST1H2AJ, HIST1H2BB, HIST1H2BC, HIST1H2BD, HIST1H2BE, HIST1H2BG, HIST1H2BH, HIST1H2BK, HIST1H2BM, HIST1H2BN, HIST1H3A, HIST1H3B, HIST1H3C, HIST1H3D, HIST1H3E, HIST1H3G, HIST1H3I, HIST1H3J, HIST1H4A, HIST1H4B, HIST1H4C, HIST1H4D, HIST1H4F, HIST1H4H, HIST1H4L, HIST2H2BE, HIST3H2BB, POLR1D, POLR2E…
R-HSA:73864	RNA Polymerase I Transcription	REACTOME_Pathways_20.11.2017	7.35265e-06	3.57572e-27	47.3684	54	[CAVIN1, CDK7, GTF2H1, GTF2H3, GTF2H5, H2AFV, H2AFX, H2AFZ, H3F3B, HDAC1, HDAC2, HIST1H2AB, HIST1H2AC, HIST1H2AD, HIST1H2AE, HIST1H2AJ, HIST1H2BB, HIST1H2BC, HIST1H2BD, HIST1H2BE, HIST1H2BG, HIST1H2BH, HIST1H2BK, HIST1H2BM, HIST1H2BN, HIST1H3A, HIST1H3B, HIST1H3C, HIST1H3D, HIST1H3E, HIST1H3G, HIST1H3I, HIST1H3J, HIST1H4A, HIST1H4B, HIST1H4C, HIST1H4D, HIST1H4F, HIST1H4H, HIST1H4L, HIST2H2BE, HIS…
R-HSA:5621481	C-type lectin receptors (CLRs)	REACTOME_Pathways_20.11.2017	9.01157e-06	3.07475e-09	44.7552	64	[BCL10, CALM1, CALM2, CDC34, CHUK, CUL1, FBXW11, ITPR2, KRAS, LYN, MALT1, MAP3K7, MUC1, MUC13, MUC15, MUC20, MUC21, MUCL1, NFKBIA, PAK2, PPP3R1, PRKACA, PSMA1, PSMA2, PSMA4, PSMA5, PSMB1, PSMB2, PSMB3, PSMB4, PSMB6, PSMB7, PSMB9, PSMC2, PSMC3, PSMC4, PSMC6, PSMD1, PSMD10, PSMD11, PSMD12, PSMD13, PSMD14, PSMD2, PSMD4, PSMD5, PSMD6, PSMD7, PSMD8, PSMD9, PSME1, PSME2, PSME3, PYCARD, RAF1, RELA, RPS2…
R-HSA:983168	Antigen processing: Ubiquitination & Proteasome degradation	REACTOME_Pathways_20.11.2017	9.80169e-06	8.33189e-08	38.3871	119	[ANAPC5, ANAPC7, AREL1, ASB9, BTBD1, CDC20, CDC34, CUL1, CUL2, CUL5, DTX3L, ELOB, ELOC, FBXL15, FBXL16, FBXL3, FBXL5, FBXO10, FBXO2, FBXO30, FBXO32, FBXO4, FBXO7, FBXW11, FBXW2, FBXW7, GAN, HACE1, HECTD2, HECW2, HERC3, HERC6, ITCH, KBTBD8, KCTD6, KEAP1, KLHL20, KLHL21, LMO7, LNX1, LRR1, NPEPPS, PSMA1, PSMA2, PSMA4, PSMA5, PSMB1, PSMB2, PSMB3, PSMB4, PSMB6, PSMB7, PSMB9, PSMC2, PSMC3, PSMC4, PSMC6…
R-HSA:5250913	Positive epigenetic regulation of rRNA expression	REACTOME_Pathways_20.11.2017	1.01106e-05	3.57572e-27	47.6636	51	[ACTB, DDX21, DEK, GSK3B, H2AFV, H2AFX, H2AFZ, H3F3B, HDAC1, HDAC2, HIST1H2AB, HIST1H2AC, HIST1H2AD, HIST1H2AE, HIST1H2AJ, HIST1H2BB, HIST1H2BC, HIST1H2BD, HIST1H2BE, HIST1H2BG, HIST1H2BH, HIST1H2BK, HIST1H2BM, HIST1H2BN, HIST1H3A, HIST1H3B, HIST1H3C, HIST1H3D, HIST1H3E, HIST1H3G, HIST1H3I, HIST1H3J, HIST1H4A, HIST1H4B, HIST1H4C, HIST1H4D, HIST1H4F, HIST1H4H, HIST1H4L, HIST2H2BE, HIST3H2BB, KAT2B…
R-HSA:2559583	Cellular Senescence	REACTOME_Pathways_20.11.2017	1.16123e-05	5.73218e-30	41.6244	82	[AGO4, ANAPC15, ANAPC5, ANAPC7, CBX2, CBX4, CCNA2, CCNE2, CDKN1B, CDKN2B, CDKN2D, CXCL8, E2F2, EZH2, H1F0, H2AFV, H2AFX, H2AFZ, H3F3B, HIST1H1A, HIST1H1B, HIST1H1D, HIST1H1E, HIST1H2AB, HIST1H2AC, HIST1H2AD, HIST1H2AE, HIST1H2AJ, HIST1H2BB, HIST1H2BC, HIST1H2BD, HIST1H2BE, HIST1H2BG, HIST1H2BH, HIST1H2BK, HIST1H2BM, HIST1H2BN, HIST1H3A, HIST1H3B, HIST1H3C, HIST1H3D, HIST1H3E, HIST1H3G, HIST1H3I, …
R-HSA:427359	SIRT1 negatively regulates rRNA expression	REACTOME_Pathways_20.11.2017	1.24984e-05	3.57572e-27	52.9412	36	[H2AFV, H2AFX, H2AFZ, H3F3B, HIST1H2AB, HIST1H2AC, HIST1H2AD, HIST1H2AE, HIST1H2AJ, HIST1H2BB, HIST1H2BC, HIST1H2BD, HIST1H2BE, HIST1H2BG, HIST1H2BH, HIST1H2BK, HIST1H2BM, HIST1H2BN, HIST1H3A, HIST1H3B, HIST1H3C, HIST1H3D, HIST1H3E, HIST1H3G, HIST1H3I, HIST1H3J, HIST1H4A, HIST1H4B, HIST1H4C, HIST1H4D, HIST1H4F, HIST1H4H, HIST1H4L, HIST2H2BE, HIST3H2BB, TAF1B]
R-HSA:5578749	Transcriptional regulation by small RNAs	REACTOME_Pathways_20.11.2017	1.39072e-05	3.57572e-27	47.619	50	[H2AFV, H2AFX, H2AFZ, H3F3B, HIST1H2AB, HIST1H2AC, HIST1H2AD, HIST1H2AE, HIST1H2AJ, HIST1H2BB, HIST1H2BC, HIST1H2BD, HIST1H2BE, HIST1H2BG, HIST1H2BH, HIST1H2BK, HIST1H2BM, HIST1H2BN, HIST1H3A, HIST1H3B, HIST1H3C, HIST1H3D, HIST1H3E, HIST1H3G, HIST1H3I, HIST1H3J, HIST1H4A, HIST1H4B, HIST1H4C, HIST1H4D, HIST1H4F, HIST1H4H, HIST1H4L, HIST2H2BE, HIST3H2BB, NDC1, NUP153, NUP188, NUP35, NUP37, NUP50, N…
R-HSA:1236975	Antigen processing-Cross presentation	REACTOME_Pathways_20.11.2017	1.4134e-05	0.000597018	48	48	[CALR, CD207, CHUK, CTSV, ITGB5, MYD88, NCF2, PSMA1, PSMA2, PSMA4, PSMA5, PSMB1, PSMB2, PSMB3, PSMB4, PSMB6, PSMB7, PSMB9, PSMC2, PSMC3, PSMC4, PSMC6, PSMD1, PSMD10, PSMD11, PSMD12, PSMD13, PSMD14, PSMD2, PSMD4, PSMD5, PSMD6, PSMD7, PSMD8, PSMD9, PSME1, PSME2, PSME3, RPS27A, SEC22B, SEC61A1, SEC61B, SEM1, TAP1, TAP2, UBA52, VAMP3, VAMP8]
R-HSA:6809371	Formation of the cornified envelope	REACTOME_Pathways_20.11.2017	1.93215e-05	1.25809e-05	44.9612	58	[CAPN1, CAPNS1, DSC1, DSC2, DSC3, DSG1, DSG3, DSG4, DSP, EVPL, FLG, FURIN, IVL, JUP, KAZN, KLK12, KLK13, KLK14, KLK8, KRT1, KRT10, KRT13, KRT14, KRT15, KRT16, KRT17, KRT18, KRT19, KRT23, KRT3, KRT31, KRT36, KRT5, KRT6A, KRT6C, KRT78, KRT79, KRT80, KRT84, LCE3D, LCE3E, LIPK, LIPN, PERP, PI3, PKP1, PKP3, PPL, PRSS8, RPTN, SPINK5, SPRR1A, SPRR1B, SPRR2D, SPRR2E, SPRR3, TGM1, TGM5]
R-HSA:202424	Downstream TCR signaling	REACTOME_Pathways_20.11.2017	1.93822e-05	0.000597018	47.9592	47	[BCL10, CDC34, CHUK, CUL1, FBXW11, MALT1, MAP3K7, NFKBIA, PIK3CB, PSMA1, PSMA2, PSMA4, PSMA5, PSMB1, PSMB2, PSMB3, PSMB4, PSMB6, PSMB7, PSMB9, PSMC2, PSMC3, PSMC4, PSMC6, PSMD1, PSMD10, PSMD11, PSMD12, PSMD13, PSMD14, PSMD2, PSMD4, PSMD5, PSMD6, PSMD7, PSMD8, PSMD9, PSME1, PSME2, PSME3, RELA, RPS27A, SEM1, TAB2, UBA52, UBE2D2, UBE2N]
R-HSA:447115	Interleukin-12 family signaling	REACTOME_Pathways_20.11.2017	2.11582e-05	1.35232e-05	54.2373	32	[ANXA2, ARF1, CA1, CAPZA1, CDC42, CFL1, CNN2, FOXO3, GSTO1, HNRNPF, IL10, IL12A, IL27RA, IL6ST, JAK2, MSN, PAK2, PDCD4, PITPNA, PPIA, PSME2, RALA, RAP1B, RPLP0, SERPINB2, SNRPA1, SOD1, SOD2, STAT1, STAT3, TALDO1, VAMP7]
R-HSA:4608870	Asymmetric localization of PCP proteins	REACTOME_Pathways_20.11.2017	2.23435e-05	3.07475e-09	53.125	34	[PSMA1, PSMA2, PSMA4, PSMA5, PSMB1, PSMB2, PSMB3, PSMB4, PSMB6, PSMB7, PSMB9, PSMC2, PSMC3, PSMC4, PSMC6, PSMD1, PSMD10, PSMD11, PSMD12, PSMD13, PSMD14, PSMD2, PSMD4, PSMD5, PSMD6, PSMD7, PSMD8, PSMD9, PSME1, PSME2, PSME3, RPS27A, SEM1, UBA52]
R-HSA:5632684	Hedgehog 'on' state	REACTOME_Pathways_20.11.2017	2.24592e-05	3.07475e-09	49.4118	42	[ARRB1, CSNK1A1, GPR161, ITCH, NUMB, PSMA1, PSMA2, PSMA4, PSMA5, PSMB1, PSMB2, PSMB3, PSMB4, PSMB6, PSMB7, PSMB9, PSMC2, PSMC3, PSMC4, PSMC6, PSMD1, PSMD10, PSMD11, PSMD12, PSMD13, PSMD14, PSMD2, PSMD4, PSMD5, PSMD6, PSMD7, PSMD8, PSMD9, PSME1, PSME2, PSME3, RBX1, RPS27A, SEM1, SMO, UBA52, ULK3]
R-HSA:73857	RNA Polymerase II Transcription	REACTOME_Pathways_20.11.2017	2.58088e-05	8.99514e-05	31.5956	400	[ACTL6A, AFF4, AGO4, AKT2, AR, ARID3A, ATAD2, AURKA, AURKB, BARD1, BCL2L11, BID, BLM, BNIP3L, BRCA1, BRD7, BRIP1, CARM1, CASP1, CASP10, CASP2, CBX2, CBX4, CCNA2, CCNB1, CCNC, CCND1, CCND3, CCNE2, CCNK, CDC25C, CDK1, CDK7, CDKN1B, CDKN2B, CGA, CHTOP, CITED2, CITED4, CNOT1, CNOT11, CNOT4, CNOT7, COX20, COX5A, COX5B, COX6A1, COX6B1, COX6C, COX7A2L, COX7B, COX7C, CPSF2, CSNK2A1, CSNK2B, CSTF2, CTNNB1…
R-HSA:3214847	HATs acetylate histones	REACTOME_Pathways_20.11.2017	3.29035e-05	3.57572e-27	43.662	62	[ACTB, ACTL6A, CLOCK, DR1, ELP4, ENY2, HAT1, HIST1H2AB, HIST1H2AC, HIST1H2AD, HIST1H2AE, HIST1H2AG, HIST1H2AH, HIST1H2AI, HIST1H2AJ, HIST1H2AL, HIST1H2AM, HIST1H2BB, HIST1H2BC, HIST1H2BD, HIST1H2BE, HIST1H2BG, HIST1H2BH, HIST1H2BK, HIST1H2BM, HIST1H2BN, HIST1H3A, HIST1H3B, HIST1H3C, HIST1H3D, HIST1H3E, HIST1H3G, HIST1H3I, HIST1H3J, HIST1H4A, HIST1H4B, HIST1H4C, HIST1H4D, HIST1H4F, HIST1H4H, HIST1…
R-HSA:983705	Signaling by the B Cell Receptor (BCR)	REACTOME_Pathways_20.11.2017	3.29773e-05	3.07475e-09	45.3782	54	[BCL10, CALM1, CALM2, CHUK, CUL1, DAPP1, FBXW11, FKBP1A, ITPR2, KRAS, LYN, MALT1, MAP3K7, NCK1, NFKBIA, NFKBIB, PPIA, PPP3R1, PSMA1, PSMA2, PSMA4, PSMA5, PSMB1, PSMB2, PSMB3, PSMB4, PSMB6, PSMB7, PSMB9, PSMC2, PSMC3, PSMC4, PSMC6, PSMD1, PSMD10, PSMD11, PSMD12, PSMD13, PSMD14, PSMD2, PSMD4, PSMD5, PSMD6, PSMD7, PSMD8, PSMD9, PSME1, PSME2, PSME3, RASGRP1, RELA, RPS27A, SEM1, UBA52]
R-HSA:427413	NoRC negatively regulates rRNA expression	REACTOME_Pathways_20.11.2017	3.29788e-05	3.57572e-27	46.2963	50	[CDK7, GTF2H1, GTF2H3, GTF2H5, H2AFV, H2AFX, H2AFZ, H3F3B, HDAC1, HDAC2, HIST1H2AB, HIST1H2AC, HIST1H2AD, HIST1H2AE, HIST1H2AJ, HIST1H2BB, HIST1H2BC, HIST1H2BD, HIST1H2BE, HIST1H2BG, HIST1H2BH, HIST1H2BK, HIST1H2BM, HIST1H2BN, HIST1H3A, HIST1H3B, HIST1H3C, HIST1H3D, HIST1H3E, HIST1H3G, HIST1H3I, HIST1H3J, HIST1H4A, HIST1H4B, HIST1H4C, HIST1H4D, HIST1H4F, HIST1H4H, HIST1H4L, HIST2H2BE, HIST3H2BB, …
R-HSA:212165	Epigenetic regulation of gene expression	REACTOME_Pathways_20.11.2017	3.66468e-05	3.57572e-27	42.953	64	[ACTB, CDK7, DDX21, DEK, EZH2, GSK3B, GTF2H1, GTF2H3, GTF2H5, H2AFV, H2AFX, H2AFZ, H3F3B, HDAC1, HDAC2, HIST1H2AB, HIST1H2AC, HIST1H2AD, HIST1H2AE, HIST1H2AJ, HIST1H2BB, HIST1H2BC, HIST1H2BD, HIST1H2BE, HIST1H2BG, HIST1H2BH, HIST1H2BK, HIST1H2BM, HIST1H2BN, HIST1H3A, HIST1H3B, HIST1H3C, HIST1H3D, HIST1H3E, HIST1H3G, HIST1H3I, HIST1H3J, HIST1H4A, HIST1H4B, HIST1H4C, HIST1H4D, HIST1H4F, HIST1H4H, H…
R-HSA:69473	G2/M DNA damage checkpoint	REACTOME_Pathways_20.11.2017	4.22379e-05	9.30228e-07	47.3684	45	[BARD1, BLM, BRCA1, BRIP1, CCNB1, CDC25C, CDK1, DNA2, EXO1, H2AFX, HIST1H2BB, HIST1H2BC, HIST1H2BD, HIST1H2BE, HIST1H2BG, HIST1H2BH, HIST1H2BK, HIST1H2BM, HIST1H2BN, HIST1H4A, HIST1H4B, HIST1H4C, HIST1H4D, HIST1H4F, HIST1H4H, HIST1H4L, HIST2H2BE, HIST3H2BB, HUS1, NSD2, RAD1, RBBP8, RFC3, RFC4, RNF8, SFN, TOPBP1, UBE2N, UBE2V2, YWHAB, YWHAE, YWHAG, YWHAH, YWHAQ, YWHAZ]
R-HSA:198933	Immunoregulatory interactions between a Lymphoid and a non-Lymphoid cell	REACTOME_Pathways_20.11.2017	4.2405e-05	2.60491e-05	10.5263	14	[CD1A, CD1C, CD99, CDH1, CLEC2B, KLRD1, KLRF1, NECTIN2, PVR, RAET1E, SFTPD, SH2D1B, TREM1, ULBP3]
R-HSA:109606	Intrinsic Pathway for Apoptosis	REACTOME_Pathways_20.11.2017	4.91768e-05	1.38151e-12	58.1395	25	[AKT2, BAK1, BCL2L1, BCL2L11, BID, CASP3, CASP7, CYCS, DYNLL1, GZMB, PMAIP1, PPP1R13B, PPP3CC, PPP3R1, SFN, TFDP1, TP53BP2, TP73, XIAP, YWHAB, YWHAE, YWHAG, YWHAH, YWHAQ, YWHAZ]
R-HSA:912446	Meiotic recombination	REACTOME_Pathways_20.11.2017	5.00208e-05	3.57572e-27	48.2759	42	[BLM, BRCA1, BRCA2, DMC1, H2AFV, H2AFX, H2AFZ, H3F3B, HIST1H2AB, HIST1H2AC, HIST1H2AD, HIST1H2AE, HIST1H2AJ, HIST1H2BB, HIST1H2BC, HIST1H2BD, HIST1H2BE, HIST1H2BG, HIST1H2BH, HIST1H2BK, HIST1H2BM, HIST1H2BN, HIST1H3A, HIST1H3B, HIST1H3C, HIST1H3D, HIST1H3E, HIST1H3G, HIST1H3I, HIST1H3J, HIST1H4A, HIST1H4B, HIST1H4C, HIST1H4D, HIST1H4F, HIST1H4H, HIST1H4L, HIST2H2BE, HIST3H2BB, RAD51, RAD51C, RBBP…
R-HSA:73894	DNA Repair	REACTOME_Pathways_20.11.2017	5.14564e-05	9.30228e-07	37.3418	118	[ACTB, ACTL6A, ADPRHL2, AQR, ASCC3, BARD1, BLM, BRCA1, BRCA2, BRIP1, CCNA2, CDK7, CETN2, CLSPN, COPS2, COPS3, COPS4, COPS5, COPS6, COPS7A, CUL4B, DCLRE1B, DCLRE1C, DDB2, DNA2, DTL, ERCC8, EXO1, EYA2, FANCA, FANCE, FANCI, FANCM, FEN1, GEN1, GTF2H1, GTF2H3, GTF2H5, H2AFX, HIST1H2BB, HIST1H2BC, HIST1H2BD, HIST1H2BE, HIST1H2BG, HIST1H2BH, HIST1H2BK, HIST1H2BM, HIST1H2BN, HIST1H4A, HIST1H4B, HIST1H4C,…
R-HSA:1280215	Cytokine Signaling in Immune system	REACTOME_Pathways_20.11.2017	5.28867e-05	8.33189e-08	32.8106	272	[ABCE1, ACTB, ACTG1, ADAM17, AKAP9, ANGPT1, ANXA1, ANXA2, ARF1, ARIH1, ARRB1, BCL2L1, BECN1, BIRC2, BTC, CA1, CALM1, CALM2, CAMK2D, CAPZA1, CASP1, CASP3, CCL2, CCL22, CCND1, CD44, CDC42, CDK1, CEBPD, CFL1, CHUK, CLCF1, CNN2, CREB1, CRK, CSF2RB, CSK, CUL1, CXCL1, CXCL10, CXCL2, CXCL8, DDX58, DUSP1, DUSP10, DUSP16, DUSP3, DUSP4, DUSP5, DUSP7, EGF, EGFR, EGR1, EIF2AK2, EIF4A1, EIF4A3, EIF4E, EIF4E2,…
R-HSA:351906	Apoptotic cleavage of cell adhesion proteins	REACTOME_Pathways_20.11.2017	5.35388e-05	2.25123e-12	90.9091	10	[CASP3, CDH1, CTNNB1, DSG1, DSG3, DSP, OCLN, PKP1, TJP1, TJP2]
R-HSA:375276	Peptide ligand-binding receptors	REACTOME_Pathways_20.11.2017	5.4298e-05	1.28444e-38	13.1579	25	[ANXA1, BDKRB1, BDKRB2, C5AR2, CCR7, CX3CL1, CXCL1, CXCL10, CXCL16, CXCL2, CXCL3, CXCL6, CXCL8, CXCR1, CXCR2, EDN1, EDN3, FPR1, GPR37L1, GRP, KEL, KISS1, NMU, NTS, XCR1]
R-HSA:3214858	RMTs methylate histone arginines	REACTOME_Pathways_20.11.2017	5.74178e-05	3.94852e-10	49.3671	39	[ACTL6A, CARM1, CCND1, COPRS, H2AFV, H2AFX, H2AFZ, HIST1H2AB, HIST1H2AC, HIST1H2AD, HIST1H2AE, HIST1H2AG, HIST1H2AH, HIST1H2AI, HIST1H2AJ, HIST1H2AL, HIST1H2AM, HIST1H3A, HIST1H3B, HIST1H3C, HIST1H3D, HIST1H3E, HIST1H3G, HIST1H3I, HIST1H3J, HIST1H4A, HIST1H4B, HIST1H4C, HIST1H4D, HIST1H4F, HIST1H4H, HIST1H4L, HIST2H2AB, HIST3H2A, JAK2, RBBP7, RPS2, SMARCA4, SMARCD2]
R-HSA:1474290	Collagen formation	REACTOME_Pathways_20.11.2017	7.00889e-05	4.29109e-05	7.77778	7	[BMP1, CTSV, LAMA3, LOXL4, P4HA2, PLOD2, PPIB]
R-HSA:5250941	Negative epigenetic regulation of rRNA expression	REACTOME_Pathways_20.11.2017	7.29516e-05	3.57572e-27	45.045	50	[CDK7, GTF2H1, GTF2H3, GTF2H5, H2AFV, H2AFX, H2AFZ, H3F3B, HDAC1, HDAC2, HIST1H2AB, HIST1H2AC, HIST1H2AD, HIST1H2AE, HIST1H2AJ, HIST1H2BB, HIST1H2BC, HIST1H2BD, HIST1H2BE, HIST1H2BG, HIST1H2BH, HIST1H2BK, HIST1H2BM, HIST1H2BN, HIST1H3A, HIST1H3B, HIST1H3C, HIST1H3D, HIST1H3E, HIST1H3G, HIST1H3I, HIST1H3J, HIST1H4A, HIST1H4B, HIST1H4C, HIST1H4D, HIST1H4F, HIST1H4H, HIST1H4L, HIST2H2BE, HIST3H2BB, …
R-HSA:71291	Metabolism of amino acids and derivatives	REACTOME_Pathways_20.11.2017	8.5316e-05	3.14862e-05	36.1644	132	[ACAT1, ADI1, AHCY, AIMP1, AIMP2, ALDH18A1, ALDH9A1, AMD1, APIP, ARG2, ASL, ASS1, AZIN1, BBOX1, BCKDHA, CARNMT1, CGA, CKMT1A, CKMT1B, CRYM, DARS, DHTKD1, DIO2, DLAT, DLD, DUOX1, DUOX2, EEF1E1, ENOPH1, GLUL, GOT1, GOT2, GPT2, GRHPR, GSR, HAL, HIBCH, HSD17B10, KYNU, NDUFAB1, NQO1, OAT, OAZ1, OCA2, ODC1, OGDH, PAOX, PAPSS1, PAPSS2, PDHA1, PDHB, PHGDH, PPM1K, PSMA1, PSMA2, PSMA4, PSMA5, PSMB1, PSMB2,…
R-HSA:5619084	ABC transporter disorders	REACTOME_Pathways_20.11.2017	8.59292e-05	3.07475e-09	48.1481	39	[ABCA12, DERL1, ERLEC1, PSMA1, PSMA2, PSMA4, PSMA5, PSMB1, PSMB2, PSMB3, PSMB4, PSMB6, PSMB7, PSMB9, PSMC2, PSMC3, PSMC4, PSMC6, PSMD1, PSMD10, PSMD11, PSMD12, PSMD13, PSMD14, PSMD2, PSMD4, PSMD5, PSMD6, PSMD7, PSMD8, PSMD9, PSME1, PSME2, PSME3, RPS27A, SEM1, SFTPD, UBA52, VCP]
R-HSA:389957	Prefoldin mediated transfer of substrate to CCT/TriC	REACTOME_Pathways_20.11.2017	0.000103818	9.96725e-07	64.2857	18	[ACTB, CCT2, CCT4, CCT5, CCT6A, CCT8, PFDN1, PFDN2, PFDN4, PFDN6, TUBA1A, TUBA1C, TUBA4A, TUBB2A, TUBB3, TUBB4B, TUBB6, VBP1]
R-HSA:1257604	PIP3 activates AKT signaling	REACTOME_Pathways_20.11.2017	0.000108621	6.55631e-06	38.0392	97	[AGO4, AKT1S1, AKT2, BTC, CBX2, CBX4, CDKN1B, CHUK, CREB1, CSNK2A1, CSNK2B, EGF, EGFR, EGR1, ERBB3, EREG, EZH2, FGF1, FOXO3, FRK, FRS2, GAB1, GSK3A, GSK3B, HBEGF, HDAC1, HDAC2, IER3, IL1RAP, IRAK1, IRAK4, LAMTOR1, LAMTOR2, LAMTOR3, LAMTOR5, MAPK1, MAPK3, MDM2, MTA2, MTA3, MYD88, NRG4, PIK3CB, PIP4K2C, PIP5K1A, PPP2CA, PPP2CB, PPP2R1A, PPP2R1B, PPP2R5A, PPP2R5E, PSMA1, PSMA2, PSMA4, PSMA5, PSMB1, …
R-HSA:397014	Muscle contraction	REACTOME_Pathways_20.11.2017	0.000112476	6.93083e-05	14.0777	29	[AKAP9, ANXA1, ANXA2, ATP1A1, ATP1B1, ATP1B3, ATP2A2, CACNA2D3, CALM1, CALM2, CAMK2D, FGF11, FGF12, FXYD3, HIPK1, HIPK2, ITGB5, ITPR2, KAT2B, KCNJ2, KCNK1, KCNK7, MYL12A, MYL12B, PAK2, PRKACA, TMOD3, TPM3, TPM4]
R-HSA:5694530	Cargo concentration in the ER	REACTOME_Pathways_20.11.2017	0.000127772	7.85234e-10	60.6061	20	[AREG, CNIH1, CTSC, GOSR2, LMAN2, MCFD2, MIA2, MIA3, PREB, SAR1B, SEC22B, SEC23A, SEC24A, SEC24B, SEC24C, SEC24D, SERPINA1, STX5, TGFA, TMED2]
R-HSA:5626467	RHO GTPases activate IQGAPs	REACTOME_Pathways_20.11.2017	0.000127772	9.96725e-07	60.6061	20	[ACTB, ACTG1, CALM1, CALM2, CDC42, CDH1, CLIP1, CTNNB1, IQGAP1, IQGAP2, IQGAP3, RAC1, TUBA1A, TUBA1B, TUBA1C, TUBA4A, TUBB2A, TUBB3, TUBB4B, TUBB6]
R-HSA:1650814	Collagen biosynthesis and modifying enzymes	REACTOME_Pathways_20.11.2017	0.000137377	4.29109e-05	5.97015	4	[BMP1, P4HA2, PLOD2, PPIB]
R-HSA:166166	MyD88-independent TLR4 cascade	REACTOME_Pathways_20.11.2017	0.000144294	3.80699e-10	45.098	46	[BIRC2, CHUK, CREB1, CUL1, DUSP3, DUSP4, DUSP7, FADD, FBXW11, HMGB1, IRAK1, IRF7, MAP2K3, MAP2K4, MAP2K6, MAP3K7, MAP3K8, MAPK1, MAPK14, MAPK3, MAPK7, MAPKAPK2, MAPKAPK3, MYD88, NFKBIA, NFKBIB, NKIRAS2, NOD2, PPP2CA, PPP2CB, PPP2R1A, PPP2R1B, PTPN11, RELA, RIPK3, RPS27A, RPS6KA3, S100A12, TAB2, TAB3, TBK1, TLR3, UBA52, UBE2D2, UBE2D3, UBE2N]
R-HSA:937061	TRIF(TICAM1)-mediated TLR4 signaling	REACTOME_Pathways_20.11.2017	0.000144294	3.80699e-10	45.098	46	[BIRC2, CHUK, CREB1, CUL1, DUSP3, DUSP4, DUSP7, FADD, FBXW11, HMGB1, IRAK1, IRF7, MAP2K3, MAP2K4, MAP2K6, MAP3K7, MAP3K8, MAPK1, MAPK14, MAPK3, MAPK7, MAPKAPK2, MAPKAPK3, MYD88, NFKBIA, NFKBIB, NKIRAS2, NOD2, PPP2CA, PPP2CB, PPP2R1A, PPP2R1B, PTPN11, RELA, RIPK3, RPS27A, RPS6KA3, S100A12, TAB2, TAB3, TBK1, TLR3, UBA52, UBE2D2, UBE2D3, UBE2N]
R-HSA:201722	Formation of the beta-catenin:TCF transactivating complex	REACTOME_Pathways_20.11.2017	0.00014645	3.57572e-27	46.1538	42	[CTNNB1, H2AFV, H2AFX, H2AFZ, H3F3B, HDAC1, HIST1H2AB, HIST1H2AC, HIST1H2AD, HIST1H2AE, HIST1H2AJ, HIST1H2BB, HIST1H2BC, HIST1H2BD, HIST1H2BE, HIST1H2BG, HIST1H2BH, HIST1H2BK, HIST1H2BM, HIST1H2BN, HIST1H3A, HIST1H3B, HIST1H3C, HIST1H3D, HIST1H3E, HIST1H3G, HIST1H3I, HIST1H3J, HIST1H4A, HIST1H4B, HIST1H4C, HIST1H4D, HIST1H4F, HIST1H4H, HIST1H4L, HIST2H2BE, HIST3H2BB, LEO1, MYC, SMARCA4, TLE3, TLE…
R-HSA:157579	Telomere Maintenance	REACTOME_Pathways_20.11.2017	0.000146833	3.57572e-27	47.561	39	[DKC1, DNA2, FEN1, H2AFV, H2AFX, H2AFZ, HIST1H2AB, HIST1H2AC, HIST1H2AD, HIST1H2AE, HIST1H2AJ, HIST1H2BB, HIST1H2BC, HIST1H2BD, HIST1H2BE, HIST1H2BG, HIST1H2BH, HIST1H2BK, HIST1H2BM, HIST1H2BN, HIST1H4A, HIST1H4B, HIST1H4C, HIST1H4D, HIST1H4F, HIST1H4H, HIST1H4L, HIST2H2BE, HIST3H2BB, POLA2, POLD2, POLD3, POLD4, POLE2, POLE3, RFC3, RFC4, RUVBL2, TINF2]
R-HSA:1643685	Disease	REACTOME_Pathways_20.11.2017	0.000146945	8.63164e-05	31.4647	348	[ABCA12, ACTB, ACTG1, ADAM17, ADAMTS17, ADAMTSL4, ADAMTSL5, AGTRAP, AHCY, AKAP9, AKT1S1, AKT2, ALG14, ALG6, AMER1, AP1G1, AP1M2, AP2A1, AP2M1, AP2S1, AP3B1, APC, APH1A, ARF1, ARRB1, ATP6V1H, B4GALT1, BAG4, BANF1, BCL2L11, BCR, BTC, C1GALT1C1, CALM1, CALM2, CALR, CAPN1, CAPN2, CAPNS1, CAPNS2, CAST, CBLL1, CCNC, CCNK, CD9, CDC25A, CDC25C, CDH1, CDK7, CDKN1B, CHMP2A, CHMP2B, CHMP5, CHMP6, CHUK, CLTC…
R-HSA:3247509	Chromatin modifying enzymes	REACTOME_Pathways_20.11.2017	0.000147296	3.57572e-27	37.4545	103	[ACTB, ACTL6A, ARID5B, ATF7IP, BRMS1, CARM1, CCND1, CLOCK, COPRS, DPY30, DR1, ELP4, ENY2, EZH2, H2AFV, H2AFX, H2AFZ, HAT1, HDAC1, HDAC2, HIST1H2AB, HIST1H2AC, HIST1H2AD, HIST1H2AE, HIST1H2AG, HIST1H2AH, HIST1H2AI, HIST1H2AJ, HIST1H2AL, HIST1H2AM, HIST1H2BB, HIST1H2BC, HIST1H2BD, HIST1H2BE, HIST1H2BG, HIST1H2BH, HIST1H2BK, HIST1H2BM, HIST1H2BN, HIST1H3A, HIST1H3B, HIST1H3C, HIST1H3D, HIST1H3E, HIS…
R-HSA:4839726	Chromatin organization	REACTOME_Pathways_20.11.2017	0.000147296	3.57572e-27	37.4545	103	[ACTB, ACTL6A, ARID5B, ATF7IP, BRMS1, CARM1, CCND1, CLOCK, COPRS, DPY30, DR1, ELP4, ENY2, EZH2, H2AFV, H2AFX, H2AFZ, HAT1, HDAC1, HDAC2, HIST1H2AB, HIST1H2AC, HIST1H2AD, HIST1H2AE, HIST1H2AG, HIST1H2AH, HIST1H2AI, HIST1H2AJ, HIST1H2AL, HIST1H2AM, HIST1H2BB, HIST1H2BC, HIST1H2BD, HIST1H2BE, HIST1H2BG, HIST1H2BH, HIST1H2BK, HIST1H2BM, HIST1H2BN, HIST1H3A, HIST1H3B, HIST1H3C, HIST1H3D, HIST1H3E, HIS…
R-HSA:74160	Gene expression (Transcription)	REACTOME_Pathways_20.11.2017	0.000154379	8.99514e-05	30.7966	433	[ACTB, ACTL6A, AFF4, AGO4, AKT2, AR, ARID3A, ATAD2, AURKA, AURKB, BARD1, BCL2L11, BID, BLM, BNIP3L, BRCA1, BRD7, BRIP1, CARM1, CASP1, CASP10, CASP2, CAVIN1, CBX2, CBX4, CCNA2, CCNB1, CCNC, CCND1, CCND3, CCNE2, CCNK, CDC25C, CDK1, CDK7, CDKN1B, CDKN2B, CGA, CHTOP, CITED2, CITED4, CNOT1, CNOT11, CNOT4, CNOT7, COX20, COX5A, COX5B, COX6A1, COX6B1, COX6C, COX7A2L, COX7B, COX7C, CPSF2, CSNK2A1, CSNK2B,…
R-HSA:432722	Golgi Associated Vesicle Biogenesis	REACTOME_Pathways_20.11.2017	0.0001785	0.00170719	51.7857	29	[ACBD3, AP1G1, AP1M2, AP3B1, AP3S1, AP4B1, AP4E1, ARF1, ARRB1, BLOC1S6, CLINT1, CLTC, GAK, HSPA8, NAPA, NECAP1, PICALM, PUM1, RAB5C, SH3D19, SNX2, SNX9, SORT1, TFRC, TPD52, TPD52L1, VAMP7, VAMP8, YIPF6]
R-HSA:166520	Signalling by NGF	REACTOME_Pathways_20.11.2017	0.000228331	0.0014775	40	70	[ADAM17, ADORA2A, AP2A1, AP2M1, AP2S1, APH1A, ARHGEF10L, ARHGEF12, ARHGEF26, ARHGEF37, ARHGEF38, ARHGEF39, ARHGEF4, BCL2L11, CASP2, CASP3, CLTC, CREB1, CRK, DUSP3, DUSP4, DUSP7, ECT2, FGD1, FGD4, FRS2, FURIN, HDAC1, HDAC2, IRAK1, KALRN, KIDINS220, KRAS, MAPK1, MAPK13, MAPK14, MAPK3, MAPK7, MAPKAPK2, MAPKAPK3, MYD88, NET1, NFKBIA, NGEF, NGFR, PIK3CB, PLEKHG5, PPP2CA, PPP2CB, PPP2R1A, PPP2R1B, PRDM…
R-HSA:8856828	Clathrin-mediated endocytosis	REACTOME_Pathways_20.11.2017	0.000231101	0.000188311	41.7266	58	[ACTB, ACTG1, ACTR2, ACTR3, AGFG1, AP2A1, AP2M1, AP2S1, ARPC1A, ARPC2, ARPC4, ARPC5, ARRB1, CLTB, CLTC, COPS2, COPS3, COPS4, COPS5, COPS6, COPS7A, CTTN, EGF, EGFR, EPN1, EPN2, EPS15, EPS15L1, FNBP1L, GAK, GAPVD1, HSPA8, ITSN2, LDLR, LDLRAP1, NECAP1, NECAP2, NEDD8, PACSIN3, PICALM, RAB5A, RAB5C, RPS27A, SH3GL1, SH3GL3, SNX18, SNX9, STAM2, SYNJ2, TFRC, TOR1B, TRIP10, UBA52, UBQLN1, VAMP3, VAMP7, VA…
R-HSA:5663213	RHO GTPases Activate WASPs and WAVEs	REACTOME_Pathways_20.11.2017	0.000236411	0.00169293	58.3333	21	[ABI1, ACTB, ACTG1, ACTR2, ACTR3, ARPC1A, ARPC2, ARPC4, ARPC5, BAIAP2, BRK1, CDC42, CYFIP1, MAPK1, MAPK3, NCK1, NCKAP1, RAC1, WASF1, WASF2, WASL]
R-HSA:168142	Toll Like Receptor 10 (TLR10) Cascade	REACTOME_Pathways_20.11.2017	0.000261788	3.80699e-10	45.977	40	[CHUK, CREB1, CUL1, DUSP3, DUSP4, DUSP7, FBXW11, HMGB1, IRAK1, IRAK4, MAP2K3, MAP2K4, MAP2K6, MAP3K1, MAP3K7, MAP3K8, MAPK1, MAPK14, MAPK3, MAPK7, MAPKAPK2, MAPKAPK3, MYD88, NFKBIA, NFKBIB, NKIRAS2, NOD2, PELI1, PPP2CA, PPP2CB, PPP2R1A, PPP2R1B, RELA, RPS27A, RPS6KA3, S100A12, TAB2, TAB3, UBA52, UBE2N]
R-HSA:168176	Toll Like Receptor 5 (TLR5) Cascade	REACTOME_Pathways_20.11.2017	0.000261788	3.80699e-10	45.977	40	[CHUK, CREB1, CUL1, DUSP3, DUSP4, DUSP7, FBXW11, HMGB1, IRAK1, IRAK4, MAP2K3, MAP2K4, MAP2K6, MAP3K1, MAP3K7, MAP3K8, MAPK1, MAPK14, MAPK3, MAPK7, MAPKAPK2, MAPKAPK3, MYD88, NFKBIA, NFKBIB, NKIRAS2, NOD2, PELI1, PPP2CA, PPP2CB, PPP2R1A, PPP2R1B, RELA, RPS27A, RPS6KA3, S100A12, TAB2, TAB3, UBA52, UBE2N]
R-HSA:975871	MyD88 cascade initiated on plasma membrane	REACTOME_Pathways_20.11.2017	0.000261788	3.80699e-10	45.977	40	[CHUK, CREB1, CUL1, DUSP3, DUSP4, DUSP7, FBXW11, HMGB1, IRAK1, IRAK4, MAP2K3, MAP2K4, MAP2K6, MAP3K1, MAP3K7, MAP3K8, MAPK1, MAPK14, MAPK3, MAPK7, MAPKAPK2, MAPKAPK3, MYD88, NFKBIA, NFKBIB, NKIRAS2, NOD2, PELI1, PPP2CA, PPP2CB, PPP2R1A, PPP2R1B, RELA, RPS27A, RPS6KA3, S100A12, TAB2, TAB3, UBA52, UBE2N]
R-HSA:1442490	Collagen degradation	REACTOME_Pathways_20.11.2017	0.000298486	0.000175168	6.25	4	[ADAM17, ADAM9, FURIN, MMP10]
R-HSA:168164	Toll Like Receptor 3 (TLR3) Cascade	REACTOME_Pathways_20.11.2017	0.000318082	3.80699e-10	44.5545	45	[BIRC2, CHUK, CREB1, CUL1, DUSP3, DUSP4, DUSP7, FADD, FBXW11, HMGB1, IRAK1, IRF7, MAP2K3, MAP2K4, MAP2K6, MAP3K7, MAP3K8, MAPK1, MAPK14, MAPK3, MAPK7, MAPKAPK2, MAPKAPK3, MYD88, NFKBIA, NFKBIB, NKIRAS2, NOD2, PPP2CA, PPP2CB, PPP2R1A, PPP2R1B, RELA, RIPK3, RPS27A, RPS6KA3, S100A12, TAB2, TAB3, TBK1, TLR3, UBA52, UBE2D2, UBE2D3, UBE2N]
R-HSA:202403	TCR signaling	REACTOME_Pathways_20.11.2017	0.000319455	0.000597018	42.8571	51	[BCL10, CDC34, CHUK, CSK, CUL1, FBXW11, MALT1, MAP3K7, NCK1, NFKBIA, PAK2, PIK3CB, PSMA1, PSMA2, PSMA4, PSMA5, PSMB1, PSMB2, PSMB3, PSMB4, PSMB6, PSMB7, PSMB9, PSMC2, PSMC3, PSMC4, PSMC6, PSMD1, PSMD10, PSMD11, PSMD12, PSMD13, PSMD14, PSMD2, PSMD4, PSMD5, PSMD6, PSMD7, PSMD8, PSMD9, PSME1, PSME2, PSME3, PTPN22, RELA, RPS27A, SEM1, TAB2, UBA52, UBE2D2, UBE2N]
R-HSA:75153	Apoptotic execution phase	REACTOME_Pathways_20.11.2017	0.000333902	2.25123e-12	51.9231	27	[APC, BIRC2, CASP3, CASP7, CDH1, CLSPN, CTNNB1, DBNL, DSG1, DSG3, DSP, FNTA, GSN, H1F0, HIST1H1A, HIST1H1B, HIST1H1D, HIST1H1E, HMGB1, HMGB2, KPNB1, OCLN, PAK2, PKP1, STK26, TJP1, TJP2]
R-HSA:171306	Packaging Of Telomere Ends	REACTOME_Pathways_20.11.2017	0.000333902	3.57572e-27	51.9231	27	[H2AFV, H2AFX, H2AFZ, HIST1H2AB, HIST1H2AC, HIST1H2AD, HIST1H2AE, HIST1H2AJ, HIST1H2BB, HIST1H2BC, HIST1H2BD, HIST1H2BE, HIST1H2BG, HIST1H2BH, HIST1H2BK, HIST1H2BM, HIST1H2BN, HIST1H4A, HIST1H4B, HIST1H4C, HIST1H4D, HIST1H4F, HIST1H4H, HIST1H4L, HIST2H2BE, HIST3H2BB, TINF2]
R-HSA:114452	Activation of BH3-only proteins	REACTOME_Pathways_20.11.2017	0.000352389	1.38151e-12	60	18	[AKT2, BCL2L11, BID, DYNLL1, PMAIP1, PPP1R13B, PPP3CC, PPP3R1, SFN, TFDP1, TP53BP2, TP73, YWHAB, YWHAE, YWHAG, YWHAH, YWHAQ, YWHAZ]
R-HSA:2559586	DNA Damage/Telomere Stress Induced Senescence	REACTOME_Pathways_20.11.2017	0.000385041	3.57572e-27	46.25	37	[CCNA2, CCNE2, CDKN1B, H1F0, H2AFV, H2AFX, H2AFZ, HIST1H1A, HIST1H1B, HIST1H1D, HIST1H1E, HIST1H2AB, HIST1H2AC, HIST1H2AD, HIST1H2AE, HIST1H2AJ, HIST1H2BB, HIST1H2BC, HIST1H2BD, HIST1H2BE, HIST1H2BG, HIST1H2BH, HIST1H2BK, HIST1H2BM, HIST1H2BN, HIST1H4A, HIST1H4B, HIST1H4C, HIST1H4D, HIST1H4F, HIST1H4H, HIST1H4L, HIST2H2BE, HIST3H2BB, HMGA1, RB1, TINF2]
R-HSA:216083	Integrin cell surface interactions	REACTOME_Pathways_20.11.2017	0.000416643	0.000240825	9.30233	8	[CD44, CD47, CDH1, F11R, ITGAE, ITGB5, SPP1, VWF]
R-HSA:1296071	Potassium Channels	REACTOME_Pathways_20.11.2017	0.000431265	0.000245145	10.101	10	[GNB2, GNG12, GNG4, GNG5, KCNAB1, KCNC4, KCNG1, KCNJ2, KCNK1, KCNK7]
R-HSA:5693538	Homology Directed Repair	REACTOME_Pathways_20.11.2017	0.000441398	1.43284e-05	41.3043	57	[BARD1, BLM, BRCA1, BRCA2, BRIP1, CCNA2, CLSPN, DNA2, EXO1, FEN1, GEN1, H2AFX, HIST1H2BB, HIST1H2BC, HIST1H2BD, HIST1H2BE, HIST1H2BG, HIST1H2BH, HIST1H2BK, HIST1H2BM, HIST1H2BN, HIST1H4A, HIST1H4B, HIST1H4C, HIST1H4D, HIST1H4F, HIST1H4H, HIST1H4L, HIST2H2BE, HIST3H2BB, HUS1, NSD2, PALB2, POLD2, POLD3, POLD4, POLE2, POLE3, POLH, POLQ, RAD1, RAD51, RAD51AP1, RAD51C, RBBP8, RFC3, RFC4, RNF8, RPS27A,…
R-HSA:5693567	HDR through Homologous Recombination (HR) or Single Strand Annealing (SSA)	REACTOME_Pathways_20.11.2017	0.000462895	1.43284e-05	41.6667	55	[BARD1, BLM, BRCA1, BRCA2, BRIP1, CCNA2, CLSPN, DNA2, EXO1, GEN1, H2AFX, HIST1H2BB, HIST1H2BC, HIST1H2BD, HIST1H2BE, HIST1H2BG, HIST1H2BH, HIST1H2BK, HIST1H2BM, HIST1H2BN, HIST1H4A, HIST1H4B, HIST1H4C, HIST1H4D, HIST1H4F, HIST1H4H, HIST1H4L, HIST2H2BE, HIST3H2BB, HUS1, NSD2, PALB2, POLD2, POLD3, POLD4, POLE2, POLE3, POLH, RAD1, RAD51, RAD51AP1, RAD51C, RBBP8, RFC3, RFC4, RNF8, RPS27A, SUMO2, TIPI…
R-HSA:8854691	Interleukin-20 family signaling	REACTOME_Pathways_20.11.2017	0.000525817	2.75124e-09	36.7816	96	[ACTB, ACTG1, AKAP9, ANGPT1, ARRB1, BTC, CALM1, CALM2, CAMK2D, CDK1, CSF2RB, CSK, DUSP1, DUSP10, DUSP16, DUSP4, DUSP5, DUSP7, EGF, EGFR, ERBB3, EREG, FGF1, FRS2, HBEGF, IL10RB, IL19, IL20RA, IL20RB, IL22RA1, IL6ST, IQGAP1, JAK2, KRAS, KSR1, LAMTOR2, LAMTOR3, MAPK1, MAPK3, NRG4, NRTN, PEA15, PEBP1, PHB, PPP2CA, PPP2CB, PPP2R1A, PPP2R1B, PPP2R5A, PPP2R5E, PSMA1, PSMA2, PSMA4, PSMA5, PSMB1, PSMB2, P…
R-HSA:556833	Metabolism of lipids	REACTOME_Pathways_20.11.2017	0.000527409	3.46851e-12	32.3329	237	[AACS, ABHD3, ABHD4, ABHD5, ACADM, ACAT1, ACAT2, ACER3, ACHE, ACOT1, ACOT4, ACOT7, ACOT8, ACOX3, ACSL3, AGPAT2, AGPS, AKR1B15, ALAS1, ALDH3A2, ALDH3B2, ALOX12, ALOX12B, ALOX15B, ALOX5AP, ALOXE3, AMACR, ANGPTL4, ARF1, ARSF, ARSH, ARSI, ARSJ, B3GALNT1, BDH1, CARM1, CBR1, CCNC, CDK19, CDS1, CEPT1, CERS3, CERS4, CGA, CHPT1, CLOCK, CPNE3, CPT2, CPTP, CSNK1G2, CSNK2A1, CSNK2B, CTSA, CYP11A1, CYP1B1, CY…
R-HSA:212436	Generic Transcription Pathway	REACTOME_Pathways_20.11.2017	0.000555868	8.99514e-05	30.9711	354	[ACTL6A, AGO4, AKT2, AR, ARID3A, ATAD2, AURKA, AURKB, BARD1, BCL2L11, BID, BLM, BNIP3L, BRCA1, BRD7, BRIP1, CARM1, CASP1, CASP10, CASP2, CBX2, CBX4, CCNA2, CCNB1, CCNC, CCND1, CCND3, CCNE2, CCNK, CDC25C, CDK1, CDK7, CDKN1B, CDKN2B, CGA, CITED2, CITED4, CNOT1, CNOT11, CNOT4, CNOT7, COX20, COX5A, COX5B, COX6A1, COX6B1, COX6C, COX7A2L, COX7B, COX7C, CSNK2A1, CSNK2B, CTNNB1, CTSV, CUL1, CYCS, DDB2, D…
R-HSA:5683057	MAPK family signaling cascades	REACTOME_Pathways_20.11.2017	0.000619246	2.75124e-09	36.1111	104	[ACTB, ACTG1, AGO4, AKAP9, ANGPT1, ARRB1, BTC, CALM1, CALM2, CAMK2D, CCND3, CDC42, CDK1, CSF2RB, CSK, DNAJB1, DUSP1, DUSP10, DUSP16, DUSP4, DUSP5, DUSP7, EGF, EGFR, ERBB3, EREG, ETV4, FGF1, FOXO3, FRS2, HBEGF, HSPB1, IL6ST, IQGAP1, JAK2, KALRN, KRAS, KSR1, LAMTOR2, LAMTOR3, MAPK1, MAPK3, MAPK6, MYC, NRG4, NRTN, PAK2, PEA15, PEBP1, PHB, PPP2CA, PPP2CB, PPP2R1A, PPP2R1B, PPP2R5A, PPP2R5E, PRKACA, P…
R-HSA:389958	Cooperation of Prefoldin and TriC/CCT in actin and tubulin folding	REACTOME_Pathways_20.11.2017	0.000619685	9.96725e-07	57.5758	19	[ACTB, CCT2, CCT4, CCT5, CCT6A, CCT8, PFDN1, PFDN2, PFDN4, PFDN6, TUBA1A, TUBA1B, TUBA1C, TUBA4A, TUBB2A, TUBB3, TUBB4B, TUBB6, VBP1]
R-HSA:111447	Activation of BAD and translocation to mitochondria	REACTOME_Pathways_20.11.2017	0.000630996	1.38151e-12	73.3333	11	[AKT2, BID, PPP3CC, PPP3R1, SFN, YWHAB, YWHAE, YWHAG, YWHAH, YWHAQ, YWHAZ]
R-HSA:4839743	phosphorylation site mutants of CTNNB1 are not targeted to the proteasome by the destruction complex	REACTOME_Pathways_20.11.2017	0.000630996	2.30212e-05	73.3333	11	[AMER1, APC, CSNK1A1, CTNNB1, GSK3B, PPP2CA, PPP2CB, PPP2R1A, PPP2R1B, PPP2R5A, PPP2R5E]
R-HSA:5339716	Misspliced GSK3beta mutants stabilize beta-catenin	REACTOME_Pathways_20.11.2017	0.000630996	2.30212e-05	73.3333	11	[AMER1, APC, CSNK1A1, CTNNB1, GSK3B, PPP2CA, PPP2CB, PPP2R1A, PPP2R1B, PPP2R5A, PPP2R5E]
R-HSA:5358747	S33 mutants of beta-catenin aren't phosphorylated	REACTOME_Pathways_20.11.2017	0.000630996	2.30212e-05	73.3333	11	[AMER1, APC, CSNK1A1, CTNNB1, GSK3B, PPP2CA, PPP2CB, PPP2R1A, PPP2R1B, PPP2R5A, PPP2R5E]
R-HSA:5358749	S37 mutants of beta-catenin aren't phosphorylated	REACTOME_Pathways_20.11.2017	0.000630996	2.30212e-05	73.3333	11	[AMER1, APC, CSNK1A1, CTNNB1, GSK3B, PPP2CA, PPP2CB, PPP2R1A, PPP2R1B, PPP2R5A, PPP2R5E]
R-HSA:5358751	S45 mutants of beta-catenin aren't phosphorylated	REACTOME_Pathways_20.11.2017	0.000630996	2.30212e-05	73.3333	11	[AMER1, APC, CSNK1A1, CTNNB1, GSK3B, PPP2CA, PPP2CB, PPP2R1A, PPP2R1B, PPP2R5A, PPP2R5E]
R-HSA:5358752	T41 mutants of beta-catenin aren't phosphorylated	REACTOME_Pathways_20.11.2017	0.000630996	2.30212e-05	73.3333	11	[AMER1, APC, CSNK1A1, CTNNB1, GSK3B, PPP2CA, PPP2CB, PPP2R1A, PPP2R1B, PPP2R5A, PPP2R5E]
R-HSA:2022090	Assembly of collagen fibrils and other multimeric structures	REACTOME_Pathways_20.11.2017	0.000639111	4.29109e-05	6.55738	4	[BMP1, CTSV, LAMA3, LOXL4]
R-HSA:2514853	Condensation of Prometaphase Chromosomes	REACTOME_Pathways_20.11.2017	0.00064185	4.32541e-08	81.8182	9	[CCNB1, CCNB2, CDK1, CSNK2A1, CSNK2B, NCAPG, NCAPH, SMC2, SMC4]
R-HSA:75035	Chk1/Chk2(Cds1) mediated inactivation of Cyclin B:Cdk1 complex	REACTOME_Pathways_20.11.2017	0.000656563	1.38151e-12	76.9231	10	[CCNB1, CDC25C, CDK1, SFN, YWHAB, YWHAE, YWHAG, YWHAH, YWHAQ, YWHAZ]
R-HSA:202670	ERKs are inactivated	REACTOME_Pathways_20.11.2017	0.000656563	0.000820179	76.9231	10	[DUSP3, DUSP4, DUSP7, MAPK1, MAPK3, MAPK7, PPP2CA, PPP2CB, PPP2R1A, PPP2R1B]
R-HSA:5628897	TP53 Regulates Metabolic Genes	REACTOME_Pathways_20.11.2017	0.000656699	8.99514e-05	44.8276	39	[AGO4, AKT2, COX20, COX5A, COX5B, COX6A1, COX6B1, COX6C, COX7A2L, COX7B, COX7C, CYCS, G6PD, GPI, GSR, LAMTOR1, LAMTOR2, LAMTOR3, LAMTOR5, NDUFA4, PRDX1, PRDX2, PRDX5, PRKAB1, PRKAG1, RRAGD, SCO1, SCO2, SFN, SLC38A9, TACO1, TIGAR, TXN, YWHAB, YWHAE, YWHAG, YWHAH, YWHAQ, YWHAZ]
R-HSA:975138	TRAF6 mediated induction of NFkB and MAP kinases upon TLR7/8 or 9 activation	REACTOME_Pathways_20.11.2017	0.000790623	3.80699e-10	43.617	41	[CHUK, CREB1, CUL1, DUSP3, DUSP4, DUSP7, FBXW11, HMGB1, IRAK1, IRAK4, MAP2K3, MAP2K4, MAP2K6, MAP3K1, MAP3K7, MAP3K8, MAPK1, MAPK14, MAPK3, MAPK7, MAPKAPK2, MAPKAPK3, MYD88, NFKBIA, NFKBIB, NKIRAS2, NOD2, PELI1, PPP2CA, PPP2CB, PPP2R1A, PPP2R1B, RELA, RPS27A, RPS6KA3, S100A12, TAB2, TAB3, TLR3, UBA52, UBE2N]
R-HSA:5668541	TNFR2 non-canonical NF-kB pathway	REACTOME_Pathways_20.11.2017	0.000822519	3.07475e-09	43.1373	44	[BIRC2, CHUK, CUL1, FBXW11, LTBR, PSMA1, PSMA2, PSMA4, PSMA5, PSMB1, PSMB2, PSMB3, PSMB4, PSMB6, PSMB7, PSMB9, PSMC2, PSMC3, PSMC4, PSMC6, PSMD1, PSMD10, PSMD11, PSMD12, PSMD13, PSMD14, PSMD2, PSMD4, PSMD5, PSMD6, PSMD7, PSMD8, PSMD9, PSME1, PSME2, PSME3, RPS27A, SEM1, TNFRSF11A, TNFRSF12A, TNFRSF1A, TNFSF9, UBA3, UBA52]
R-HSA:168181	Toll Like Receptor 7/8 (TLR7/8) Cascade	REACTOME_Pathways_20.11.2017	0.000826658	3.80699e-10	43.75	42	[CHUK, CREB1, CUL1, DUSP3, DUSP4, DUSP7, FBXW11, HMGB1, IRAK1, IRAK4, IRF7, MAP2K3, MAP2K4, MAP2K6, MAP3K1, MAP3K7, MAP3K8, MAPK1, MAPK14, MAPK3, MAPK7, MAPKAPK2, MAPKAPK3, MYD88, NFKBIA, NFKBIB, NKIRAS2, NOD2, PELI1, PPP2CA, PPP2CB, PPP2R1A, PPP2R1B, RELA, RPS27A, RPS6KA3, S100A12, TAB2, TAB3, TLR3, UBA52, UBE2N]
R-HSA:975155	MyD88 dependent cascade initiated on endosome	REACTOME_Pathways_20.11.2017	0.000826658	3.80699e-10	43.75	42	[CHUK, CREB1, CUL1, DUSP3, DUSP4, DUSP7, FBXW11, HMGB1, IRAK1, IRAK4, IRF7, MAP2K3, MAP2K4, MAP2K6, MAP3K1, MAP3K7, MAP3K8, MAPK1, MAPK14, MAPK3, MAPK7, MAPKAPK2, MAPKAPK3, MYD88, NFKBIA, NFKBIB, NKIRAS2, NOD2, PELI1, PPP2CA, PPP2CB, PPP2R1A, PPP2R1B, RELA, RPS27A, RPS6KA3, S100A12, TAB2, TAB3, TLR3, UBA52, UBE2N]
R-HSA:4791275	Signaling by WNT in cancer	REACTOME_Pathways_20.11.2017	0.000874012	2.30212e-05	55.8824	19	[AMER1, APC, CSNK1A1, CTBP2, CTNNB1, DKK1, DKK4, GSK3B, KREMEN1, PORCN, PPP2CA, PPP2CB, PPP2R1A, PPP2R1B, PPP2R5A, PPP2R5E, RNF43, TNKS2, WNT3A]
R-HSA:168180	TRAF6 Mediated Induction of proinflammatory cytokines	REACTOME_Pathways_20.11.2017	0.000879404	7.65646e-05	44.7059	38	[CHUK, CREB1, CUL1, DUSP3, DUSP4, DUSP7, FBXW11, HMGB1, IRAK1, MAP2K3, MAP2K4, MAP2K6, MAP3K7, MAP3K8, MAPK1, MAPK14, MAPK3, MAPK7, MAPKAPK2, MAPKAPK3, MYD88, NFKBIA, NFKBIB, NKIRAS2, NOD2, PPP2CA, PPP2CB, PPP2R1A, PPP2R1B, RELA, RPS27A, RPS6KA3, S100A12, TAB2, TAB3, TLR3, UBA52, UBE2N]
R-HSA:3000171	Non-integrin membrane-ECM interactions	REACTOME_Pathways_20.11.2017	0.000894456	3.81834e-07	6.77966	4	[ITGB5, LAMA3, SDC1, SDC4]
R-HSA:3858494	Beta-catenin independent WNT signaling	REACTOME_Pathways_20.11.2017	0.000904606	3.07475e-09	40	58	[AGO4, AP2A1, AP2M1, AP2S1, CALM1, CALM2, CLTB, CLTC, CTNNB1, DAAM1, DVL1, GNB2, GNG12, GNG4, GNG5, ITPR2, MAP3K7, PFN1, PPP3R1, PSMA1, PSMA2, PSMA4, PSMA5, PSMB1, PSMB2, PSMB3, PSMB4, PSMB6, PSMB7, PSMB9, PSMC2, PSMC3, PSMC4, PSMC6, PSMD1, PSMD10, PSMD11, PSMD12, PSMD13, PSMD14, PSMD2, PSMD4, PSMD5, PSMD6, PSMD7, PSMD8, PSMD9, PSME1, PSME2, PSME3, RAC1, RHOA, RPS27A, RYK, SEM1, UBA52, WNT4, WNT5…
R-HSA:166054	Activated TLR4 signalling	REACTOME_Pathways_20.11.2017	0.000989573	3.80699e-10	41.5254	49	[BIRC2, CHUK, CREB1, CUL1, DUSP3, DUSP4, DUSP7, FADD, FBXW11, HMGB1, IRAK1, IRAK4, IRF7, MAP2K3, MAP2K4, MAP2K6, MAP3K1, MAP3K7, MAP3K8, MAPK1, MAPK14, MAPK3, MAPK7, MAPKAPK2, MAPKAPK3, MYD88, NFKBIA, NFKBIB, NKIRAS2, NOD2, PELI1, PPP2CA, PPP2CB, PPP2R1A, PPP2R1B, PTPN11, RELA, RIPK3, RPS27A, RPS6KA3, S100A12, TAB2, TAB3, TBK1, TLR3, UBA52, UBE2D2, UBE2D3, UBE2N]
R-HSA:9006925	Intracellular signaling by second messengers	REACTOME_Pathways_20.11.2017	0.00099066	6.55631e-06	35.7639	103	[ADCY7, AGO4, AKT1S1, AKT2, BTC, CALM1, CALM2, CBX2, CBX4, CDKN1B, CHUK, CREB1, CSNK2A1, CSNK2B, EGF, EGFR, EGR1, ERBB3, EREG, EZH2, FGF1, FOXO3, FRK, FRS2, GAB1, GSK3A, GSK3B, HBEGF, HDAC1, HDAC2, IER3, IL1RAP, IRAK1, IRAK4, ITPR2, LAMTOR1, LAMTOR2, LAMTOR3, LAMTOR5, MAPK1, MAPK3, MDM2, MTA2, MTA3, MYD88, NRG4, PIK3CB, PIP4K2C, PIP5K1A, PPP2CA, PPP2CB, PPP2R1A, PPP2R1B, PPP2R5A, PPP2R5E, PRKACA,…
R-HSA:375165	NCAM signaling for neurite out-growth	REACTOME_Pathways_20.11.2017	0.00100055	0.000602954	7.69231	5	[CREB1, KRAS, MAPK1, MAPK3, NRTN]
R-HSA:5693607	Processing of DNA double-strand break ends	REACTOME_Pathways_20.11.2017	0.00102718	9.30228e-07	42.8571	42	[BARD1, BLM, BRCA1, BRIP1, CCNA2, CLSPN, DNA2, EXO1, H2AFX, HIST1H2BB, HIST1H2BC, HIST1H2BD, HIST1H2BE, HIST1H2BG, HIST1H2BH, HIST1H2BK, HIST1H2BM, HIST1H2BN, HIST1H4A, HIST1H4B, HIST1H4C, HIST1H4D, HIST1H4F, HIST1H4H, HIST1H4L, HIST2H2BE, HIST3H2BB, HUS1, NSD2, RAD1, RBBP8, RFC3, RFC4, RNF8, RPS27A, SUMO2, TIPIN, TOPBP1, UBA52, UBE2I, UBE2N, UBE2V2]
R-HSA:5358351	Signaling by Hedgehog	REACTOME_Pathways_20.11.2017	0.00107294	6.55631e-06	39.5973	59	[ADAM17, ADCY7, ARRB1, CSNK1A1, CUL1, ERLEC1, GPR161, GSK3B, ITCH, NUMB, PRKACA, PRKAR2A, PSMA1, PSMA2, PSMA4, PSMA5, PSMB1, PSMB2, PSMB3, PSMB4, PSMB6, PSMB7, PSMB9, PSMC2, PSMC3, PSMC4, PSMC6, PSMD1, PSMD10, PSMD11, PSMD12, PSMD13, PSMD14, PSMD2, PSMD4, PSMD5, PSMD6, PSMD7, PSMD8, PSMD9, PSME1, PSME2, PSME3, RBX1, RPS27A, SEM1, SMO, TUBA1A, TUBA1B, TUBA1C, TUBA4A, TUBB2A, TUBB3, TUBB4B, TUBB6, …
R-HSA:168138	Toll Like Receptor 9 (TLR9) Cascade	REACTOME_Pathways_20.11.2017	0.00107388	3.80699e-10	43	43	[CHUK, CREB1, CUL1, DUSP3, DUSP4, DUSP7, EEA1, FBXW11, HMGB1, IRAK1, IRAK4, IRF7, MAP2K3, MAP2K4, MAP2K6, MAP3K1, MAP3K7, MAP3K8, MAPK1, MAPK14, MAPK3, MAPK7, MAPKAPK2, MAPKAPK3, MYD88, NFKBIA, NFKBIB, NKIRAS2, NOD2, PELI1, PPP2CA, PPP2CB, PPP2R1A, PPP2R1B, RELA, RPS27A, RPS6KA3, S100A12, TAB2, TAB3, TLR3, UBA52, UBE2N]
R-HSA:211000	Gene Silencing by RNA	REACTOME_Pathways_20.11.2017	0.00109822	3.57572e-27	40.2985	54	[AGO4, DICER1, H2AFV, H2AFX, H2AFZ, H3F3B, HIST1H2AB, HIST1H2AC, HIST1H2AD, HIST1H2AE, HIST1H2AJ, HIST1H2BB, HIST1H2BC, HIST1H2BD, HIST1H2BE, HIST1H2BG, HIST1H2BH, HIST1H2BK, HIST1H2BM, HIST1H2BN, HIST1H3A, HIST1H3B, HIST1H3C, HIST1H3D, HIST1H3E, HIST1H3G, HIST1H3I, HIST1H3J, HIST1H4A, HIST1H4B, HIST1H4C, HIST1H4D, HIST1H4F, HIST1H4H, HIST1H4L, HIST2H2BE, HIST3H2BB, NDC1, NUP153, NUP188, NUP35, N…
R-HSA:1169408	ISG15 antiviral mechanism	REACTOME_Pathways_20.11.2017	0.0011939	0.000706221	45.8333	33	[ARIH1, DDX58, EIF2AK2, EIF4A1, EIF4A3, EIF4E, EIF4E2, EIF4G1, EIF4G2, ISG15, KPNA2, KPNA3, KPNA4, KPNA7, KPNB1, MAPK3, MX1, MX2, NDC1, NUP153, NUP188, NUP35, NUP37, NUP50, NUP58, PIN1, RPS27A, SEH1L, STAT1, TRIM25, UBA52, UBE2E1, UBE2N]
R-HSA:1169410	Antiviral mechanism by IFN-stimulated genes	REACTOME_Pathways_20.11.2017	0.0011939	0.000706221	45.8333	33	[ARIH1, DDX58, EIF2AK2, EIF4A1, EIF4A3, EIF4E, EIF4E2, EIF4G1, EIF4G2, ISG15, KPNA2, KPNA3, KPNA4, KPNA7, KPNB1, MAPK3, MX1, MX2, NDC1, NUP153, NUP188, NUP35, NUP37, NUP50, NUP58, PIN1, RPS27A, SEH1L, STAT1, TRIM25, UBA52, UBE2E1, UBE2N]
R-HSA:3371497	HSP90 chaperone cycle for steroid hormone receptors (SHR)	REACTOME_Pathways_20.11.2017	0.00122539	2.06093e-15	48.2143	27	[ACTR10, ACTR1A, AR, CAPZA1, CAPZA2, DCTN2, DCTN3, DCTN5, DCTN6, DNAJA1, DNAJA2, DNAJB1, DYNC1I2, DYNLL1, FKBP4, FKBP5, HSPA8, PGR, PTGES3, TUBA1A, TUBA1B, TUBA1C, TUBA4A, TUBB2A, TUBB3, TUBB4B, TUBB6]
R-HSA:917937	Iron uptake and transport	REACTOME_Pathways_20.11.2017	0.00133896	0.00109511	48.2759	28	[ATP6AP1, ATP6V0A4, ATP6V0B, ATP6V0C, ATP6V0D1, ATP6V0E1, ATP6V1A, ATP6V1B2, ATP6V1C2, ATP6V1D, ATP6V1E1, ATP6V1G1, ATP6V1H, CAND1, CP, CUL1, FBXL5, GLRX3, HMOX1, HMOX2, IREB2, LCN2, MCOLN1, NEDD8, RPS27A, SLC11A2, TFRC, UBA52]
R-HSA:73893	DNA Damage Bypass	REACTOME_Pathways_20.11.2017	0.00133955	7.94797e-10	50	24	[CUL4B, DTL, ISG15, MAD2L2, NPLOC4, PCLAF, POLD2, POLD3, POLD4, POLE2, POLE3, POLH, RBX1, RFC3, RFC4, RPS27A, SPRTN, TRIM25, UBA52, UBE2B, UFD1, USP1, USP43, VCP]
R-HSA:5675221	Negative regulation of MAPK pathway	REACTOME_Pathways_20.11.2017	0.00134068	0.000820179	52.5	21	[DUSP1, DUSP10, DUSP16, DUSP4, DUSP5, DUSP7, KRAS, KSR1, MAPK1, MAPK3, PEBP1, PPP2CA, PPP2CB, PPP2R1A, PPP2R1B, PPP2R5A, PPP2R5E, RAF1, RPS27A, UBA52, YWHAB]
R-HSA:1474228	Degradation of the extracellular matrix	REACTOME_Pathways_20.11.2017	0.00134922	2.78968e-09	13.6691	19	[ADAM17, ADAM9, BMP1, CAPN1, CAPN14, CAPN15, CAPN2, CAPNS1, CAPNS2, CASP3, CAST, CD44, CDH1, CTSV, FURIN, KLK7, LAMA3, MMP10, SPP1]
R-HSA:382556	ABC-family proteins mediated transport	REACTOME_Pathways_20.11.2017	0.00136336	3.07475e-09	42.3077	44	[ABCA12, ABCB10, ABCB7, ABCB8, ABCD3, DERL1, EIF2S1, ERLEC1, PEX3, PSMA1, PSMA2, PSMA4, PSMA5, PSMB1, PSMB2, PSMB3, PSMB4, PSMB6, PSMB7, PSMB9, PSMC2, PSMC3, PSMC4, PSMC6, PSMD1, PSMD10, PSMD11, PSMD12, PSMD13, PSMD14, PSMD2, PSMD4, PSMD5, PSMD6, PSMD7, PSMD8, PSMD9, PSME1, PSME2, PSME3, RPS27A, SEM1, UBA52, VCP]
R-HSA:5696398	Nucleotide Excision Repair	REACTOME_Pathways_20.11.2017	0.00143688	9.30228e-07	41.4414	46	[ACTB, ACTL6A, AQR, CDK7, CETN2, COPS2, COPS3, COPS4, COPS5, COPS6, COPS7A, CUL4B, DDB2, ERCC8, GTF2H1, GTF2H3, GTF2H5, HMGN1, INO80C, MCRS1, PIAS1, POLD2, POLD3, POLD4, POLE2, POLE3, POLR2D, POLR2E, POLR2F, POLR2G, POLR2J, POLR2L, RAD23B, RBX1, RFC3, RFC4, RPS27A, SUMO2, SUMO3, TCEA1, TFPT, UBA52, UBE2I, UBE2N, UBE2V2, USP7]
R-HSA:5689901	Metalloprotease DUBs	REACTOME_Pathways_20.11.2017	0.00144385	3.94852e-10	54.0541	20	[ABRAXAS2, BARD1, BRCA1, HIST1H2AB, HIST1H2AC, HIST1H2AD, HIST1H2AE, HIST1H2AG, HIST1H2AH, HIST1H2AI, HIST1H2AJ, HIST1H2AL, HIST1H2AM, HIST2H2AB, HIST3H2A, KAT2B, PSMD14, RPS27A, STAMBP, UBA52]
R-HSA:8862803	Deregulated CDK5 triggers multiple neurodegenerative pathways in Alzheimer's disease models	REACTOME_Pathways_20.11.2017	0.00146453	0.000865407	60.8696	14	[BCL2L11, CAPN1, CAPN2, CAPNS1, CAPNS2, CAST, CDC25A, CDC25C, FOXO3, GOLGA2, PRDX1, PRDX2, SOD2, YWHAE]
R-HSA:8863678	Neurodegenerative Diseases	REACTOME_Pathways_20.11.2017	0.00146453	0.000865407	60.8696	14	[BCL2L11, CAPN1, CAPN2, CAPNS1, CAPNS2, CAST, CDC25A, CDC25C, FOXO3, GOLGA2, PRDX1, PRDX2, SOD2, YWHAE]
R-HSA:450294	MAP kinase activation in TLR cascade	REACTOME_Pathways_20.11.2017	0.00147229	7.65646e-05	46.875	30	[CHUK, CREB1, CUL1, DUSP3, DUSP4, DUSP7, FBXW11, IRAK1, MAP2K3, MAP2K4, MAP2K6, MAP3K7, MAP3K8, MAPK1, MAPK14, MAPK3, MAPK7, MAPKAPK2, MAPKAPK3, NOD2, PPP2CA, PPP2CB, PPP2R1A, PPP2R1B, RPS27A, RPS6KA3, TAB2, TAB3, UBA52, UBE2N]
R-HSA:4839735	AXIN mutants destabilize the destruction complex, activating WNT signaling	REACTOME_Pathways_20.11.2017	0.001571	2.30212e-05	71.4286	10	[AMER1, APC, CSNK1A1, GSK3B, PPP2CA, PPP2CB, PPP2R1A, PPP2R1B, PPP2R5A, PPP2R5E]
R-HSA:4839744	truncated APC mutants destabilize the destruction complex	REACTOME_Pathways_20.11.2017	0.001571	2.30212e-05	71.4286	10	[AMER1, APC, CSNK1A1, GSK3B, PPP2CA, PPP2CB, PPP2R1A, PPP2R1B, PPP2R5A, PPP2R5E]
R-HSA:4839748	AMER1 mutants destabilize the destruction complex	REACTOME_Pathways_20.11.2017	0.001571	2.30212e-05	71.4286	10	[AMER1, APC, CSNK1A1, GSK3B, PPP2CA, PPP2CB, PPP2R1A, PPP2R1B, PPP2R5A, PPP2R5E]
R-HSA:5467337	APC truncation mutants have impaired AXIN binding	REACTOME_Pathways_20.11.2017	0.001571	2.30212e-05	71.4286	10	[AMER1, APC, CSNK1A1, GSK3B, PPP2CA, PPP2CB, PPP2R1A, PPP2R1B, PPP2R5A, PPP2R5E]
R-HSA:5467340	AXIN missense mutants destabilize the destruction complex	REACTOME_Pathways_20.11.2017	0.001571	2.30212e-05	71.4286	10	[AMER1, APC, CSNK1A1, GSK3B, PPP2CA, PPP2CB, PPP2R1A, PPP2R1B, PPP2R5A, PPP2R5E]
R-HSA:5467348	Truncations of AMER1 destabilize the destruction complex	REACTOME_Pathways_20.11.2017	0.001571	2.30212e-05	71.4286	10	[AMER1, APC, CSNK1A1, GSK3B, PPP2CA, PPP2CB, PPP2R1A, PPP2R1B, PPP2R5A, PPP2R5E]
R-HSA:977225	Amyloid fiber formation	REACTOME_Pathways_20.11.2017	0.00169179	3.57572e-27	42	42	[CALCA, FURIN, GSN, H2AFX, H2AFZ, H3F3B, HIST1H2AB, HIST1H2AC, HIST1H2AD, HIST1H2AE, HIST1H2AJ, HIST1H2BB, HIST1H2BC, HIST1H2BD, HIST1H2BE, HIST1H2BG, HIST1H2BH, HIST1H2BK, HIST1H2BM, HIST1H2BN, HIST1H3A, HIST1H3B, HIST1H3C, HIST1H3D, HIST1H3E, HIST1H3G, HIST1H3I, HIST1H3J, HIST1H4A, HIST1H4B, HIST1H4C, HIST1H4D, HIST1H4F, HIST1H4H, HIST1H4L, HIST2H2BE, HIST3H2BB, ITM2B, RPS27A, SIAH2, UBA52, USP…
R-HSA:72613	Eukaryotic Translation Initiation	REACTOME_Pathways_20.11.2017	0.00169265	2.12132e-12	40.4959	49	[EIF1AX, EIF2B2, EIF2B4, EIF2S1, EIF3A, EIF3E, EIF3H, EIF3J, EIF3K, EIF3M, EIF4A1, EIF4E, EIF4EBP1, EIF4G1, EIF4H, EIF5B, PABPC1, RPL10, RPL14, RPL15, RPL17, RPL18, RPL18A, RPL22, RPL22L1, RPL23, RPL23A, RPL26L1, RPL27, RPL32, RPL35, RPL36A, RPL36AL, RPL37, RPL7, RPLP0, RPS10, RPS12, RPS15, RPS15A, RPS16, RPS19, RPS2, RPS27A, RPS28, RPS5, RPS7, RPS8, UBA52]
R-HSA:72737	Cap-dependent Translation Initiation	REACTOME_Pathways_20.11.2017	0.00169265	2.12132e-12	40.4959	49	[EIF1AX, EIF2B2, EIF2B4, EIF2S1, EIF3A, EIF3E, EIF3H, EIF3J, EIF3K, EIF3M, EIF4A1, EIF4E, EIF4EBP1, EIF4G1, EIF4H, EIF5B, PABPC1, RPL10, RPL14, RPL15, RPL17, RPL18, RPL18A, RPL22, RPL22L1, RPL23, RPL23A, RPL26L1, RPL27, RPL32, RPL35, RPL36A, RPL36AL, RPL37, RPL7, RPLP0, RPS10, RPS12, RPS15, RPS15A, RPS16, RPS19, RPS2, RPS27A, RPS28, RPS5, RPS7, RPS8, UBA52]
R-HSA:2565942	Regulation of PLK1 Activity at G2/M Transition	REACTOME_Pathways_20.11.2017	0.00170721	1.59163e-17	43.1818	38	[ACTR1A, AJUBA, AKAP9, AURKA, BORA, CCNB1, CCNB2, CDK1, CEP135, CETN2, CUL1, DCTN2, DCTN3, DYNC1I2, DYNLL1, FBXW11, HAUS1, HAUS2, NDE1, NEDD1, NINL, ODF2, OPTN, PAFAH1B1, PLK1, PLK4, PPP1CB, PPP2R1A, PRKACA, RAB8A, RPS27A, TUBA1A, TUBA4A, TUBB, TUBB4B, UBA52, YWHAE, YWHAG]
R-HSA:5684996	MAPK1/MAPK3 signaling	REACTOME_Pathways_20.11.2017	0.00172551	2.75124e-09	36.1446	90	[ACTB, ACTG1, AKAP9, ANGPT1, ARRB1, BTC, CALM1, CALM2, CAMK2D, CDK1, CSF2RB, CSK, DUSP1, DUSP10, DUSP16, DUSP4, DUSP5, DUSP7, EGF, EGFR, ERBB3, EREG, FGF1, FRS2, HBEGF, IL6ST, IQGAP1, JAK2, KRAS, KSR1, LAMTOR2, LAMTOR3, MAPK1, MAPK3, NRG4, NRTN, PEA15, PEBP1, PHB, PPP2CA, PPP2CB, PPP2R1A, PPP2R1B, PPP2R5A, PPP2R5E, PSMA1, PSMA2, PSMA4, PSMA5, PSMB1, PSMB2, PSMB3, PSMB4, PSMB6, PSMB7, PSMB9, PSMC2…
R-HSA:2465910	MASTL Facilitates Mitotic Progression	REACTOME_Pathways_20.11.2017	0.00175711	0.0019575	80	8	[CCNB1, CDK1, ENSA, MASTL, PPP2CA, PPP2CB, PPP2R1A, PPP2R1B]
R-HSA:416476	G alpha (q) signalling events	REACTOME_Pathways_20.11.2017	0.00184978	1.28444e-38	15.7068	30	[ANXA1, BDKRB1, BDKRB2, DAGLA, DAGLB, EDN1, EDN3, GNA14, GNA15, GNB2, GNG12, GNG4, GNG5, GNRHR, GRP, ITPR2, KALRN, KISS1, LPAR5, LTB4R, LTB4R2, NMU, NTS, P2RY1, P2RY2, PRKCH, RASGRP1, RGS2, TRPC6, XCR1]
R-HSA:8936459	RUNX1 regulates genes involved in megakaryocyte differentiation and platelet function	REACTOME_Pathways_20.11.2017	0.00197174	3.57572e-27	42.268	41	[AGO4, DPY30, H2AFV, H2AFX, H2AFZ, H3F3B, HDAC1, HIST1H2AB, HIST1H2AC, HIST1H2AD, HIST1H2AE, HIST1H2AJ, HIST1H2BB, HIST1H2BC, HIST1H2BD, HIST1H2BE, HIST1H2BG, HIST1H2BH, HIST1H2BK, HIST1H2BM, HIST1H2BN, HIST1H3A, HIST1H3B, HIST1H3C, HIST1H3D, HIST1H3E, HIST1H3G, HIST1H3I, HIST1H3J, HIST1H4A, HIST1H4B, HIST1H4C, HIST1H4D, HIST1H4F, HIST1H4H, HIST1H4L, HIST2H2BE, HIST3H2BB, KAT2B, NR4A3, SETD1B]
R-HSA:5576891	Cardiac conduction	REACTOME_Pathways_20.11.2017	0.00203646	6.93083e-05	14.1844	20	[AKAP9, ATP1A1, ATP1B1, ATP1B3, ATP2A2, CACNA2D3, CALM1, CALM2, CAMK2D, FGF11, FGF12, FXYD3, HIPK1, HIPK2, ITPR2, KAT2B, KCNJ2, KCNK1, KCNK7, PRKACA]
R-HSA:8866654	E3 ubiquitin ligases ubiquitinate target proteins	REACTOME_Pathways_20.11.2017	0.00204485	1.97952e-06	47.3684	27	[BCL10, DERL1, HIST1H2BB, HIST1H2BC, HIST1H2BD, HIST1H2BE, HIST1H2BG, HIST1H2BH, HIST1H2BK, HIST1H2BM, HIST1H2BN, LEO1, PAF1, RNF181, RPS27A, UBA52, UBE2A, UBE2B, UBE2D2, UBE2D3, UBE2E1, UBE2J2, UBE2L3, UBE2N, UBE2V2, VCP, WAC]
R-HSA:2682334	EPH-Ephrin signaling	REACTOME_Pathways_20.11.2017	0.00221997	0.00169293	42.3913	39	[ACTB, ACTG1, ACTR2, ACTR3, AP2A1, AP2M1, AP2S1, APH1A, ARPC1A, ARPC2, ARPC4, ARPC5, CDC42, CFL1, CLTB, CLTC, EFNA3, EFNA4, EFNA5, EFNB2, EPHA1, EPHA2, EPHB3, KALRN, LIMK1, LYN, MYH14, MYL12A, MYL12B, NCK2, NGEF, PAK2, PSENEN, RAC1, RHOA, SDCBP, TIAM1, WASL, YES1]
R-HSA:8964038	LDL clearance	REACTOME_Pathways_20.11.2017	0.00223788	0.00134191	63.1579	12	[AP2A1, AP2M1, AP2S1, CES3, CLTC, LDLR, LDLRAP1, LIPA, LSR, NCEH1, NPC1, PCSK9]
R-HSA:1799339	SRP-dependent cotranslational protein targeting to membrane	REACTOME_Pathways_20.11.2017	0.00225835	2.12132e-12	40.708	46	[RPL10, RPL14, RPL15, RPL17, RPL18, RPL18A, RPL22, RPL22L1, RPL23, RPL23A, RPL26L1, RPL27, RPL32, RPL35, RPL36A, RPL36AL, RPL37, RPL7, RPLP0, RPN1, RPS10, RPS12, RPS15, RPS15A, RPS16, RPS19, RPS2, RPS27A, RPS28, RPS5, RPS7, RPS8, SEC11C, SEC61A1, SEC61B, SPCS1, SPCS2, SPCS3, SRP14, SRP72, SRP9, SRPRB, SSR3, SSR4, TRAM1, UBA52]
R-HSA:5617472	Activation of anterior HOX genes in hindbrain development during early embryogenesis	REACTOME_Pathways_20.11.2017	0.00240241	3.57572e-27	40.1639	49	[AJUBA, EZH2, H2AFV, H2AFX, H2AFZ, H3F3B, HIST1H2AB, HIST1H2AC, HIST1H2AD, HIST1H2AE, HIST1H2AJ, HIST1H2BB, HIST1H2BC, HIST1H2BD, HIST1H2BE, HIST1H2BG, HIST1H2BH, HIST1H2BK, HIST1H2BM, HIST1H2BN, HIST1H3A, HIST1H3B, HIST1H3C, HIST1H3D, HIST1H3E, HIST1H3G, HIST1H3I, HIST1H3J, HIST1H4A, HIST1H4B, HIST1H4C, HIST1H4D, HIST1H4F, HIST1H4H, HIST1H4L, HIST2H2BE, HIST3H2BB, HOXB2, MEIS1, POLR2D, POLR2E, P…
R-HSA:5619507	Activation of HOX genes during differentiation	REACTOME_Pathways_20.11.2017	0.00240241	3.57572e-27	40.1639	49	[AJUBA, EZH2, H2AFV, H2AFX, H2AFZ, H3F3B, HIST1H2AB, HIST1H2AC, HIST1H2AD, HIST1H2AE, HIST1H2AJ, HIST1H2BB, HIST1H2BC, HIST1H2BD, HIST1H2BE, HIST1H2BG, HIST1H2BH, HIST1H2BK, HIST1H2BM, HIST1H2BN, HIST1H3A, HIST1H3B, HIST1H3C, HIST1H3D, HIST1H3E, HIST1H3G, HIST1H3I, HIST1H3J, HIST1H4A, HIST1H4B, HIST1H4C, HIST1H4D, HIST1H4F, HIST1H4H, HIST1H4L, HIST2H2BE, HIST3H2BB, HOXB2, MEIS1, POLR2D, POLR2E, P…
R-HSA:168638	NOD1/2 Signaling Pathway	REACTOME_Pathways_20.11.2017	0.00243731	3.80699e-10	52.7778	19	[BIRC2, CASP1, CASP2, CASP4, CHUK, CYLD, IRAK1, ITCH, MAP2K6, MAP3K7, MAPK13, MAPK14, NOD2, RPS27A, TAB2, TAB3, TNFAIP3, UBA52, UBE2N]
R-HSA:9006934	Signaling by Receptor Tyrosine Kinases	REACTOME_Pathways_20.11.2017	0.0024705	0.0014775	32.6255	169	[ABI1, ACTB, ACTG1, ADAM17, ADORA2A, AKT2, AP2A1, AP2M1, AP2S1, APH1A, ARHGEF10L, ARHGEF12, ARHGEF26, ARHGEF37, ARHGEF38, ARHGEF39, ARHGEF4, ATP6AP1, ATP6V0A4, ATP6V0B, ATP6V0C, ATP6V0D1, ATP6V0E1, ATP6V1A, ATP6V1B2, ATP6V1C2, ATP6V1D, ATP6V1E1, ATP6V1G1, ATP6V1H, BAIAP2, BCL2L11, BRK1, BTC, CALM1, CALM2, CASP2, CASP3, CDC42, CLTC, CREB1, CRK, CSK, CTNNB1, CUL5, CYFIP1, DUSP3, DUSP4, DUSP7, ECT2,…
R-HSA:5673001	RAF/MAP kinase cascade	REACTOME_Pathways_20.11.2017	0.00247811	2.75124e-09	35.8025	87	[ACTB, ACTG1, AKAP9, ANGPT1, ARRB1, BTC, CALM1, CALM2, CAMK2D, CSF2RB, CSK, DUSP1, DUSP10, DUSP16, DUSP4, DUSP5, DUSP7, EGF, EGFR, ERBB3, EREG, FGF1, FRS2, HBEGF, IQGAP1, JAK2, KRAS, KSR1, LAMTOR2, LAMTOR3, MAPK1, MAPK3, NRG4, NRTN, PEA15, PEBP1, PHB, PPP2CA, PPP2CB, PPP2R1A, PPP2R1B, PPP2R5A, PPP2R5E, PSMA1, PSMA2, PSMA4, PSMA5, PSMB1, PSMB2, PSMB3, PSMB4, PSMB6, PSMB7, PSMB9, PSMC2, PSMC3, PSMC…
R-HSA:1592230	Mitochondrial biogenesis	REACTOME_Pathways_20.11.2017	0.002565	0.00151862	42.1053	40	[ALAS1, APOO, APOOL, ATP5A1, ATP5B, ATP5C1, ATP5D, ATP5E, ATP5F1, ATP5G1, ATP5G3, ATP5H, ATP5I, ATP5J, ATP5J2, ATP5L, ATP5O, ATP5S, C19orf70, CALM1, CALM2, CARM1, CREB1, CYCS, ESRRA, GABPA, GABPB1, IDH2, IMMT, MAPK14, MTERF1, NCOA1, NCOA2, PRKAB1, PRKAG1, SAMM50, SOD2, SSBP1, TBL1XR1, TMEM11]
R-HSA:196299	Beta-catenin phosphorylation cascade	REACTOME_Pathways_20.11.2017	0.0027255	2.30212e-05	64.7059	11	[AMER1, APC, CSNK1A1, CTNNB1, GSK3B, PPP2CA, PPP2CB, PPP2R1A, PPP2R1B, PPP2R5A, PPP2R5E]
R-HSA:199992	trans-Golgi Network Vesicle Budding	REACTOME_Pathways_20.11.2017	0.00296225	0.00170719	44.4444	32	[ACBD3, AP1G1, AP1M2, AP3B1, AP3S1, AP4B1, AP4E1, ARF1, ARRB1, BLOC1S6, CHMP2A, CLINT1, CLTB, CLTC, CLVS2, GAK, HSPA8, NAPA, NECAP1, PICALM, PUM1, RAB5C, SH3D19, SNX2, SNX9, SORT1, TFRC, TPD52, TPD52L1, VAMP7, VAMP8, YIPF6]
R-HSA:421837	Clathrin derived vesicle budding	REACTOME_Pathways_20.11.2017	0.00296225	0.00170719	44.4444	32	[ACBD3, AP1G1, AP1M2, AP3B1, AP3S1, AP4B1, AP4E1, ARF1, ARRB1, BLOC1S6, CHMP2A, CLINT1, CLTB, CLTC, CLVS2, GAK, HSPA8, NAPA, NECAP1, PICALM, PUM1, RAB5C, SH3D19, SNX2, SNX9, SORT1, TFRC, TPD52, TPD52L1, VAMP7, VAMP8, YIPF6]
R-HSA:448424	Interleukin-17 signaling	REACTOME_Pathways_20.11.2017	0.00296225	7.65646e-05	44.4444	32	[CHUK, CREB1, CUL1, DUSP3, DUSP4, DUSP7, FBXW11, IL17RC, IL17RE, IRAK1, MAP2K3, MAP2K4, MAP2K6, MAP3K7, MAP3K8, MAPK1, MAPK14, MAPK3, MAPK7, MAPKAPK2, MAPKAPK3, NOD2, PPP2CA, PPP2CB, PPP2R1A, PPP2R1B, RPS27A, RPS6KA3, TAB2, TAB3, UBA52, UBE2N]
R-HSA:162599	Late Phase of HIV Life Cycle	REACTOME_Pathways_20.11.2017	0.0034112	3.14862e-05	38.3562	56	[CCNK, CDK7, CHMP2A, CHMP2B, CHMP5, CHMP6, ELOA, ELOB, ELOC, FURIN, GTF2A1, GTF2A2, GTF2E1, GTF2E2, GTF2F2, GTF2H1, GTF2H3, GTF2H5, MVB12A, NCBP1, NDC1, NELFE, NUP153, NUP188, NUP35, NUP37, NUP50, NUP58, PDCD6IP, POLR2D, POLR2E, POLR2F, POLR2G, POLR2J, POLR2L, PPIA, RAN, RANBP1, RNGTT, RPS27A, SEH1L, SUPT4H1, TAF10, TAF11, TAF12, TAF13, TAF2, TAF9, TCEA1, TSG101, UBA52, UBAP1, VPS37A, VPS37B, VPS…
R-HSA:168179	Toll Like Receptor TLR1:TLR2 Cascade	REACTOME_Pathways_20.11.2017	0.00354536	3.80699e-10	41	41	[CHUK, CREB1, CUL1, DUSP3, DUSP4, DUSP7, FBXW11, HMGB1, IRAK1, IRAK4, MAP2K3, MAP2K4, MAP2K6, MAP3K1, MAP3K7, MAP3K8, MAPK1, MAPK14, MAPK3, MAPK7, MAPKAPK2, MAPKAPK3, MYD88, NFKBIA, NFKBIB, NKIRAS2, NOD2, PELI1, PPP2CA, PPP2CB, PPP2R1A, PPP2R1B, RELA, RPS27A, RPS6KA3, S100A12, SFTPD, TAB2, TAB3, UBA52, UBE2N]
R-HSA:181438	Toll Like Receptor 2 (TLR2) Cascade	REACTOME_Pathways_20.11.2017	0.00354536	3.80699e-10	41	41	[CHUK, CREB1, CUL1, DUSP3, DUSP4, DUSP7, FBXW11, HMGB1, IRAK1, IRAK4, MAP2K3, MAP2K4, MAP2K6, MAP3K1, MAP3K7, MAP3K8, MAPK1, MAPK14, MAPK3, MAPK7, MAPKAPK2, MAPKAPK3, MYD88, NFKBIA, NFKBIB, NKIRAS2, NOD2, PELI1, PPP2CA, PPP2CB, PPP2R1A, PPP2R1B, RELA, RPS27A, RPS6KA3, S100A12, SFTPD, TAB2, TAB3, UBA52, UBE2N]
R-HSA:5619115	Disorders of transmembrane transporters	REACTOME_Pathways_20.11.2017	0.00370857	3.07475e-09	38.255	57	[ABCA12, CP, DERL1, ERLEC1, GCKR, HK1, PSMA1, PSMA2, PSMA4, PSMA5, PSMB1, PSMB2, PSMB3, PSMB4, PSMB6, PSMB7, PSMB9, PSMC2, PSMC3, PSMC4, PSMC6, PSMD1, PSMD10, PSMD11, PSMD12, PSMD13, PSMD14, PSMD2, PSMD4, PSMD5, PSMD6, PSMD7, PSMD8, PSMD9, PSME1, PSME2, PSME3, RPS27A, SEM1, SFTPD, SLC11A2, SLC12A6, SLC16A1, SLC17A5, SLC1A3, SLC27A4, SLC2A1, SLC2A10, SLC33A1, SLC35A2, SLC35C1, SLC5A1, SLC6A14, SLC…
R-HSA:166658	Complement cascade	REACTOME_Pathways_20.11.2017	0.0038667	0.00219589	8.62069	5	[C5AR2, CFB, CFI, FCN3, PROS1]
R-HSA:162587	HIV Life Cycle	REACTOME_Pathways_20.11.2017	0.00387574	3.14862e-05	37.7358	60	[BANF1, CCNK, CDK7, CHMP2A, CHMP2B, CHMP5, CHMP6, ELOA, ELOB, ELOC, FEN1, FURIN, GTF2A1, GTF2A2, GTF2E1, GTF2E2, GTF2F2, GTF2H1, GTF2H3, GTF2H5, HMGA1, MVB12A, NCBP1, NDC1, NELFE, NUP153, NUP188, NUP35, NUP37, NUP50, NUP58, PDCD6IP, POLR2D, POLR2E, POLR2F, POLR2G, POLR2J, POLR2L, PPIA, RAN, RANBP1, RNGTT, RPS27A, SEH1L, SUPT4H1, TAF10, TAF11, TAF12, TAF13, TAF2, TAF9, TCEA1, TSG101, UBA52, UBAP1,…
R-HSA:2995383	Initiation of Nuclear Envelope Reformation	REACTOME_Pathways_20.11.2017	0.00394567	0.00221274	69.2308	9	[BANF1, EMD, LEMD3, PPP2CA, PPP2R1A, PPP2R2A, TMPO, VRK1, VRK2]
R-HSA:2995410	Nuclear Envelope Reassembly	REACTOME_Pathways_20.11.2017	0.00394567	0.00221274	69.2308	9	[BANF1, EMD, LEMD3, PPP2CA, PPP2R1A, PPP2R2A, TMPO, VRK1, VRK2]
R-HSA:140342	Apoptosis induced DNA fragmentation	REACTOME_Pathways_20.11.2017	0.00394567	2.25123e-12	69.2308	9	[CASP3, H1F0, HIST1H1A, HIST1H1B, HIST1H1D, HIST1H1E, HMGB1, HMGB2, KPNB1]
R-HSA:211227	Activation of DNA fragmentation factor	REACTOME_Pathways_20.11.2017	0.00394567	2.25123e-12	69.2308	9	[CASP3, H1F0, HIST1H1A, HIST1H1B, HIST1H1D, HIST1H1E, HMGB1, HMGB2, KPNB1]
R-HSA:166058	MyD88:Mal cascade initiated on plasma membrane	REACTOME_Pathways_20.11.2017	0.00428031	3.80699e-10	41.2371	40	[CHUK, CREB1, CUL1, DUSP3, DUSP4, DUSP7, FBXW11, HMGB1, IRAK1, IRAK4, MAP2K3, MAP2K4, MAP2K6, MAP3K1, MAP3K7, MAP3K8, MAPK1, MAPK14, MAPK3, MAPK7, MAPKAPK2, MAPKAPK3, MYD88, NFKBIA, NFKBIB, NKIRAS2, NOD2, PELI1, PPP2CA, PPP2CB, PPP2R1A, PPP2R1B, RELA, RPS27A, RPS6KA3, S100A12, TAB2, TAB3, UBA52, UBE2N]
R-HSA:168188	Toll Like Receptor TLR6:TLR2 Cascade	REACTOME_Pathways_20.11.2017	0.00428031	3.80699e-10	41.2371	40	[CHUK, CREB1, CUL1, DUSP3, DUSP4, DUSP7, FBXW11, HMGB1, IRAK1, IRAK4, MAP2K3, MAP2K4, MAP2K6, MAP3K1, MAP3K7, MAP3K8, MAPK1, MAPK14, MAPK3, MAPK7, MAPKAPK2, MAPKAPK3, MYD88, NFKBIA, NFKBIB, NKIRAS2, NOD2, PELI1, PPP2CA, PPP2CB, PPP2R1A, PPP2R1B, RELA, RPS27A, RPS6KA3, S100A12, TAB2, TAB3, UBA52, UBE2N]
R-HSA:6781823	Formation of TC-NER Pre-Incision Complex	REACTOME_Pathways_20.11.2017	0.0043979	7.94797e-10	46.2963	25	[AQR, CDK7, COPS2, COPS3, COPS4, COPS5, COPS6, COPS7A, CUL4B, ERCC8, GTF2H1, GTF2H3, GTF2H5, HMGN1, POLR2D, POLR2E, POLR2F, POLR2G, POLR2J, POLR2L, RBX1, RPS27A, TCEA1, UBA52, USP7]
R-HSA:156827	L13a-mediated translational silencing of Ceruloplasmin expression	REACTOME_Pathways_20.11.2017	0.00456148	2.12132e-12	39.823	45	[EIF1AX, EIF2S1, EIF3A, EIF3E, EIF3H, EIF3J, EIF3K, EIF3M, EIF4A1, EIF4E, EIF4G1, EIF4H, PABPC1, RPL10, RPL14, RPL15, RPL17, RPL18, RPL18A, RPL22, RPL22L1, RPL23, RPL23A, RPL26L1, RPL27, RPL32, RPL35, RPL36A, RPL36AL, RPL37, RPL7, RPLP0, RPS10, RPS12, RPS15, RPS15A, RPS16, RPS19, RPS2, RPS27A, RPS28, RPS5, RPS7, RPS8, UBA52]
R-HSA:5693532	DNA Double-Strand Break Repair	REACTOME_Pathways_20.11.2017	0.00474513	1.43284e-05	37.3494	62	[BARD1, BLM, BRCA1, BRCA2, BRIP1, CCNA2, CLSPN, DCLRE1C, DNA2, EXO1, EYA2, FEN1, GEN1, H2AFX, HIST1H2BB, HIST1H2BC, HIST1H2BD, HIST1H2BE, HIST1H2BG, HIST1H2BH, HIST1H2BK, HIST1H2BM, HIST1H2BN, HIST1H4A, HIST1H4B, HIST1H4C, HIST1H4D, HIST1H4F, HIST1H4H, HIST1H4L, HIST2H2BE, HIST3H2BB, HUS1, KDM4B, KPNA2, NSD2, PALB2, POLD2, POLD3, POLD4, POLE2, POLE3, POLH, POLQ, RAD1, RAD51, RAD51AP1, RAD51C, RBB…
R-HSA:917729	Endosomal Sorting Complex Required For Transport (ESCRT)	REACTOME_Pathways_20.11.2017	0.00484953	0.00272565	53.125	17	[CHMP2A, CHMP2B, CHMP5, CHMP6, MVB12A, RPS27A, SNF8, STAM2, TSG101, UBA52, UBAP1, VPS25, VPS36, VPS37A, VPS37B, VPS37C, VTA1]
R-HSA:72706	GTP hydrolysis and joining of the 60S ribosomal subunit	REACTOME_Pathways_20.11.2017	0.00492258	2.12132e-12	39.4737	45	[EIF1AX, EIF2S1, EIF3A, EIF3E, EIF3H, EIF3J, EIF3K, EIF3M, EIF4A1, EIF4E, EIF4G1, EIF4H, EIF5B, RPL10, RPL14, RPL15, RPL17, RPL18, RPL18A, RPL22, RPL22L1, RPL23, RPL23A, RPL26L1, RPL27, RPL32, RPL35, RPL36A, RPL36AL, RPL37, RPL7, RPLP0, RPS10, RPS12, RPS15, RPS15A, RPS16, RPS19, RPS2, RPS27A, RPS28, RPS5, RPS7, RPS8, UBA52]
R-HSA:1793185	Chondroitin sulfate/dermatan sulfate metabolism	REACTOME_Pathways_20.11.2017	0.00513388	3.81834e-07	8	4	[CHST15, GPC1, SDC1, SDC4]
R-HSA:162582	Signal Transduction	REACTOME_Pathways_20.11.2017	0.00523347	0.648503	23.9222	627	[ABI1, ACTB, ACTG1, ACTR2, ACTR3, ADAM17, ADCY7, ADGRE3, ADM, ADORA2A, ADORA2B, AGO4, AKAP9, AKR1B10, AKT1S1, AKT2, ALDH1A3, AMER1, AMOTL1, ANGPT1, ANXA1, AP2A1, AP2M1, AP2S1, APC, APH1A, AR, ARAP2, ARHGAP1, ARHGAP11A, ARHGAP17, ARHGAP19, ARHGAP24, ARHGAP26, ARHGAP27, ARHGAP35, ARHGAP5, ARHGEF10L, ARHGEF12, ARHGEF26, ARHGEF37, ARHGEF38, ARHGEF39, ARHGEF4, ARPC1A, ARPC2, ARPC4, ARPC5, ARRB1, ATP2A…
R-HSA:69273	Cyclin A/B1/B2 associated events during G2/M transition	REACTOME_Pathways_20.11.2017	0.00533877	0.0019575	56	14	[CCNA2, CCNB1, CCNB2, CDC25A, CDC25C, CDK1, CDK7, FOXM1, PLK1, PPP2CA, PPP2CB, PPP2R1A, PPP2R1B, PPP2R2A]
R-HSA:198725	Nuclear Events (kinase and transcription factor activation)	REACTOME_Pathways_20.11.2017	0.00533877	0.000820179	56	14	[CREB1, DUSP3, DUSP4, DUSP7, MAPK1, MAPK14, MAPK3, MAPK7, MAPKAPK2, PPP2CA, PPP2CB, PPP2R1A, PPP2R1B, RPS6KA3]
R-HSA:381426	Regulation of Insulin-like Growth Factor (IGF) transport and uptake by Insulin-like Growth Factor Binding Proteins (IGFBPs)	REACTOME_Pathways_20.11.2017	0.0053408	0.0030082	14.4	18	[AMTN, ANO8, CKAP4, CP, CYR61, DNAJC3, FAM20A, IGFBP6, KLK1, KLK13, MIA3, MSLN, PCSK9, PDIA6, PRSS23, SERPINA1, SPP1, TMEM132A]
R-HSA:6811436	COPI-independent Golgi-to-ER retrograde traffic	REACTOME_Pathways_20.11.2017	0.00593397	9.96725e-07	46.1538	24	[ACTR10, ACTR1A, CAPZA1, CAPZA2, DCTN2, DCTN3, DCTN5, DCTN6, DYNC1I2, DYNLL1, GALNT1, PAFAH1B1, PLA2G4A, RAB18, RAB3GAP2, RAB6A, TUBA1A, TUBA1B, TUBA1C, TUBA4A, TUBB2A, TUBB3, TUBB4B, TUBB6]
R-HSA:428157	Sphingolipid metabolism	REACTOME_Pathways_20.11.2017	0.00626686	0.00350015	41.1111	37	[ACER3, ALDH3A2, ALDH3B2, ARSF, ARSH, ARSI, ARSJ, B3GALNT1, CERS3, CERS4, CPTP, CSNK1G2, CTSA, DEGS1, DEGS2, ESYT2, ESYT3, GBA, GLA, GLTP, GM2A, NEU2, PPM1L, SAMD8, SGMS1, SGPP1, SGPP2, SMPD1, SMPD2, SPHK1, SPTLC1, SPTLC2, SPTSSA, UGCG, UGT8, VAPA, VAPB]
R-HSA:8876198	RAB GEFs exchange GTP for GDP on RABs	REACTOME_Pathways_20.11.2017	0.00626686	0.0155404	41.1111	37	[AKT2, ALS2CL, CHML, DENND1B, DENND2C, GAPVD1, GDI2, MON1A, RAB10, RAB12, RAB18, RAB1A, RAB1B, RAB21, RAB27A, RAB27B, RAB31, RAB35, RAB38, RAB3GAP2, RAB5A, RAB5C, RAB6A, RAB7A, RAB8A, RAB9A, RABGEF1, RIN3, SBF1, TRAPPC13, TRAPPC2, TRAPPC2L, TRAPPC3, TRAPPC5, TRAPPC6B, TRAPPC8, YWHAE]
R-HSA:5696399	Global Genome Nucleotide Excision Repair (GG-NER)	REACTOME_Pathways_20.11.2017	0.00661046	9.30228e-07	41.6667	35	[ACTB, ACTL6A, CDK7, CETN2, COPS2, COPS3, COPS4, COPS5, COPS6, COPS7A, CUL4B, DDB2, GTF2H1, GTF2H3, GTF2H5, INO80C, MCRS1, PIAS1, POLD2, POLD3, POLD4, POLE2, POLE3, RAD23B, RBX1, RFC3, RFC4, RPS27A, SUMO2, SUMO3, TFPT, UBA52, UBE2I, UBE2N, UBE2V2]
R-HSA:5633007	Regulation of TP53 Activity	REACTOME_Pathways_20.11.2017	0.00678855	1.1158e-08	37.1069	59	[AKT2, AURKA, AURKB, BARD1, BLM, BRCA1, BRD7, BRIP1, CCNA2, CDK1, CSNK2A1, CSNK2B, DNA2, EXO1, HDAC1, HDAC2, HIPK1, HIPK2, HUS1, ING2, JMY, MAP2K6, MAPK14, MDM2, MEAF6, MTA2, PIN1, PIP4K2C, PPP1R13B, PPP1R13L, PPP2CA, PPP2CB, PPP2R1A, PPP2R1B, PRDM1, PRKAB1, PRKAG1, RAD1, RBBP7, RBBP8, RFC3, RFC4, RFFL, RPS27A, SETD9, SGK1, TAF10, TAF11, TAF12, TAF13, TAF2, TAF9, TOPBP1, TP53BP2, TP53INP1, TP73, …
R-HSA:1296072	Voltage gated Potassium channels	REACTOME_Pathways_20.11.2017	0.00683087	0.000245145	6.97674	3	[KCNAB1, KCNC4, KCNG1]
R-HSA:2132295	MHC class II antigen presentation	REACTOME_Pathways_20.11.2017	0.0070438	2.06093e-15	38.7097	48	[ACTR10, ACTR1A, AP1G1, AP1M2, AP2A1, AP2M1, AP2S1, ARF1, CAPZA1, CAPZA2, CENPE, CLTC, CTSA, CTSC, CTSH, CTSV, DCTN2, DCTN3, DCTN5, DCTN6, DYNC1I2, DYNLL1, KIF15, KIF18A, KIF20A, KIF23, KIF2C, KIF4A, KIF5B, KLC1, KLC3, LGMN, RAB7A, SAR1B, SEC13, SEC23A, SEC24A, SEC24B, SEC24C, SEC24D, TUBA1A, TUBA1B, TUBA1C, TUBA4A, TUBB2A, TUBB3, TUBB4B, TUBB6]
R-HSA:8957275	Post-translational protein phosphorylation	REACTOME_Pathways_20.11.2017	0.00723889	0.0030082	13.8889	15	[AMTN, ANO8, CKAP4, CP, CYR61, DNAJC3, FAM20A, MIA3, MSLN, PCSK9, PDIA6, PRSS23, SERPINA1, SPP1, TMEM132A]
R-HSA:69231	Cyclin D associated events in G1	REACTOME_Pathways_20.11.2017	0.00732421	0.00408038	47.7273	21	[CCND1, CCND3, CDK7, CDKN1B, CDKN2B, CDKN2D, CUL1, E2F2, JAK2, LYN, PPP2CA, PPP2CB, PPP2R1A, PPP2R1B, PPP2R2A, PTK6, RB1, RPS27A, SKP2, TFDP1, UBA52]
R-HSA:69236	G1 Phase	REACTOME_Pathways_20.11.2017	0.00732421	0.00408038	47.7273	21	[CCND1, CCND3, CDK7, CDKN1B, CDKN2B, CDKN2D, CUL1, E2F2, JAK2, LYN, PPP2CA, PPP2CB, PPP2R1A, PPP2R1B, PPP2R2A, PTK6, RB1, RPS27A, SKP2, TFDP1, UBA52]
R-HSA:6803529	FGFR2 alternative splicing	REACTOME_Pathways_20.11.2017	0.00733594	0.00413462	53.8462	14	[ESRP1, ESRP2, GTF2F2, HNRNPF, HNRNPH1, NCBP1, POLR2D, POLR2E, POLR2F, POLR2G, POLR2J, POLR2L, PTBP1, TIAL1]
R-HSA:110313	Translesion synthesis by Y family DNA polymerases bypasses lesions on DNA template	REACTOME_Pathways_20.11.2017	0.0073455	1.43284e-05	48.7179	19	[ISG15, MAD2L2, NPLOC4, PCLAF, POLD2, POLD3, POLD4, POLE2, POLE3, POLH, RFC3, RFC4, RPS27A, SPRTN, TRIM25, UBA52, UFD1, USP43, VCP]
R-HSA:927802	Nonsense-Mediated Decay (NMD)	REACTOME_Pathways_20.11.2017	0.0073583	4.07861e-16	38.7931	45	[EIF4A3, EIF4G1, ETF1, GSPT1, MAGOH, MAGOHB, NCBP1, PABPC1, PPP2CA, PPP2R1A, PPP2R2A, RPL10, RPL14, RPL15, RPL17, RPL18, RPL18A, RPL22, RPL22L1, RPL23, RPL23A, RPL26L1, RPL27, RPL32, RPL35, RPL36A, RPL36AL, RPL37, RPL7, RPLP0, RPS10, RPS12, RPS15, RPS15A, RPS16, RPS19, RPS2, RPS27A, RPS28, RPS5, RPS7, RPS8, SMG7, UBA52, UPF2]
R-HSA:975957	Nonsense Mediated Decay (NMD) enhanced by the Exon Junction Complex (EJC)	REACTOME_Pathways_20.11.2017	0.0073583	4.07861e-16	38.7931	45	[EIF4A3, EIF4G1, ETF1, GSPT1, MAGOH, MAGOHB, NCBP1, PABPC1, PPP2CA, PPP2R1A, PPP2R2A, RPL10, RPL14, RPL15, RPL17, RPL18, RPL18A, RPL22, RPL22L1, RPL23, RPL23A, RPL26L1, RPL27, RPL32, RPL35, RPL36A, RPL36AL, RPL37, RPL7, RPLP0, RPS10, RPS12, RPS15, RPS15A, RPS16, RPS19, RPS2, RPS27A, RPS28, RPS5, RPS7, RPS8, SMG7, UBA52, UPF2]
R-HSA:112409	RAF-independent MAPK1/3 activation	REACTOME_Pathways_20.11.2017	0.00737773	0.000820179	56.5217	13	[CDK1, DUSP1, DUSP10, DUSP16, DUSP4, DUSP5, DUSP7, IL6ST, JAK2, MAPK1, MAPK3, PEA15, PTPN11]
R-HSA:72163	mRNA Splicing - Major Pathway	REACTOME_Pathways_20.11.2017	0.00752243	2.93899e-07	36.0656	66	[AQR, BCAS2, BUD31, CCAR1, CDC5L, CPSF2, CSTF2, CWC15, CWC22, CWC27, DDX46, DHX15, DNAJC8, EIF4A3, GTF2F2, HNRNPF, HNRNPH1, HNRNPH2, HNRNPK, HNRNPL, HSPA8, LSM3, LSM4, LSM5, MAGOH, MAGOHB, NCBP1, NUDT21, PAPOLA, PCBP1, PCF11, PHF5A, PLRG1, POLR2D, POLR2E, POLR2F, POLR2G, POLR2J, POLR2L, PPWD1, PRCC, PRPF38A, PRPF40A, PTBP1, SF3B3, SF3B5, SF3B6, SKIV2L2, SLU7, SMNDC1, SNRPA1, SNRPB, SNRPB2, SNRPC,…
R-HSA:1500620	Meiosis	REACTOME_Pathways_20.11.2017	0.00794601	3.57572e-27	38.6555	46	[BLM, BRCA1, BRCA2, DMC1, H2AFV, H2AFX, H2AFZ, H3F3B, HIST1H2AB, HIST1H2AC, HIST1H2AD, HIST1H2AE, HIST1H2AJ, HIST1H2BB, HIST1H2BC, HIST1H2BD, HIST1H2BE, HIST1H2BG, HIST1H2BH, HIST1H2BK, HIST1H2BM, HIST1H2BN, HIST1H3A, HIST1H3B, HIST1H3C, HIST1H3D, HIST1H3E, HIST1H3G, HIST1H3I, HIST1H3J, HIST1H4A, HIST1H4B, HIST1H4C, HIST1H4D, HIST1H4F, HIST1H4H, HIST1H4L, HIST2H2BE, HIST3H2BB, RAD21, RAD51, RAD51…
R-HSA:6807505	RNA polymerase II transcribes snRNA genes	REACTOME_Pathways_20.11.2017	0.00832339	7.94797e-10	41.8919	31	[CCNK, CDK7, ELL2, GTF2A1, GTF2A2, GTF2E1, GTF2E2, GTF2F2, INTS12, INTS13, INTS14, INTS6, INTS7, INTS8, NABP1, NCBP1, PCF11, PHAX, POLR2D, POLR2E, POLR2F, POLR2G, POLR2J, POLR2L, SP1, SSU72, SUPT4H1, TAF11, TAF13, TAF9, ZNF143]
R-HSA:1445148	Translocation of GLUT4 to the plasma membrane	REACTOME_Pathways_20.11.2017	0.00855011	9.96725e-07	41.4634	34	[ACTB, ACTG1, AKT2, C2CD5, CALM1, CALM2, EXOC1, EXOC2, EXOC3, EXOC5, PRKAB1, PRKAG1, RAB10, RAB11A, RAB4A, RAB8A, RAC1, RALA, SFN, STXBP3, TUBA1A, TUBA1B, TUBA1C, TUBA4A, TUBB2A, TUBB3, TUBB4B, TUBB6, YWHAB, YWHAE, YWHAG, YWHAH, YWHAQ, YWHAZ]
R-HSA:71403	Citric acid cycle (TCA cycle)	REACTOME_Pathways_20.11.2017	0.00861074	0.0160997	57.8947	11	[CS, DLD, FH, IDH2, IDH3G, MDH2, OGDH, SDHA, SDHB, SDHD, SUCLA2]
R-HSA:166016	Toll Like Receptor 4 (TLR4) Cascade	REACTOME_Pathways_20.11.2017	0.00916683	3.80699e-10	37.8788	50	[BIRC2, CHUK, CREB1, CUL1, DUSP3, DUSP4, DUSP7, FADD, FBXW11, HMGB1, IRAK1, IRAK4, IRF7, MAP2K3, MAP2K4, MAP2K6, MAP3K1, MAP3K7, MAP3K8, MAPK1, MAPK14, MAPK3, MAPK7, MAPKAPK2, MAPKAPK3, MYD88, NFKBIA, NFKBIB, NKIRAS2, NOD2, PELI1, PPP2CA, PPP2CB, PPP2R1A, PPP2R1B, PTPN11, RELA, RIPK3, RPS27A, RPS6KA3, S100A12, SFTPD, TAB2, TAB3, TBK1, TLR3, UBA52, UBE2D2, UBE2D3, UBE2N]
R-HSA:1280218	Adaptive Immune System	REACTOME_Pathways_20.11.2017	0.00928673	8.33189e-08	30.7692	236	[ACTR10, ACTR1A, AKT2, ANAPC5, ANAPC7, AP1G1, AP1M2, AP2A1, AP2M1, AP2S1, AREL1, ARF1, ASB9, BCL10, BTBD1, CALM1, CALM2, CALR, CAPZA1, CAPZA2, CD1A, CD1C, CD207, CD99, CDC20, CDC34, CDC42, CDH1, CENPE, CHUK, CLEC2B, CLTC, CSK, CTSA, CTSC, CTSH, CTSV, CUL1, CUL2, CUL5, DAPP1, DCTN2, DCTN3, DCTN5, DCTN6, DTX3L, DYNC1I2, DYNLL1, ELOB, ELOC, FBXL15, FBXL16, FBXL3, FBXL5, FBXO10, FBXO2, FBXO30, FBXO32…
R-HSA:176974	Unwinding of DNA	REACTOME_Pathways_20.11.2017	0.00955245	6.26151e-12	66.6667	8	[CDC45, GINS2, GINS3, GINS4, MCM2, MCM4, MCM5, MCM6]
R-HSA:9007101	Rab regulation of trafficking	REACTOME_Pathways_20.11.2017	0.00976995	0.0155404	37.9032	47	[AKT2, ALS2CL, CHML, DENND1B, DENND2C, GABARAP, GABARAPL2, GAPVD1, GDI2, MON1A, OPTN, RAB10, RAB11A, RAB12, RAB18, RAB1A, RAB1B, RAB21, RAB27A, RAB27B, RAB31, RAB35, RAB38, RAB3GAP2, RAB4A, RAB5A, RAB5C, RAB6A, RAB7A, RAB8A, RAB9A, RABGEF1, RIN3, SBF1, TBC1D10A, TBC1D14, TBC1D15, TBC1D2, TBC1D7, TRAPPC13, TRAPPC2, TRAPPC2L, TRAPPC3, TRAPPC5, TRAPPC6B, TRAPPC8, YWHAE]
R-HSA:450302	activated TAK1 mediates p38 MAPK activation	REACTOME_Pathways_20.11.2017	0.00978579	3.80699e-10	54.1667	13	[IRAK1, MAP2K3, MAP2K6, MAP3K7, MAPK14, MAPKAPK2, MAPKAPK3, NOD2, RPS27A, TAB2, TAB3, UBA52, UBE2N]
R-HSA:3299685	Detoxification of Reactive Oxygen Species	REACTOME_Pathways_20.11.2017	0.00999303	0.00572953	48.6486	18	[ATOX1, CYCS, ERO1A, GPX1, GPX3, GSR, GSTP1, NCF2, NOX5, PRDX1, PRDX2, PRDX3, PRDX5, PRDX6, SOD1, SOD2, TXN, TXN2]
R-HSA:176187	Activation of ATR in response to replication stress	REACTOME_Pathways_20.11.2017	0.00999303	6.26151e-12	48.6486	18	[CDC25A, CDC25C, CDC45, CDC6, CLSPN, DBF4, HUS1, MCM10, MCM2, MCM4, MCM5, MCM6, ORC1, ORC5, ORC6, RAD1, RFC3, RFC4]
R-HSA:3928662	EPHB-mediated forward signaling	REACTOME_Pathways_20.11.2017	0.00999807	0.00169293	47.619	20	[ACTB, ACTG1, ACTR2, ACTR3, ARPC1A, ARPC2, ARPC4, ARPC5, CDC42, CFL1, EFNB2, EPHB3, KALRN, LIMK1, LYN, RAC1, RHOA, TIAM1, WASL, YES1]
R-HSA:69190	DNA strand elongation	REACTOME_Pathways_20.11.2017	0.0100161	6.26151e-12	50	16	[CDC45, DNA2, FEN1, GINS2, GINS3, GINS4, MCM2, MCM4, MCM5, MCM6, POLA2, POLD2, POLD3, POLD4, RFC3, RFC4]
R-HSA:167161	HIV Transcription Initiation	REACTOME_Pathways_20.11.2017	0.0100393	7.94797e-10	45.6522	21	[CDK7, GTF2A1, GTF2A2, GTF2E1, GTF2E2, GTF2F2, GTF2H1, GTF2H3, GTF2H5, POLR2D, POLR2E, POLR2F, POLR2G, POLR2J, POLR2L, TAF10, TAF11, TAF12, TAF13, TAF2, TAF9]
R-HSA:167162	RNA Polymerase II HIV Promoter Escape	REACTOME_Pathways_20.11.2017	0.0100393	7.94797e-10	45.6522	21	[CDK7, GTF2A1, GTF2A2, GTF2E1, GTF2E2, GTF2F2, GTF2H1, GTF2H3, GTF2H5, POLR2D, POLR2E, POLR2F, POLR2G, POLR2J, POLR2L, TAF10, TAF11, TAF12, TAF13, TAF2, TAF9]
R-HSA:73776	RNA Polymerase II Promoter Escape	REACTOME_Pathways_20.11.2017	0.0100393	7.94797e-10	45.6522	21	[CDK7, GTF2A1, GTF2A2, GTF2E1, GTF2E2, GTF2F2, GTF2H1, GTF2H3, GTF2H5, POLR2D, POLR2E, POLR2F, POLR2G, POLR2J, POLR2L, TAF10, TAF11, TAF12, TAF13, TAF2, TAF9]
R-HSA:73779	RNA Polymerase II Transcription Pre-Initiation And Promoter Opening	REACTOME_Pathways_20.11.2017	0.0100393	7.94797e-10	45.6522	21	[CDK7, GTF2A1, GTF2A2, GTF2E1, GTF2E2, GTF2F2, GTF2H1, GTF2H3, GTF2H5, POLR2D, POLR2E, POLR2F, POLR2G, POLR2J, POLR2L, TAF10, TAF11, TAF12, TAF13, TAF2, TAF9]
R-HSA:75953	RNA Polymerase II Transcription Initiation	REACTOME_Pathways_20.11.2017	0.0100393	7.94797e-10	45.6522	21	[CDK7, GTF2A1, GTF2A2, GTF2E1, GTF2E2, GTF2F2, GTF2H1, GTF2H3, GTF2H5, POLR2D, POLR2E, POLR2F, POLR2G, POLR2J, POLR2L, TAF10, TAF11, TAF12, TAF13, TAF2, TAF9]
R-HSA:76042	RNA Polymerase II Transcription Initiation And Promoter Clearance	REACTOME_Pathways_20.11.2017	0.0100393	7.94797e-10	45.6522	21	[CDK7, GTF2A1, GTF2A2, GTF2E1, GTF2E2, GTF2F2, GTF2H1, GTF2H3, GTF2H5, POLR2D, POLR2E, POLR2F, POLR2G, POLR2J, POLR2L, TAF10, TAF11, TAF12, TAF13, TAF2, TAF9]
R-HSA:977606	Regulation of Complement cascade	REACTOME_Pathways_20.11.2017	0.0100606	0.00219589	8.51064	4	[C5AR2, CFB, CFI, PROS1]
R-HSA:422475	Axon guidance	REACTOME_Pathways_20.11.2017	0.0100767	3.07475e-09	31.4848	176	[ABLIM1, ABLIM2, ACTB, ACTG1, ACTR2, ACTR3, AP2A1, AP2M1, AP2S1, APH1A, ARHGAP35, ARHGEF12, ARPC1A, ARPC2, ARPC4, ARPC5, CAP1, CDC42, CFL1, CLTB, CLTC, CREB1, CSNK2A1, CSNK2B, CUL2, DLG1, DOK4, EFNA3, EFNA4, EFNA5, EFNB2, EGFR, EIF4A3, EIF4G1, ELOB, ELOC, EPHA1, EPHA2, EPHB3, ETF1, FRS2, GAB1, GPC1, GRB7, GSK3B, GSPT1, HSPA8, KALRN, KIF4A, KRAS, LIMK1, LYN, LYPLA2, MAGOH, MAGOHB, MAPK1, MAPK13, M…
R-HSA:187037	NGF signalling via TRKA from the plasma membrane	REACTOME_Pathways_20.11.2017	0.0102441	0.0014775	41.0256	32	[ADORA2A, AP2A1, AP2M1, AP2S1, CLTC, CREB1, CRK, DUSP3, DUSP4, DUSP7, FRS2, KIDINS220, KRAS, MAPK1, MAPK13, MAPK14, MAPK3, MAPK7, MAPKAPK2, MAPKAPK3, PIK3CB, PPP2CA, PPP2CB, PPP2R1A, PPP2R1B, RALA, RALB, RHOA, RIT1, RPS6KA3, STAT3, YWHAB]
R-HSA:5689896	Ovarian tumor domain proteases	REACTOME_Pathways_20.11.2017	0.0120595	0.00697055	47.3684	18	[APC, CDK1, DDX58, ESR1, IFIH1, NOD2, OTUB1, OTUB2, RHOA, RPS27A, TNFAIP3, TNIP1, TRIM25, UBA52, VCP, VCPIP1, YOD1, ZRANB1]
R-HSA:111465	Apoptotic cleavage of cellular proteins	REACTOME_Pathways_20.11.2017	0.0120595	2.25123e-12	47.3684	18	[APC, BIRC2, CASP3, CASP7, CDH1, CLSPN, CTNNB1, DBNL, DSG1, DSG3, DSP, FNTA, GSN, OCLN, PKP1, STK26, TJP1, TJP2]
R-HSA:5696394	DNA Damage Recognition in GG-NER	REACTOME_Pathways_20.11.2017	0.0120595	7.94797e-10	47.3684	18	[ACTB, ACTL6A, CETN2, COPS2, COPS3, COPS4, COPS5, COPS6, COPS7A, CUL4B, DDB2, INO80C, MCRS1, RAD23B, RBX1, RPS27A, TFPT, UBA52]
R-HSA:193704	p75 NTR receptor-mediated signalling	REACTOME_Pathways_20.11.2017	0.0123427	0.0014775	39.1753	38	[ADAM17, APH1A, ARHGEF10L, ARHGEF12, ARHGEF26, ARHGEF37, ARHGEF38, ARHGEF39, ARHGEF4, BCL2L11, CASP2, CASP3, ECT2, FGD1, FGD4, HDAC1, HDAC2, IRAK1, KALRN, MYD88, NET1, NFKBIA, NGEF, NGFR, PLEKHG5, PRDM4, PRKCI, PSENEN, RAC1, RELA, RHOA, RPS27A, RTN4R, SMPD2, SQSTM1, TIAM1, UBA52, YWHAE]
R-HSA:2029482	Regulation of actin dynamics for phagocytic cup formation	REACTOME_Pathways_20.11.2017	0.0125141	0.00169293	42.623	26	[ABI1, ACTB, ACTG1, ACTR2, ACTR3, ARPC1A, ARPC2, ARPC4, ARPC5, BAIAP2, BRK1, CDC42, CFL1, CRK, CYFIP1, ELMO2, LIMK1, MAPK1, MAPK3, MYO10, NCK1, NCKAP1, RAC1, WASF1, WASF2, WASL]
R-HSA:72662	Activation of the mRNA upon binding of the cap-binding complex and eIFs, and subsequent binding to 43S	REACTOME_Pathways_20.11.2017	0.0125141	4.07861e-16	42.623	26	[EIF1AX, EIF2S1, EIF3A, EIF3E, EIF3H, EIF3J, EIF3K, EIF3M, EIF4A1, EIF4E, EIF4EBP1, EIF4G1, EIF4H, PABPC1, RPS10, RPS12, RPS15, RPS15A, RPS16, RPS19, RPS2, RPS27A, RPS28, RPS5, RPS7, RPS8]
R-HSA:1266738	Developmental Biology	REACTOME_Pathways_20.11.2017	0.012947	3.07475e-09	29.8327	321	[ABLIM1, ABLIM2, ACTB, ACTG1, ACTR2, ACTR3, ADAM23, AJUBA, AKT2, ANGPTL4, AP2A1, AP2M1, AP2S1, APH1A, ARHGAP35, ARHGEF12, ARPC1A, ARPC2, ARPC4, ARPC5, CAP1, CAPN1, CAPNS1, CARM1, CCNC, CCND3, CDC42, CDK19, CEBPD, CFL1, CLTB, CLTC, CREB1, CSNK2A1, CSNK2B, CTNNB1, CUL2, DLG1, DOK4, DRAP1, DSC1, DSC2, DSC3, DSG1, DSG3, DSG4, DSP, EFNA3, EFNA4, EFNA5, EFNB2, EGFR, EIF4A3, EIF4G1, ELOB, ELOC, EPHA1, E…
R-HSA:113510	E2F mediated regulation of DNA replication	REACTOME_Pathways_20.11.2017	0.013329	0.0019575	54.5455	12	[CCNB1, CDK1, ORC1, ORC5, ORC6, POLA2, PPP2CA, PPP2CB, PPP2R1A, PPP2R1B, RB1, TFDP1]
R-HSA:198753	ERK/MAPK targets	REACTOME_Pathways_20.11.2017	0.013329	0.000820179	54.5455	12	[DUSP3, DUSP4, DUSP7, MAPK1, MAPK14, MAPK3, MAPK7, PPP2CA, PPP2CB, PPP2R1A, PPP2R1B, RPS6KA3]
R-HSA:5633008	TP53 Regulates Transcription of Cell Death Genes	REACTOME_Pathways_20.11.2017	0.0133342	0.00771895	45.4545	20	[BID, BNIP3L, CASP1, CASP10, CASP2, FAS, NDRG1, PERP, PMAIP1, PPP1R13B, PRELID1, RABGGTA, RABGGTB, TNFRSF10A, TP53AIP1, TP53BP2, TP53I3, TP53INP1, TP73, TRIAP1]
R-HSA:77288	mitochondrial fatty acid beta-oxidation of unsaturated fatty acids	REACTOME_Pathways_20.11.2017	0.0137111	0.00785007	83.3333	5	[ACADM, DECR1, ECI1, HADHA, HADHB]
R-HSA:176417	Phosphorylation of Emi1	REACTOME_Pathways_20.11.2017	0.0137111	4.32541e-08	83.3333	5	[CCNB1, CDC20, CDK1, FBXO5, PLK1]
R-HSA:6785631	ERBB2 Regulates Cell Motility	REACTOME_Pathways_20.11.2017	0.0138903	0.0116285	60	9	[BTC, EGF, EGFR, ERBB3, EREG, HBEGF, MEMO1, NRG4, RHOA]
R-HSA:674695	RNA Polymerase II Pre-transcription Events	REACTOME_Pathways_20.11.2017	0.0141386	7.94797e-10	40	34	[AFF4, CCNK, CDK7, EAF1, ELOA, ELOB, ELOC, GTF2A1, GTF2A2, GTF2E1, GTF2E2, GTF2F2, GTF2H1, GTF2H3, GTF2H5, LEO1, MLLT3, NCBP1, NELFE, PAF1, POLR2D, POLR2E, POLR2F, POLR2G, POLR2J, POLR2L, SUPT4H1, TAF10, TAF11, TAF12, TAF13, TAF2, TAF9, TCEA1]
R-HSA:8873719	RAB geranylgeranylation	REACTOME_Pathways_20.11.2017	0.0144226	0.0155404	42.1875	27	[CHML, RAB10, RAB11A, RAB12, RAB18, RAB1A, RAB1B, RAB21, RAB22A, RAB24, RAB25, RAB27A, RAB27B, RAB2A, RAB31, RAB35, RAB38, RAB3D, RAB4A, RAB5A, RAB5C, RAB6A, RAB7A, RAB8A, RAB9A, RABGGTA, RABGGTB]
R-HSA:72203	Processing of Capped Intron-Containing Pre-mRNA	REACTOME_Pathways_20.11.2017	0.0144306	2.93899e-07	34.1564	83	[AQR, BCAS2, BUD31, CCAR1, CDC5L, CHTOP, CPSF2, CSTF2, CWC15, CWC22, CWC27, DDX39A, DDX39B, DDX46, DHX15, DNAJC8, EIF4A3, EIF4E, FYTTD1, GTF2F2, HNRNPF, HNRNPH1, HNRNPH2, HNRNPK, HNRNPL, HSPA8, LSM3, LSM4, LSM5, MAGOH, MAGOHB, NCBP1, NDC1, NUDT21, NUP153, NUP188, NUP35, NUP37, NUP50, NUP58, PAPOLA, PCBP1, PCF11, PHF5A, PLRG1, POLR2D, POLR2E, POLR2F, POLR2G, POLR2J, POLR2L, PPWD1, PRCC, PRPF38A, P…
R-HSA:6781827	Transcription-Coupled Nucleotide Excision Repair (TC-NER)	REACTOME_Pathways_20.11.2017	0.0151044	9.30228e-07	40.5063	32	[AQR, CDK7, COPS2, COPS3, COPS4, COPS5, COPS6, COPS7A, CUL4B, ERCC8, GTF2H1, GTF2H3, GTF2H5, HMGN1, POLD2, POLD3, POLD4, POLE2, POLE3, POLR2D, POLR2E, POLR2F, POLR2G, POLR2J, POLR2L, RBX1, RFC3, RFC4, RPS27A, TCEA1, UBA52, USP7]
R-HSA:168254	Influenza Infection	REACTOME_Pathways_20.11.2017	0.0173845	3.14862e-05	35.5422	59	[CALR, CLTC, DNAJC3, EIF2AK2, GRSF1, GTF2F2, ISG15, KPNA2, KPNA3, KPNA4, KPNA7, KPNB1, NDC1, NUP153, NUP188, NUP35, NUP37, NUP50, NUP58, POLR2D, POLR2E, POLR2F, POLR2G, POLR2J, POLR2L, RAN, RPL10, RPL14, RPL15, RPL17, RPL18, RPL18A, RPL22, RPL22L1, RPL23, RPL23A, RPL26L1, RPL27, RPL32, RPL35, RPL36A, RPL36AL, RPL37, RPL7, RPLP0, RPS10, RPS12, RPS15, RPS15A, RPS16, RPS19, RPS2, RPS27A, RPS28, RPS5…
R-HSA:917977	Transferrin endocytosis and recycling	REACTOME_Pathways_20.11.2017	0.017437	0.00109511	48.3871	15	[ATP6AP1, ATP6V0A4, ATP6V0B, ATP6V0C, ATP6V0D1, ATP6V0E1, ATP6V1A, ATP6V1B2, ATP6V1C2, ATP6V1D, ATP6V1E1, ATP6V1G1, ATP6V1H, MCOLN1, TFRC]
R-HSA:8847993	ERBB2 Activates PTK6 Signaling	REACTOME_Pathways_20.11.2017	0.0177406	0.0116285	61.5385	8	[BTC, EGF, EGFR, ERBB3, EREG, HBEGF, NRG4, PTK6]
R-HSA:437239	Recycling pathway of L1	REACTOME_Pathways_20.11.2017	0.0186812	9.96725e-07	43.75	21	[ACTB, ACTG1, AP2A1, AP2M1, AP2S1, CLTC, KIF4A, MAPK1, MSN, NUMB, RDX, RPS6KA3, RPS6KA4, TUBA1A, TUBA1B, TUBA1C, TUBA4A, TUBB2A, TUBB3, TUBB4B, TUBB6]
R-HSA:8848021	Signaling by PTK6	REACTOME_Pathways_20.11.2017	0.0188997	0.0116285	42.5926	23	[ARHGAP35, BTC, CCND1, CDKN1B, CRK, EGF, EGFR, ELMO2, ERBB3, EREG, HBEGF, KRAS, LRRK2, NRG4, PTK6, PTPN1, RAC1, RHOA, RPS27A, SFPQ, STAP2, STAT3, UBA52]
R-HSA:9006927	Signaling by Non-Receptor Tyrosine Kinases	REACTOME_Pathways_20.11.2017	0.0188997	0.0116285	42.5926	23	[ARHGAP35, BTC, CCND1, CDKN1B, CRK, EGF, EGFR, ELMO2, ERBB3, EREG, HBEGF, KRAS, LRRK2, NRG4, PTK6, PTPN1, RAC1, RHOA, RPS27A, SFPQ, STAP2, STAT3, UBA52]
R-HSA:167172	Transcription of the HIV genome	REACTOME_Pathways_20.11.2017	0.0190589	7.94797e-10	40	30	[CCNK, CDK7, ELOA, ELOB, ELOC, GTF2A1, GTF2A2, GTF2E1, GTF2E2, GTF2F2, GTF2H1, GTF2H3, GTF2H5, NCBP1, NELFE, POLR2D, POLR2E, POLR2F, POLR2G, POLR2J, POLR2L, RNGTT, SUPT4H1, TAF10, TAF11, TAF12, TAF13, TAF2, TAF9, TCEA1]
R-HSA:881907	Gastrin-CREB signalling pathway via PKC and MAPK	REACTOME_Pathways_20.11.2017	0.0190744	1.28444e-38	18.3575	38	[ANXA1, BDKRB1, BDKRB2, CREB1, DAGLA, DAGLB, EDN1, EDN3, EGFR, GNA14, GNA15, GNB2, GNG12, GNG4, GNG5, GNRHR, GRP, HBEGF, ITPR2, KALRN, KISS1, KRAS, LPAR5, LTB4R, LTB4R2, MAPK1, MAPK3, MAPK7, NMU, NTS, P2RY1, P2RY2, PRKCH, RASGRP1, RGS2, RPS6KA3, TRPC6, XCR1]
R-HSA:5693606	DNA Double Strand Break Response	REACTOME_Pathways_20.11.2017	0.0196911	8.30029e-05	40.2597	31	[BARD1, BRCA1, EYA2, H2AFX, HIST1H2BB, HIST1H2BC, HIST1H2BD, HIST1H2BE, HIST1H2BG, HIST1H2BH, HIST1H2BK, HIST1H2BM, HIST1H2BN, HIST1H4A, HIST1H4B, HIST1H4C, HIST1H4D, HIST1H4F, HIST1H4H, HIST1H4L, HIST2H2BE, HIST3H2BB, KDM4B, KPNA2, NSD2, RNF8, RPS27A, UBA52, UBE2I, UBE2N, UBE2V2]
R-HSA:391251	Protein folding	REACTOME_Pathways_20.11.2017	0.0199497	9.96725e-07	38.2353	39	[ACTB, AP3M1, CCNE2, CCT2, CCT4, CCT5, CCT6A, CCT8, CSNK2A1, CSNK2B, FBXL3, FBXL5, FBXO4, FBXW2, FBXW7, GBA, GNAI3, GNB2, GNG12, GNG4, GNG5, PDCL, PFDN1, PFDN2, PFDN4, PFDN6, SPHK1, STAT3, TBCA, TBCE, TUBA1A, TUBA1B, TUBA1C, TUBA4A, TUBB2A, TUBB3, TUBB4B, TUBB6, VBP1]
R-HSA:72689	Formation of a pool of free 40S subunits	REACTOME_Pathways_20.11.2017	0.0210458	2.12132e-12	37.8641	39	[EIF1AX, EIF3A, EIF3E, EIF3H, EIF3J, EIF3K, EIF3M, RPL10, RPL14, RPL15, RPL17, RPL18, RPL18A, RPL22, RPL22L1, RPL23, RPL23A, RPL26L1, RPL27, RPL32, RPL35, RPL36A, RPL36AL, RPL37, RPL7, RPLP0, RPS10, RPS12, RPS15, RPS15A, RPS16, RPS19, RPS2, RPS27A, RPS28, RPS5, RPS7, RPS8, UBA52]
R-HSA:3214842	HDMs demethylate histones	REACTOME_Pathways_20.11.2017	0.0219279	3.57572e-27	43.1373	22	[ARID5B, HIST1H3A, HIST1H3B, HIST1H3C, HIST1H3D, HIST1H3E, HIST1H3G, HIST1H3I, HIST1H3J, HIST1H4A, HIST1H4B, HIST1H4C, HIST1H4D, HIST1H4F, HIST1H4H, HIST1H4L, KDM2A, KDM3A, KDM4B, KDM5B, KDM7A, RIOX2]
R-HSA:936440	Negative regulators of DDX58/IFIH1 signaling	REACTOME_Pathways_20.11.2017	0.0219345	0.0128671	47.0588	16	[ATG5, CYLD, DDX58, IFIH1, ISG15, ITCH, NLRX1, PIN1, RPS27A, TBK1, TNFAIP3, TRIM25, UBA52, UBE2D2, UBE2D3, UBE2K]
R-HSA:390466	Chaperonin-mediated protein folding	REACTOME_Pathways_20.11.2017	0.0219422	9.96725e-07	38.5417	37	[ACTB, AP3M1, CCNE2, CCT2, CCT4, CCT5, CCT6A, CCT8, CSNK2A1, CSNK2B, FBXL3, FBXL5, FBXO4, FBXW2, FBXW7, GBA, GNAI3, GNB2, GNG12, GNG4, GNG5, PDCL, PFDN1, PFDN2, PFDN4, PFDN6, SPHK1, STAT3, TUBA1A, TUBA1B, TUBA1C, TUBA4A, TUBB2A, TUBB3, TUBB4B, TUBB6, VBP1]
R-HSA:975956	Nonsense Mediated Decay (NMD) independent of the Exon Junction Complex (EJC)	REACTOME_Pathways_20.11.2017	0.0219422	2.12132e-12	38.5417	37	[EIF4G1, ETF1, GSPT1, NCBP1, PABPC1, RPL10, RPL14, RPL15, RPL17, RPL18, RPL18A, RPL22, RPL22L1, RPL23, RPL23A, RPL26L1, RPL27, RPL32, RPL35, RPL36A, RPL36AL, RPL37, RPL7, RPLP0, RPS10, RPS12, RPS15, RPS15A, RPS16, RPS19, RPS2, RPS27A, RPS28, RPS5, RPS7, RPS8, UBA52]
R-HSA:6803157	Antimicrobial peptides	REACTOME_Pathways_20.11.2017	0.0219695	0.0127894	15.3846	16	[ATOX1, BPIFB1, CAMP, CHGA, DEFB1, GNLY, LCN2, PDZD11, PGLYRP2, PGLYRP3, PGLYRP4, PI3, PRSS3, RNASE7, S100A7, S100A9]
R-HSA:5625970	RHO GTPases activate KTN1	REACTOME_Pathways_20.11.2017	0.0221123	0.0127762	63.6364	7	[CDC42, KIF5B, KLC1, KLC3, RAC1, RHOA, RHOG]
R-HSA:77588	SLBP Dependent Processing of Replication-Dependent Histone Pre-mRNAs	REACTOME_Pathways_20.11.2017	0.0221123	0.0127762	63.6364	7	[LSM10, NCBP1, SLBP, SNRPB, SNRPD3, SNRPF, SNRPG]
R-HSA:72172	mRNA Splicing	REACTOME_Pathways_20.11.2017	0.0221484	2.93899e-07	34.555	66	[AQR, BCAS2, BUD31, CCAR1, CDC5L, CPSF2, CSTF2, CWC15, CWC22, CWC27, DDX46, DHX15, DNAJC8, EIF4A3, GTF2F2, HNRNPF, HNRNPH1, HNRNPH2, HNRNPK, HNRNPL, HSPA8, LSM3, LSM4, LSM5, MAGOH, MAGOHB, NCBP1, NUDT21, PAPOLA, PCBP1, PCF11, PHF5A, PLRG1, POLR2D, POLR2E, POLR2F, POLR2G, POLR2J, POLR2L, PPWD1, PRCC, PRPF38A, PRPF40A, PTBP1, SF3B3, SF3B5, SF3B6, SKIV2L2, SLU7, SMNDC1, SNRPA1, SNRPB, SNRPB2, SNRPC,…
R-HSA:8854518	AURKA Activation by TPX2	REACTOME_Pathways_20.11.2017	0.0242549	1.59163e-17	39.726	29	[ACTR1A, AKAP9, AURKA, CDK1, CEP135, CETN2, DCTN2, DCTN3, DYNC1I2, DYNLL1, HAUS1, HAUS2, HMMR, NDE1, NEDD1, NINL, ODF2, PAFAH1B1, PLK1, PLK4, PPP2R1A, PRKACA, TPX2, TUBA1A, TUBA4A, TUBB, TUBB4B, YWHAE, YWHAG]
R-HSA:72649	Translation initiation complex formation	REACTOME_Pathways_20.11.2017	0.0251285	4.07861e-16	41.6667	25	[EIF1AX, EIF2S1, EIF3A, EIF3E, EIF3H, EIF3J, EIF3K, EIF3M, EIF4A1, EIF4E, EIF4G1, EIF4H, PABPC1, RPS10, RPS12, RPS15, RPS15A, RPS16, RPS19, RPS2, RPS27A, RPS28, RPS5, RPS7, RPS8]
R-HSA:112315	Transmission across Chemical Synapses	REACTOME_Pathways_20.11.2017	0.025565	9.04746e-07	19.0265	43	[ACHE, ADCY7, AKAP9, AP2A1, AP2M1, AP2S1, CACNA2D3, CALM1, CALM2, CAMK2D, CHRNA3, CHRNB4, COMT, CREB1, DLG1, DNAJC5, EPB41L1, GABRA3, GABRQ, GABRR1, GLUL, GNAI3, GNB2, GNG12, GNG4, GNG5, HSPA8, KCNJ2, LIN7B, LIN7C, MAPK1, MDM2, MYO6, NAAA, PPFIA3, PRKACA, RAF1, RPS6KA3, SLC1A3, SLC6A11, SLC6A4, SNAP25, UNC13B]
R-HSA:77387	Insulin receptor recycling	REACTOME_Pathways_20.11.2017	0.025571	0.00109511	50	13	[ATP6AP1, ATP6V0A4, ATP6V0B, ATP6V0C, ATP6V0D1, ATP6V0E1, ATP6V1A, ATP6V1B2, ATP6V1C2, ATP6V1D, ATP6V1E1, ATP6V1G1, ATP6V1H]
R-HSA:5693554	Resolution of D-loop Structures through Synthesis-Dependent Strand Annealing (SDSA)	REACTOME_Pathways_20.11.2017	0.025571	1.43284e-05	50	13	[BARD1, BLM, BRCA1, BRCA2, BRIP1, DNA2, EXO1, PALB2, RAD51, RAD51AP1, RAD51C, RBBP8, XRCC2]
R-HSA:389960	Formation of tubulin folding intermediates by CCT/TriC	REACTOME_Pathways_20.11.2017	0.025571	9.96725e-07	50	13	[CCT2, CCT4, CCT5, CCT6A, CCT8, TUBA1A, TUBA1B, TUBA1C, TUBA4A, TUBB2A, TUBB3, TUBB4B, TUBB6]
R-HSA:5685942	HDR through Homologous Recombination (HRR)	REACTOME_Pathways_20.11.2017	0.0256335	0.000596397	40.2985	27	[BARD1, BLM, BRCA1, BRCA2, BRIP1, DNA2, EXO1, GEN1, HUS1, PALB2, POLD2, POLD3, POLD4, POLE2, POLE3, POLH, RAD1, RAD51, RAD51AP1, RAD51C, RBBP8, RFC3, RFC4, RPS27A, TOPBP1, UBA52, XRCC2]
R-HSA:445989	TAK1 activates NFkB by phosphorylation and activation of IKKs complex	REACTOME_Pathways_20.11.2017	0.0262083	3.80699e-10	45.7143	16	[CHUK, HMGB1, IRAK1, MAP3K7, MYD88, NFKBIA, NFKBIB, NKIRAS2, NOD2, RELA, RPS27A, S100A12, TAB2, TAB3, UBA52, UBE2N]
R-HSA:5693565	Recruitment and ATM-mediated phosphorylation of repair and signaling proteins at DNA double strand breaks	REACTOME_Pathways_20.11.2017	0.0266211	8.30029e-05	39.4737	30	[BARD1, BRCA1, EYA2, H2AFX, HIST1H2BB, HIST1H2BC, HIST1H2BD, HIST1H2BE, HIST1H2BG, HIST1H2BH, HIST1H2BK, HIST1H2BM, HIST1H2BN, HIST1H4A, HIST1H4B, HIST1H4C, HIST1H4D, HIST1H4F, HIST1H4H, HIST1H4L, HIST2H2BE, HIST3H2BB, KDM4B, NSD2, RNF8, RPS27A, UBA52, UBE2I, UBE2N, UBE2V2]
R-HSA:157118	Signaling by NOTCH	REACTOME_Pathways_20.11.2017	0.0268133	0.0154461	36.9369	41	[ADAM17, AGO4, APH1A, ARRB1, ATP2A2, B4GALT1, CCNC, CCND1, CREB1, CUL1, DTX2, FBXW7, FURIN, GZMB, HDAC1, HDAC2, HES1, ITCH, KAT2B, MAML1, MAML3, MAMLD1, MDK, MYC, NEURL1B, NOTCH2, NOTCH3, NUMB, PSENEN, RAB6A, RBX1, RPS27A, SNW1, ST3GAL4, ST3GAL6, TBL1XR1, TFDP1, TLE3, TLE4, TMED2, UBA52]
R-HSA:390522	Striated Muscle Contraction	REACTOME_Pathways_20.11.2017	0.0270821	0.0154454	8.33333	3	[TMOD3, TPM3, TPM4]
R-HSA:2993913	Clearance of Nuclear Envelope Membranes from Chromatin	REACTOME_Pathways_20.11.2017	0.0274814	0.00221274	66.6667	6	[BANF1, EMD, LEMD3, TMPO, VRK1, VRK2]
R-HSA:1655829	Regulation of cholesterol biosynthesis by SREBP (SREBF)	REACTOME_Pathways_20.11.2017	0.0278693	0.0157833	41.8182	23	[CARM1, DHCR7, FASN, HMGCS1, IDI1, INSIG1, KPNB1, MVD, MVK, NCOA1, NCOA2, NFYB, NFYC, RAN, SAR1B, SEC23A, SEC24A, SEC24B, SEC24C, SEC24D, SP1, SQLE, TBL1XR1]
R-HSA:6791312	TP53 Regulates Transcription of Cell Cycle Genes	REACTOME_Pathways_20.11.2017	0.0287057	0.0160997	42.8571	21	[ARID3A, AURKA, CARM1, CCNA2, CCNB1, CCNE2, CDC25C, CDK1, CDKN1B, CNOT1, CNOT11, CNOT4, CNOT7, E2F7, E2F8, PLAGL1, PLK2, RGCC, SFN, TFDP1, TNKS1BP1]
R-HSA:71406	Pyruvate metabolism and Citric Acid (TCA) cycle	REACTOME_Pathways_20.11.2017	0.0287057	0.0160997	42.8571	21	[CS, DLAT, DLD, FH, GLO1, IDH2, IDH3G, LDHA, MDH2, MPC1, MPC2, OGDH, PDHA1, PDHB, PPARD, SDHA, SDHB, SDHD, SLC16A1, SLC16A3, SUCLA2]
R-HSA:6803205	TP53 regulates transcription of several additional cell death genes whose specific roles in p53-dependent apoptosis remain uncertain	REACTOME_Pathways_20.11.2017	0.0295163	0.00771895	57.1429	8	[NDRG1, PERP, PPP1R13B, RABGGTA, RABGGTB, TP53BP2, TP53I3, TP73]
R-HSA:68962	Activation of the pre-replicative complex	REACTOME_Pathways_20.11.2017	0.0295486	6.26151e-12	46.875	15	[CDC45, CDC6, CDT1, DBF4, MCM10, MCM2, MCM4, MCM5, MCM6, ORC1, ORC5, ORC6, POLA2, POLE2, POLE3]
R-HSA:1221632	Meiotic synapsis	REACTOME_Pathways_20.11.2017	0.0296221	3.57572e-27	39.2405	31	[BRCA1, H2AFV, H2AFX, H2AFZ, HIST1H2AB, HIST1H2AC, HIST1H2AD, HIST1H2AE, HIST1H2AJ, HIST1H2BB, HIST1H2BC, HIST1H2BD, HIST1H2BE, HIST1H2BG, HIST1H2BH, HIST1H2BK, HIST1H2BM, HIST1H2BN, HIST1H4A, HIST1H4B, HIST1H4C, HIST1H4D, HIST1H4F, HIST1H4H, HIST1H4L, HIST2H2BE, HIST3H2BB, RAD21, SUN1, TINF2, UBE2I]
R-HSA:6794362	Protein-protein interactions at synapses	REACTOME_Pathways_20.11.2017	0.030377	0.0170184	14.7727	13	[DBNL, DLG1, DLGAP1, EPB41L1, HOMER2, IL1RAP, LIN7B, LIN7C, PDLIM5, PPFIA3, PPFIBP1, SHARPIN, SYT12]
R-HSA:3214841	PKMTs methylate histone lysines	REACTOME_Pathways_20.11.2017	0.030476	3.57572e-27	39.4366	28	[ATF7IP, DPY30, EZH2, HIST1H3A, HIST1H3B, HIST1H3C, HIST1H3D, HIST1H3E, HIST1H3G, HIST1H3I, HIST1H3J, HIST1H4A, HIST1H4B, HIST1H4C, HIST1H4D, HIST1H4F, HIST1H4H, HIST1H4L, KMT5B, NSD1, NSD2, RBBP7, RELA, SETD1B, SETD3, SETD7, SUV39H2, SUZ12]
R-HSA:429914	Deadenylation-dependent mRNA decay	REACTOME_Pathways_20.11.2017	0.0306451	0.0170548	41.0714	23	[CNOT1, CNOT11, CNOT4, CNOT7, DCP2, DDX6, DIS3, EIF4A1, EIF4A3, EIF4E, EIF4G1, EXOSC3, EXOSC9, HBS1L, LSM1, LSM3, LSM4, LSM5, PABPC1, PAIP1, TNKS1BP1, TTC37, ZCCHC6]
R-HSA:1660661	Sphingolipid de novo biosynthesis	REACTOME_Pathways_20.11.2017	0.0318966	0.00350015	43.1818	19	[ACER3, ALDH3A2, ALDH3B2, CERS3, CERS4, CSNK1G2, DEGS1, DEGS2, PPM1L, SAMD8, SGMS1, SGPP1, SGPP2, SPHK1, SPTLC1, SPTLC2, SPTSSA, VAPA, VAPB]
R-HSA:8856825	Cargo recognition for clathrin-mediated endocytosis	REACTOME_Pathways_20.11.2017	0.0322252	0.000188311	37.3737	37	[AGFG1, AP2A1, AP2M1, AP2S1, ARRB1, CLTB, CLTC, COPS2, COPS3, COPS4, COPS5, COPS6, COPS7A, EGF, EGFR, EPN1, EPN2, EPS15, EPS15L1, ITSN2, LDLR, LDLRAP1, NECAP1, NECAP2, NEDD8, PICALM, RPS27A, SH3GL1, SH3GL3, STAM2, TFRC, TOR1B, UBA52, UBQLN1, VAMP3, VAMP7, VAMP8]
R-HSA:6782210	Gap-filling DNA repair synthesis and ligation in TC-NER	REACTOME_Pathways_20.11.2017	0.032433	7.94797e-10	40	26	[AQR, CDK7, CUL4B, ERCC8, GTF2H1, GTF2H3, GTF2H5, HMGN1, POLD2, POLD3, POLD4, POLE2, POLE3, POLR2D, POLR2E, POLR2F, POLR2G, POLR2J, POLR2L, RBX1, RFC3, RFC4, RPS27A, TCEA1, UBA52, USP7]
R-HSA:9014826	Interleukin-36 pathway	REACTOME_Pathways_20.11.2017	0.0331187	0.0184134	71.4286	5	[IL1RAP, IL1RL2, IL36A, IL36B, IL36G]
R-HSA:3065678	SUMO is transferred from E1 to E2 (UBE2I, UBC9)	REACTOME_Pathways_20.11.2017	0.0331187	0.0184134	71.4286	5	[SAE1, SUMO2, SUMO3, UBA2, UBE2I]
R-HSA:2980767	Activation of NIMA Kinases NEK9, NEK6, NEK7	REACTOME_Pathways_20.11.2017	0.0331187	0.0019575	71.4286	5	[CCNB1, CCNB2, CDK1, NEK7, PLK1]
R-HSA:72312	rRNA processing	REACTOME_Pathways_20.11.2017	0.0347154	2.93899e-07	33.6538	70	[C1D, DDX21, DDX47, DDX49, DDX52, DIS3, DKC1, EBNA1BP2, EXOSC3, EXOSC9, FCF1, GAR1, HSD17B10, IMP3, ISG20L2, KIAA0391, KRR1, LTV1, MPHOSPH10, MPHOSPH6, NIP7, NOL11, NOL12, NOP10, RIOK2, RIOK3, RPL10, RPL14, RPL15, RPL17, RPL18, RPL18A, RPL22, RPL22L1, RPL23, RPL23A, RPL26L1, RPL27, RPL32, RPL35, RPL36A, RPL36AL, RPL37, RPL7, RPLP0, RPP30, RPP40, RPS10, RPS12, RPS15, RPS15A, RPS16, RPS19, RPS2, RP…
R-HSA:379716	Cytosolic tRNA aminoacylation	REACTOME_Pathways_20.11.2017	0.0353478	0.0195264	50	12	[AIMP1, AIMP2, DARS, EEF1E1, GARS, HARS, NARS, PPA1, RARS, SARS, WARS, YARS]
R-HSA:166208	mTORC1-mediated signalling	REACTOME_Pathways_20.11.2017	0.0353478	0.0207496	50	12	[AKT1S1, EIF4E, EIF4EBP1, EIF4G1, LAMTOR1, LAMTOR2, LAMTOR3, LAMTOR5, RPS6KB1, RRAGD, SLC38A9, YWHAB]
R-HSA:8868773	rRNA processing in the nucleus and cytosol	REACTOME_Pathways_20.11.2017	0.0365959	2.93899e-07	33.8384	67	[C1D, DDX21, DDX47, DDX49, DDX52, DIS3, DKC1, EBNA1BP2, EXOSC3, EXOSC9, FCF1, GAR1, IMP3, ISG20L2, KRR1, LTV1, MPHOSPH10, MPHOSPH6, NIP7, NOL11, NOL12, NOP10, RIOK2, RIOK3, RPL10, RPL14, RPL15, RPL17, RPL18, RPL18A, RPL22, RPL22L1, RPL23, RPL23A, RPL26L1, RPL27, RPL32, RPL35, RPL36A, RPL36AL, RPL37, RPL7, RPLP0, RPP30, RPP40, RPS10, RPS12, RPS15, RPS15A, RPS16, RPS19, RPS2, RPS27A, RPS28, RPS5, R…
R-HSA:193639	p75NTR signals via NF-kB	REACTOME_Pathways_20.11.2017	0.0371186	3.80699e-10	56.25	9	[IRAK1, MYD88, NFKBIA, NGFR, PRKCI, RELA, RPS27A, SQSTM1, UBA52]
R-HSA:451927	Interleukin-2 family signaling	REACTOME_Pathways_20.11.2017	0.037292	0.0205823	10	4	[CSF2RB, JAK2, PIK3CB, STAT3]
R-HSA:72764	Eukaryotic Translation Termination	REACTOME_Pathways_20.11.2017	0.0373775	2.12132e-12	37.234	35	[ETF1, GSPT1, RPL10, RPL14, RPL15, RPL17, RPL18, RPL18A, RPL22, RPL22L1, RPL23, RPL23A, RPL26L1, RPL27, RPL32, RPL35, RPL36A, RPL36AL, RPL37, RPL7, RPLP0, RPS10, RPS12, RPS15, RPS15A, RPS16, RPS19, RPS2, RPS27A, RPS28, RPS5, RPS7, RPS8, TRMT112, UBA52]
R-HSA:72702	Ribosomal scanning and start codon recognition	REACTOME_Pathways_20.11.2017	0.0375909	4.07861e-16	40	24	[EIF1AX, EIF2S1, EIF3A, EIF3E, EIF3H, EIF3J, EIF3K, EIF3M, EIF4A1, EIF4E, EIF4G1, EIF4H, RPS10, RPS12, RPS15, RPS15A, RPS16, RPS19, RPS2, RPS27A, RPS28, RPS5, RPS7, RPS8]
R-HSA:2197563	NOTCH2 intracellular domain regulates transcription	REACTOME_Pathways_20.11.2017	0.0378097	0.0207378	58.3333	7	[CREB1, GZMB, HES1, MAML1, MAML3, MAMLD1, NOTCH2]
R-HSA:190873	Gap junction degradation	REACTOME_Pathways_20.11.2017	0.0378097	0.0207378	58.3333	7	[ACTB, ACTG1, AP2M1, CLTB, CLTC, GJA1, MYO6]
R-HSA:5661270	Catabolism of glucuronate to xylulose-5-phosphate	REACTOME_Pathways_20.11.2017	0.0378975	0.0206027	80	4	[AKR1A1, CRYL1, DCXR, SORD]
R-HSA:3065676	SUMO is conjugated to E1 (UBA2:SAE1)	REACTOME_Pathways_20.11.2017	0.0378975	0.0184134	80	4	[SAE1, SUMO2, SUMO3, UBA2]
R-HSA:373080	Class B/2 (Secretin family receptors)	REACTOME_Pathways_20.11.2017	0.0382915	2.03159e-15	15.7895	15	[ADGRE3, ADM, CALCA, CALCRL, FZD10, GNB2, GNG12, GNG4, GNG5, SMO, WNT10A, WNT16, WNT2B, WNT3A, WNT4]
R-HSA:165159	mTOR signalling	REACTOME_Pathways_20.11.2017	0.0382959	0.0207496	43.9024	18	[AKT1S1, AKT2, CAB39, EIF4E, EIF4EBP1, EIF4G1, LAMTOR1, LAMTOR2, LAMTOR3, LAMTOR5, PPM1A, PRKAB1, PRKAG1, RPS6KB1, RRAGD, SLC38A9, STRADB, YWHAB]
R-HSA:5693571	Nonhomologous End-Joining (NHEJ)	REACTOME_Pathways_20.11.2017	0.0383666	8.30029e-05	39.1304	27	[BARD1, BRCA1, DCLRE1C, H2AFX, HIST1H2BB, HIST1H2BC, HIST1H2BD, HIST1H2BE, HIST1H2BG, HIST1H2BH, HIST1H2BK, HIST1H2BM, HIST1H2BN, HIST1H4A, HIST1H4B, HIST1H4C, HIST1H4D, HIST1H4F, HIST1H4H, HIST1H4L, HIST2H2BE, HIST3H2BB, NSD2, RNF8, UBE2N, UBE2V2, XRCC4]
R-HSA:110314	Recognition of DNA damage by PCNA-containing replication complex	REACTOME_Pathways_20.11.2017	0.0396923	1.43284e-05	46.6667	14	[CUL4B, DTL, POLD2, POLD3, POLD4, POLE2, POLE3, RBX1, RFC3, RFC4, RPS27A, UBA52, UBE2B, USP1]
R-HSA:446219	Synthesis of substrates in N-glycan biosythesis	REACTOME_Pathways_20.11.2017	0.0412404	0.0222716	39.6825	25	[CTSA, DOLPP1, DPM1, FPGT, GFPT1, GMDS, GMPPA, GNE, GNPNAT1, MVD, NAGK, NANP, NANS, NEU2, NUDT14, PMM2, SLC17A5, SLC35C1, SRD5A3, ST3GAL4, ST3GAL6, ST6GAL1, ST6GALNAC1, ST8SIA6, TSTA3]
R-HSA:429947	Deadenylation of mRNA	REACTOME_Pathways_20.11.2017	0.0413027	0.0170548	48	12	[CNOT1, CNOT11, CNOT4, CNOT7, EIF4A1, EIF4A3, EIF4E, EIF4G1, PABPC1, PAIP1, TNKS1BP1, ZCCHC6]
R-HSA:182971	EGFR downregulation	REACTOME_Pathways_20.11.2017	0.0413027	0.000188311	48	12	[CDC42, EGF, EGFR, EPN1, EPS15, EPS15L1, PTPN3, RPS27A, SH3GL1, SH3GL3, STAM2, UBA52]
R-HSA:5673000	RAF activation	REACTOME_Pathways_20.11.2017	0.0413027	0.000820179	48	12	[JAK2, KRAS, KSR1, PHB, PPP2CA, PPP2CB, PPP2R1A, PPP2R1B, PPP2R5A, PPP2R5E, RAF1, YWHAB]
R-HSA:1638091	Heparan sulfate/heparin (HS-GAG) metabolism	REACTOME_Pathways_20.11.2017	0.0414225	3.81834e-07	12.7273	7	[GLCE, GPC1, HPSE, HS3ST1, HS6ST1, SDC1, SDC4]
R-HSA:5693579	Homologous DNA Pairing and Strand Exchange	REACTOME_Pathways_20.11.2017	0.0415315	0.000596397	42.8571	18	[BARD1, BLM, BRCA1, BRCA2, BRIP1, DNA2, EXO1, HUS1, PALB2, RAD1, RAD51, RAD51AP1, RAD51C, RBBP8, RFC3, RFC4, TOPBP1, XRCC2]
R-HSA:112314	Neurotransmitter receptors and postsynaptic signal transmission	REACTOME_Pathways_20.11.2017	0.041689	9.04746e-07	18.0645	28	[ADCY7, AKAP9, AP2A1, AP2M1, AP2S1, CALM1, CALM2, CAMK2D, CHRNA3, CHRNB4, CREB1, DLG1, EPB41L1, GABRA3, GABRQ, GABRR1, GNAI3, GNB2, GNG12, GNG4, GNG5, KCNJ2, MAPK1, MDM2, MYO6, PRKACA, RAF1, RPS6KA3]
R-HSA:425393	Transport of inorganic cations/anions and amino acids/oligopeptides	REACTOME_Pathways_20.11.2017	0.0417453	0.0224717	16.6667	18	[CALM1, CALM2, SLC12A6, SLC15A1, SLC15A2, SLC16A10, SLC17A5, SLC1A3, SLC24A3, SLC26A9, SLC4A7, SLC6A14, SLC7A1, SLC7A11, SLC7A5, SLC9A3, SLC9A8, SLC9A9]
R-HSA:2028269	Signaling by Hippo	REACTOME_Pathways_20.11.2017	0.0426278	0.0228143	50	10	[AMOTL1, CASP3, LATS2, MOB1A, STK3, TJP1, TJP2, YAP1, YWHAB, YWHAE]
R-HSA:5625900	RHO GTPases activate CIT	REACTOME_Pathways_20.11.2017	0.0426278	0.0228143	50	10	[CDKN1B, CIT, KIF14, MYH14, MYL12A, MYL12B, PPP1CB, PRC1, RAC1, RHOA]
R-HSA:6803204	TP53 Regulates Transcription of Genes Involved in Cytochrome C Release	REACTOME_Pathways_20.11.2017	0.0426278	0.00771895	50	10	[BID, BNIP3L, PMAIP1, PPP1R13B, PRELID1, TP53AIP1, TP53BP2, TP53INP1, TP73, TRIAP1]
R-HSA:6804756	Regulation of TP53 Activity through Phosphorylation	REACTOME_Pathways_20.11.2017	0.0436173	1.1158e-08	37.3626	34	[AURKA, AURKB, BARD1, BLM, BRCA1, BRIP1, CCNA2, CSNK2A1, CSNK2B, DNA2, EXO1, HIPK1, HIPK2, HUS1, MAPK14, MDM2, PIN1, PRKAB1, PRKAG1, RAD1, RBBP8, RFC3, RFC4, RPS27A, TAF10, TAF11, TAF12, TAF13, TAF2, TAF9, TOPBP1, TP53INP1, TPX2, UBA52]
R-HSA:1268020	Mitochondrial protein import	REACTOME_Pathways_20.11.2017	0.0442758	0.0236233	39.0625	25	[ATP5A1, ATP5B, ATP5G1, CHCHD2, CMC2, CMC4, COQ2, COX17, CS, CYC1, GRPEL1, GRPEL2, IDH3G, NDUFB8, PAM16, SAMM50, SLC25A4, TIMM10, TIMM13, TIMM17A, TIMM21, TIMM23, TIMM8B, TOMM22, VDAC1]
R-HSA:170834	Signaling by TGF-beta Receptor Complex	REACTOME_Pathways_20.11.2017	0.0443503	0.0234696	38.3562	28	[CCNC, CCNK, CDKN2B, F11R, FKBP1A, FURIN, HDAC1, JUNB, MYC, NEDD8, PPM1A, PPP1CA, PPP1CB, PPP1R15A, RHOA, RPS27A, SKIL, SMAD2, SNW1, SP1, STRAP, TFDP1, TRIM33, UBA52, UBE2D3, UCHL5, USP15, USP9X]
R-HSA:432142	Platelet sensitization by LDL	REACTOME_Pathways_20.11.2017	0.0443801	7.65646e-05	52.9412	9	[MAPK14, PLA2G4A, PPP2CA, PPP2CB, PPP2R1A, PPP2R1B, PPP2R5A, PPP2R5E, PTPN11]
R-HSA:450282	MAPK targets/ Nuclear events mediated by MAP kinases	REACTOME_Pathways_20.11.2017	0.0450041	0.000820179	45.1613	14	[CREB1, DUSP3, DUSP4, DUSP7, MAPK1, MAPK14, MAPK3, MAPK7, MAPKAPK2, PPP2CA, PPP2CB, PPP2R1A, PPP2R1B, RPS6KA3]
R-HSA:4641262	Disassembly of the destruction complex and recruitment of AXIN to the membrane	REACTOME_Pathways_20.11.2017	0.0450041	2.30212e-05	45.1613	14	[AMER1, APC, CSNK1A1, CSNK1G2, CTNNB1, DVL1, GSK3B, PPP2CA, PPP2CB, PPP2R1A, PPP2R1B, PPP2R5A, PPP2R5E, WNT3A]
R-HSA:6782135	Dual incision in TC-NER	REACTOME_Pathways_20.11.2017	0.0457644	7.94797e-10	39.3939	26	[AQR, CDK7, CUL4B, ERCC8, GTF2H1, GTF2H3, GTF2H5, HMGN1, POLD2, POLD3, POLD4, POLE2, POLE3, POLR2D, POLR2E, POLR2F, POLR2G, POLR2J, POLR2L, RBX1, RFC3, RFC4, RPS27A, TCEA1, UBA52, USP7]
R-HSA:6791226	Major pathway of rRNA processing in the nucleolus and cytosol	REACTOME_Pathways_20.11.2017	0.0463941	4.07861e-16	33.5106	63	[C1D, DDX21, DDX47, DDX49, DDX52, DIS3, EBNA1BP2, EXOSC3, EXOSC9, FCF1, IMP3, ISG20L2, KRR1, LTV1, MPHOSPH10, MPHOSPH6, NIP7, NOL11, NOL12, RIOK2, RIOK3, RPL10, RPL14, RPL15, RPL17, RPL18, RPL18A, RPL22, RPL22L1, RPL23, RPL23A, RPL26L1, RPL27, RPL32, RPL35, RPL36A, RPL36AL, RPL37, RPL7, RPLP0, RPP30, RPP40, RPS10, RPS12, RPS15, RPS15A, RPS16, RPS19, RPS2, RPS27A, RPS28, RPS5, RPS7, RPS8, RRP36, S…
R-HSA:2187338	Visual phototransduction	REACTOME_Pathways_20.11.2017	0.0470476	0.024888	16.3462	17	[AKR1B10, CALM1, CALM2, DHRS3, DHRS9, FNTA, GPC1, LDLR, LRP10, METAP2, RBP1, RDH11, RDH12, RETSAT, SDC1, SDC4, SDR9C7]
R-HSA:1483115	Hydrolysis of LPC	REACTOME_Pathways_20.11.2017	0.0479406	0.025158	60	6	[GPCPD1, PLA2G4A, PLA2G4D, PLA2G4E, PLA2G4F, PLBD1]
R-HSA:111367	SLBP independent Processing of Histone Pre-mRNAs	REACTOME_Pathways_20.11.2017	0.0479406	0.0127762	60	6	[LSM10, NCBP1, SNRPB, SNRPD3, SNRPF, SNRPG]
R-HSA:390450	Folding of actin by CCT/TriC	REACTOME_Pathways_20.11.2017	0.0479406	9.96725e-07	60	6	[ACTB, CCT2, CCT4, CCT5, CCT6A, CCT8]

## Sheet: S3
Supplementary Table S3. Reactome related pathways enriched in the body urothelium. Bolded - overriding categories
Category	Stable Identifier (ID)	Pathway	Ontology Source	Term PValue Corrected with Benjamini-Hochberg	Group PValue Corrected with Benjamini-Hochberg	Nr. Genes	Associated Genes Found
EPH-Ephrin signaling	R-HSA:2682334	EPH-Ephrin signaling	REACTOME_Pathways_20.11.2017	0.0178	0.0118	10	APH1B, EPHA10, EPHA3, EPHA5, EPHB2, MYH11, MYL9, PAK3, SDC2, VAV2
Post-translational modification: synthesis of GPI-anchored proteins	R-HSA:163125	Post-translational modification: synthesis of GPI-anchored proteins	REACTOME_Pathways_20.11.2017	0.0185	0.0113	10	ALPI, BST1, CNTN3, CNTN4, LSAMP, LYPD6B, NEGR1, NTM, PIGZ, THY1
Signaling by Receptor Tyrosine Kinases	R-HSA:9006934	Signaling by Receptor Tyrosine Kinases	REACTOME_Pathways_20.11.2017	0.0297	0.0168	35	ADCYAP1R1, APH1B, ARHGEF15, ARHGEF40, CILP, COL1A1, COL1A2, COL3A1, COL4A3, COL4A4, COL6A5, COL9A2, COL9A3, FGF17, FGF20, FGF9, FGFR4, GRB10, IGF2, INS, ITPR1, LAMA1, LAMB1, MCF2L, NRG2, OBSCN, PAG1, PAK3, PRKCB, RASGRF2, SH3GL2, SHC3, THBS2, TNS3, VAV2
Glycosaminoglycan metabolism	R-HSA:1630316	Glycosaminoglycan metabolism	REACTOME_Pathways_20.11.2017	0.0245	0.0144	12	B3GAT1, B4GALT6, CHSY3, CSPG4, DCN, DSEL, HS3ST4, HS3ST5, HS6ST3, SDC2, SLC9A1, UST
L1CAM interactions	R-HSA:373760	L1CAM interactions	REACTOME_Pathways_20.11.2017	0.000117	0.00041	17	ANK2, CNTN1, CNTN2, CNTN6, CNTNAP1, EPHB2, LAMA1, LAMB1, SCN11A, SCN1B, SCN8A, SCN9A, SH3GL2, SPTBN5, TUBAL3, TUBB8, VAV2
	R-HSA:422475	Axon guidance	REACTOME_Pathways_20.11.2017	0.00047	0.00041	45	ANK2, APH1B, CACNA1D, CACNA1H, CACNB2, CNTN1, CNTN2, CNTN6, CNTNAP1, COL3A1, COL4A3, COL4A4, COL6A5, COL9A2, COL9A3, DAB1, DOK6, EPHA10, EPHA3, EPHA5, EPHB2, GFRA1, GRB10, LAMA1, LAMB1, MYH11, MYL9, PAK3, PAK5, SCN11A, SCN1B, SCN8A, SCN9A, SDC2, SEMA5A, SEMA6A, SH3GL2, SHC3, SLIT1, SPTBN5, SRGAP3, TUBAL3, TUBB8, UNC5A, VAV2
SLC-mediated transmembrane transport	R-HSA:425407	SLC-mediated transmembrane transport	REACTOME_Pathways_20.11.2017	0.0025	0.00168	23	LCN12, LCN15, SLC14A1, SLC16A8, SLC17A8, SLC1A7, SLC22A6, SLC25A18, SLC26A7, SLC29A1, SLC29A3, SLC29A4, SLC2A6, SLC38A4, SLC39A5, SLC4A1, SLC4A5, SLC5A7, SLC6A2, SLC7A9, SLC9A1, SLC9A2, SLC9A5
	R-HSA:425393	Transport of inorganic cations/anions and amino acids/oligopeptides	REACTOME_Pathways_20.11.2017	0.0187	0.00168	11	SLC17A8, SLC1A7, SLC25A18, SLC26A7, SLC38A4, SLC4A1, SLC4A5, SLC7A9, SLC9A1, SLC9A2, SLC9A5
Muscle contraction	R-HSA:397014	Muscle contraction	REACTOME_Pathways_20.11.2017	5.8e-07	2.66e-07	29	ACTA1, ACTA2, ACTC1, ACTG2, ATP1B2, CACNA1D, CACNA2D2, CACNB2, CASQ1, DES, DMD, ITPR1, KCND2, KCNE4, LMOD1, MYH11, MYL3, MYL9, NPPC, NPR2, SCN11A, SCN1B, SCN8A, SCN9A, TBX5, TCAP, TNNC1, TNNT3, TPM2
	R-HSA:5576891	Cardiac conduction	REACTOME_Pathways_20.11.2017	0.00432	2.66e-07	15	ATP1B2, CACNA1D, CACNA2D2, CACNB2, CASQ1, ITPR1, KCND2, KCNE4, NPPC, NPR2, SCN11A, SCN1B, SCN8A, SCN9A, TBX5
Neuronal System	R-HSA:112316	Neuronal System	REACTOME_Pathways_20.11.2017	0.000121	0.000118	35	ADCY2, ADCY5, CACNA2D2, CACNB2, CHRND, GABBR2, GABRG3, GNB3, GRIK3, GRIN2C, HCN4, IL1RAPL2, KCND2, KCNH5, KCNH8, KCNJ3, KCNMB4, KCNN3, KCNN4, LIN7A, LRRTM2, NRXN1, PPFIA2, PRKCB, PTPRD, RASGRF1, RASGRF2, RIMS1, SLC1A7, SLC5A7, SLITRK6, SYN2, SYT1, SYT10, SYT9
	R-HSA:112315	Transmission across Chemical Synapses	REACTOME_Pathways_20.11.2017	0.00431	0.000118	21	ADCY2, ADCY5, CACNA2D2, CACNB2, CHRND, GABBR2, GABRG3, GNB3, GRIK3, GRIN2C, KCNJ3, LIN7A, PPFIA2, PRKCB, RASGRF1, RASGRF2, RIMS1, SLC1A7, SLC5A7, SYN2, SYT1
	R-HSA:6794362	Protein-protein interactions at synapses	REACTOME_Pathways_20.11.2017	0.00465	0.000118	11	GRIN2C, IL1RAPL2, LIN7A, LRRTM2, NRXN1, PPFIA2, PTPRD, SLITRK6, SYT1, SYT10, SYT9
	R-HSA:1296071	Potassium Channels	REACTOME_Pathways_20.11.2017	0.0256	0.000118	10	GABBR2, GNB3, HCN4, KCND2, KCNH5, KCNH8, KCNJ3, KCNMB4, KCNN3, KCNN4
O-glycosylation of TSR domain-containing proteins	R-HSA:5173214	O-glycosylation of TSR domain-containing proteins	REACTOME_Pathways_20.11.2017	6.06e-07	0.000976	12	ADAMTS12, ADAMTS13, ADAMTS16, ADAMTS19, ADAMTS2, ADAMTS5, ADAMTS7, ADAMTS8, SBSPON, SEMA5A, SEMA5B, THBS2
	R-HSA:5083635	Defective B3GALTL causes Peters-plus syndrome (PpS)	REACTOME_Pathways_20.11.2017	6.48e-07	0.000976	12	ADAMTS12, ADAMTS13, ADAMTS16, ADAMTS19, ADAMTS2, ADAMTS5, ADAMTS7, ADAMTS8, SBSPON, SEMA5A, SEMA5B, THBS2
	R-HSA:3906995	Diseases associated with O-glycosylation of proteins	REACTOME_Pathways_20.11.2017	3.28e-05	0.000976	13	ADAMTS12, ADAMTS13, ADAMTS16, ADAMTS19, ADAMTS2, ADAMTS5, ADAMTS7, ADAMTS8, MUC5B, SBSPON, SEMA5A, SEMA5B, THBS2
	R-HSA:5173105	O-linked glycosylation	REACTOME_Pathways_20.11.2017	4.98e-05	0.000976	17	ADAMTS12, ADAMTS13, ADAMTS16, ADAMTS19, ADAMTS2, ADAMTS5, ADAMTS7, ADAMTS8, B4GALT6, GALNT17, GALNT9, GALNTL6, MUC5B, SBSPON, SEMA5A, SEMA5B, THBS2
	R-HSA:3781865	Diseases of glycosylation	REACTOME_Pathways_20.11.2017	0.00112	0.000976	16	ADAMTS12, ADAMTS13, ADAMTS16, ADAMTS19, ADAMTS2, ADAMTS5, ADAMTS7, ADAMTS8, CSPG4, DCN, MUC5B, SBSPON, SDC2, SEMA5A, SEMA5B, THBS2
G alpha (q) signalling events	R-HSA:416476	G alpha (q) signalling events	REACTOME_Pathways_20.11.2017	0.00312	0.0018	19	ARHGEF25, AVPR1A, CASR, DGKB, EDNRA, F2R, GNB3, HTR2A, ITPR1, NMUR2, NPFFR2, NTSR1, PLCB4, PTGFR, RGS3, TAC1, TAC3, TACR3, UTS2R
	R-HSA:500792	GPCR ligand binding	REACTOME_Pathways_20.11.2017	0.00569	0.0018	35	ADCYAP1R1, ADRA2B, ADRA2C, AVPR1A, CASR, CCL13, CCL16, CCL25, CNR1, EDNRA, F2R, GABBR2, GLP2R, GNB3, GRM7, HRH3, HTR2A, IHH, NMUR2, NPBWR2, NPFFR2, NPW, NTSR1, PLPPR2, PLPPR4, PTGFR, SHH, SSTR2, TAC1, TAC3, TACR3, UCN, UTS2R, VIPR1, WNT6
	R-HSA:881907	Gastrin-CREB signalling pathway via PKC and MAPK	REACTOME_Pathways_20.11.2017	0.00726	0.0018	19	ARHGEF25, AVPR1A, CASR, DGKB, EDNRA, F2R, GNB3, HTR2A, ITPR1, NMUR2, NPFFR2, NTSR1, PLCB4, PTGFR, RGS3, TAC1, TAC3, TACR3, UTS2R
	R-HSA:373076	Class A/1 (Rhodopsin-like receptors)	REACTOME_Pathways_20.11.2017	0.0333	0.0018	24	ADRA2B, ADRA2C, AVPR1A, CCL13, CCL16, CCL25, CNR1, EDNRA, F2R, HRH3, HTR2A, NMUR2, NPBWR2, NPFFR2, NPW, NTSR1, PLPPR2, PLPPR4, PTGFR, SSTR2, TAC1, TAC3, TACR3, UTS2R
	R-HSA:375276	Peptide ligand-binding receptors	REACTOME_Pathways_20.11.2017	0.0338	0.0018	16	AVPR1A, CCL13, CCL16, CCL25, EDNRA, F2R, NMUR2, NPBWR2, NPFFR2, NPW, NTSR1, SSTR2, TAC1, TAC3, TACR3, UTS2R
Extracellular matrix organization	R-HSA:1474244	Extracellular matrix organization	REACTOME_Pathways_20.11.2017	5.15e-11	4.08e-13	45	ADAMTS16, ADAMTS2, ADAMTS5, ADAMTS8, BMP2, CAPN11, CAPN13, CAPN8, COL19A1, COL1A1, COL1A2, COL20A1, COL22A1, COL28A1, COL3A1, COL4A3, COL4A4, COL4A6, COL6A5, COL9A2, COL9A3, COLGALT2, DCN, DMD, ELANE, EMILIN1, FBLN1, FBN2, ICAM2, ITGA11, ITGA8, LAMA1, LAMB1, LTBP2, MFAP4, MFAP5, MUSK, NRXN1, P3H3, SDC2, SPOCK3, TLL2, TNC, TNXB, TTR
	R-HSA:1650814	Collagen biosynthesis and modifying enzymes	REACTOME_Pathways_20.11.2017	1.35e-07	4.08e-13	17	ADAMTS2, COL19A1, COL1A1, COL1A2, COL20A1, COL22A1, COL28A1, COL3A1, COL4A3, COL4A4, COL4A6, COL6A5, COL9A2, COL9A3, COLGALT2, P3H3, TLL2
	R-HSA:8948216	Collagen chain trimerization	REACTOME_Pathways_20.11.2017	8.31e-07	4.08e-13	13	COL19A1, COL1A1, COL1A2, COL20A1, COL22A1, COL28A1, COL3A1, COL4A3, COL4A4, COL4A6, COL6A5, COL9A2, COL9A3
	R-HSA:3000178	ECM proteoglycans	REACTOME_Pathways_20.11.2017	1.25e-06	4.08e-13	16	COL1A1, COL1A2, COL3A1, COL4A3, COL4A4, COL4A6, COL6A5, COL9A2, COL9A3, DCN, ITGA8, LAMA1, LAMB1, MUSK, TNC, TNXB
	R-HSA:1474228	Degradation of the extracellular matrix	REACTOME_Pathways_20.11.2017	1.98e-06	4.08e-13	22	ADAMTS16, ADAMTS5, ADAMTS8, CAPN11, CAPN13, CAPN8, COL19A1, COL1A1, COL1A2, COL3A1, COL4A3, COL4A4, COL4A6, COL6A5, COL9A2, COL9A3, DCN, ELANE, FBN2, LAMB1, SPOCK3, TLL2
	R-HSA:1474290	Collagen formation	REACTOME_Pathways_20.11.2017	3.15e-06	4.08e-13	17	ADAMTS2, COL19A1, COL1A1, COL1A2, COL20A1, COL22A1, COL28A1, COL3A1, COL4A3, COL4A4, COL4A6, COL6A5, COL9A2, COL9A3, COLGALT2, P3H3, TLL2
	R-HSA:419037	NCAM1 interactions	REACTOME_Pathways_20.11.2017	9.65e-06	4.08e-13	11	CACNA1D, CACNA1H, CACNB2, CNTN2, COL3A1, COL4A3, COL4A4, COL6A5, COL9A2, COL9A3, GFRA1
	R-HSA:3000171	Non-integrin membrane-ECM interactions	REACTOME_Pathways_20.11.2017	1.04e-05	4.08e-13	13	COL1A1, COL1A2, COL3A1, COL4A3, COL4A4, COL4A6, DMD, LAMA1, LAMB1, NRXN1, SDC2, TNC, TTR
	R-HSA:375165	NCAM signaling for neurite out-growth	REACTOME_Pathways_20.11.2017	0.000118	4.08e-13	12	CACNA1D, CACNA1H, CACNB2, CNTN2, COL3A1, COL4A3, COL4A4, COL6A5, COL9A2, COL9A3, GFRA1, SPTBN5
	R-HSA:1442490	Collagen degradation	REACTOME_Pathways_20.11.2017	0.000415	4.08e-13	11	COL19A1, COL1A1, COL1A2, COL3A1, COL4A3, COL4A4, COL4A6, COL6A5, COL9A2, COL9A3, ELANE
	R-HSA:216083	Integrin cell surface interactions	REACTOME_Pathways_20.11.2017	0.00043	4.08e-13	13	COL1A1, COL1A2, COL3A1, COL4A3, COL4A4, COL4A6, COL6A5, COL9A2, COL9A3, ICAM2, ITGA11, ITGA8, TNC
	R-HSA:2022090	Assembly of collagen fibrils and other multimeric structures	REACTOME_Pathways_20.11.2017	0.00113	4.08e-13	10	COL1A1, COL1A2, COL3A1, COL4A3, COL4A4, COL4A6, COL6A5, COL9A2, COL9A3, TLL2

## Sheet: S4
Supplementary Table S4. Reactome related pathways enriched in the trigonal urothelium. Bolded - overriding categories
Category	Stable Identifier (ID)	Pathway	Ontology Source	Term PValue Corrected with Benjamini-Hochberg	Group PValue Corrected with Benjamini-Hochberg	Nr. Genes	Associated Genes
Phase I - Functionalization of compounds	R-HSA:211945	Phase I - Functionalization of compounds	REACTOME_Pathways_20.11.2017	0.0387	0.0235	12	ADH7, ALDH3A1, AOC1, CBR3, CYP11A1, CYP2A7, CYP2C18, CYP2C19, CYP2C9, CYP2F1, FMO1, FMO2
Gene expression (Transcription)	R-HSA:74160	Gene expression (Transcription)	REACTOME_Pathways_20.11.2017	0.0126	0.00897	58	AURKA, AURKB, BRIP1, CCNA2, CCNB1, CCNE2, CDC25C, CDK1, CDKN2B, CGA, CITED4, CTSV, ESR1, EXO1, EZH2, GTF2A2, HIST1H2AB, HIST1H2AJ, HIST1H2BH, HIST1H2BK, HIST1H2BM, HIST1H3B, HIST1H3C, HIST1H3D, HIST1H3E, HIST1H3G, HIST1H3I, HIST1H3J, HIST1H4F, HIST1H4L, HNF4A, KCTD15, LMO1, PERP, PGR, PMAIP1, PRDM1, PRDX1, RAD51, RARB, RGCC, RRAGD, RRM2, SFN, SGK1, SOX9, SPP1, TFAP2A, TFAP2E, TGFA, TJP1, TP53AIP1…
Signaling by Interleukins	R-HSA:449147	Signaling by Interleukins	REACTOME_Pathways_20.11.2017	0.012	0.0093	51	ANXA1, ANXA2, CA1, CCL22, CDK1, CXCL1, CXCL2, CXCL8, DUSP1, DUSP10, DUSP5, EGF, EREG, FGF1, HBEGF, HIST1H3B, HIST1H3C, HIST1H3D, HIST1H3E, HIST1H3G, HIST1H3I, HIST1H3J, HMOX1, IL10, IL12A, IL18, IL19, IL1R2, IL1RL2, IL1RN, IL20RB, IL22RA1, IL34, IL36A, IL36B, IL36G, LCN2, LYN, NOD2, NOS2, PELI1, PIM1, RALA, RANBP9, RASAL1, RASAL2, S100A12, SERPINB2, SNAP25, TALDO1, TEC
Metabolism of lipids	R-HSA:556833	Metabolism of lipids	REACTOME_Pathways_20.11.2017	0.0462	0.0272	56	ABHD5, ACAT1, ACHE, AGPS, AKR1B15, ALDH3B2, ALOX12, ALOX12B, ALOX15B, ALOXE3, ANGPTL4, ARSF, ARSH, ARSI, CDS1, CERS3, CGA, CLOCK, CYP11A1, CYP2C19, CYP2C9, DHCR24, EBP, ELOVL4, ELOVL7, ESYT3, FABP12, FABP5, GLTP, GRHL1, HACD2, HMGCS1, HPGD, HRASLS2, HSD17B13, IDI1, LPCAT1, LPIN1, ME1, MSMO1, NEU2, OXCT1, PITPNM3, PLA2G3, PLA2G4D, PLA2G4E, PNPLA3, SAMD8, SLC44A5, STARD4, TECR, THEM5, TNFAIP8L1, TN…
Antimicrobial peptides	R-HSA:6803157	Antimicrobial peptides	REACTOME_Pathways_20.11.2017	0.0174	0.0124	13	BPIFB1, CAMP, CHGA, DEFB1, LCN2, PGLYRP2, PGLYRP3, PGLYRP4, PI3, PRSS3, RNASE7, S100A7, S100A9
Post-translational modification: synthesis of GPI-anchored proteins	R-HSA:163125	Post-translational modification: synthesis of GPI-anchored proteins	REACTOME_Pathways_20.11.2017	0.00637	0.0049	13	CD109, CEACAM5, CEACAM7, CPM, LY6D, LY6G6C, LYPD2, LYPD3, LYPD5, MSLN, RAET1L, ULBP2, VNN3
G2/M Transition	R-HSA:69275	G2/M Transition	REACTOME_Pathways_20.11.2017	0.0242	0.0167	20	AURKA, CCNA2, CCNB1, CCNB2, CDC25A, CDC25C, CDK1, CENPF, DYNLL1, FOXM1, GTSE1, HMMR, NINL, PHLDA1, PLK1, PLK4, TPX2, TUBA1C, TUBB3, TUBB6
	R-HSA:453274	Mitotic G2-G2/M phases	REACTOME_Pathways_20.11.2017	0.0251	0.0167	20	AURKA, CCNA2, CCNB1, CCNB2, CDC25A, CDC25C, CDK1, CENPF, DYNLL1, FOXM1, GTSE1, HMMR, NINL, PHLDA1, PLK1, PLK4, TPX2, TUBA1C, TUBB3, TUBB6
O-linked glycosylation	R-HSA:913709	O-linked glycosylation of mucins	REACTOME_Pathways_20.11.2017	0.00315	0.0157	11	B3GNT2, B3GNT5, B3GNT6, CHST4, GALNT3, GALNT5, GCNT3, MUC13, MUC20, MUC21, MUCL1
	R-HSA:5173105	O-linked glycosylation	REACTOME_Pathways_20.11.2017	0.0249	0.0157	13	ADAMTS17, B3GNT2, B3GNT5, B3GNT6, CHST4, GALNT3, GALNT5, GCNT3, MUC13, MUC20, MUC21, MUCL1, THSD4
Neutrophil degranulation	R-HSA:6798695	Neutrophil degranulation	REACTOME_Pathways_20.11.2017	4.22e-06	0.0029	55	ACPP, ADGRG3, ANXA2, AOC1, ATP6V1D, B4GALT1, CALML5, CAMP, CD177, CD44, CEACAM3, CEACAM6, CHI3L1, CHRNB4, CLEC5A, CRISP3, CSTB, CXCL1, CXCR1, CXCR2, DSC1, DSG1, DSP, DYNLL1, FABP5, FLG2, GGH, GPR84, HPSE, JUP, KRT1, LCN2, LPCAT1, OLFM4, PKP1, PLAC8, PNP, PRSS3, RAB10, RAB27A, RAB31, RHOF, S100A11, S100A12, S100A7, S100A9, SERPINA1, SERPINB1, SERPINB10, SERPINB12, SERPINB3, SLPI, SNAP25, TCN1, TOM1
	R-HSA:168256	Immune System	REACTOME_Pathways_20.11.2017	0.00371	0.0029	153	ACPP, ACTR3, ADGRG3, ANXA1, ANXA2, AOC1, ATP6V0A4, ATP6V1C2, ATP6V1D, B4GALT1, BAIAP2, BCL10, BPIFB1, CA1, CALML5, CAMP, CCL22, CD177, CD1A, CD207, CD44, CDC20, CDK1, CEACAM3, CEACAM6, CHGA, CHI3L1, CHRNB4, CLEC5A, CRISP3, CSTB, CTSV, CXCL1, CXCL2, CXCL8, CXCR1, CXCR2, DEFB1, DSC1, DSG1, DSP, DUSP1, DUSP10, DUSP5, DYNLL1, EGF, EREG, FABP5, FBXO32, FCN3, FGF1, FLG2, GAN, GGH, GPR84, HBEGF, HECW2, …
	R-HSA:168249	Innate Immune System	REACTOME_Pathways_20.11.2017	0.011	0.0029	82	ACPP, ACTR3, ADGRG3, ANXA2, AOC1, ATP6V0A4, ATP6V1C2, ATP6V1D, B4GALT1, BAIAP2, BCL10, BPIFB1, CALML5, CAMP, CD177, CD44, CEACAM3, CEACAM6, CHGA, CHI3L1, CHRNB4, CLEC5A, CRISP3, CSTB, CTSV, CXCL1, CXCR1, CXCR2, DEFB1, DSC1, DSG1, DSP, DYNLL1, FABP5, FCN3, FLG2, GGH, GPR84, HPSE, JUP, KRT1, LCN2, LPCAT1, LYN, MUC13, MUC20, MUC21, MUCL1, NCF2, NOD2, NOS2, OLFM4, PELI1, PGLYRP2, PGLYRP3, PGLYRP4, PI…
Formation of the cornified envelope	R-HSA:6809371	Formation of the cornified envelope	REACTOME_Pathways_20.11.2017	3.66e-26	0.00109	49	DSC1, DSC2, DSC3, DSG1, DSG3, DSG4, DSP, FLG, IVL, JUP, KAZN, KLK12, KLK13, KLK8, KRT1, KRT13, KRT14, KRT15, KRT16, KRT17, KRT23, KRT3, KRT31, KRT5, KRT6A, KRT6C, KRT78, KRT79, KRT80, KRT84, LCE3D, LCE3E, LIPK, LIPN, PERP, PI3, PKP1, PKP3, PPL, PRSS8, RPTN, SPINK5, SPRR1A, SPRR1B, SPRR2D, SPRR2E, SPRR3, TGM1, TGM5
	R-HSA:6805567	Keratinization	REACTOME_Pathways_20.11.2017	1.11e-15	0.00109	49	DSC1, DSC2, DSC3, DSG1, DSG3, DSG4, DSP, FLG, IVL, JUP, KAZN, KLK12, KLK13, KLK8, KRT1, KRT13, KRT14, KRT15, KRT16, KRT17, KRT23, KRT3, KRT31, KRT5, KRT6A, KRT6C, KRT78, KRT79, KRT80, KRT84, LCE3D, LCE3E, LIPK, LIPN, PERP, PI3, PKP1, PKP3, PPL, PRSS8, RPTN, SPINK5, SPRR1A, SPRR1B, SPRR2D, SPRR2E, SPRR3, TGM1, TGM5
	R-HSA:1266738	Developmental Biology	REACTOME_Pathways_20.11.2017	0.00116	0.00109	89	ABLIM1, ABLIM2, ACTR3, ADAM23, ANGPTL4, CLTB, DSC1, DSC2, DSC3, DSG1, DSG3, DSG4, DSP, EFNA3, EFNB2, EPHA1, EPHA2, EZH2, FLG, HIST1H2AB, HIST1H2AJ, HIST1H2BH, HIST1H2BK, HIST1H2BM, HIST1H3B, HIST1H3C, HIST1H3D, HIST1H3E, HIST1H3G, HIST1H3I, HIST1H3J, HIST1H4F, HIST1H4L, HNF4A, IVL, JUP, KAZN, KIF4A, KLF4, KLK12, KLK13, KLK8, KRT1, KRT13, KRT14, KRT15, KRT16, KRT17, KRT23, KRT3, KRT31, KRT5, KRT6A…
Cell Cycle Checkpoints	R-HSA:69620	Cell Cycle Checkpoints	REACTOME_Pathways_20.11.2017	4.06e-08	7.12e-10	44	AURKB, BRIP1, BUB1B, CCNA2, CCNB1, CCNB2, CCNE2, CDC20, CDC25A, CDC25C, CDC45, CDC6, CDK1, CENPA, CENPF, CENPI, CENPK, CENPN, CENPU, CLSPN, DYNLL1, ERCC6L, EXO1, GTSE1, HIST1H2BH, HIST1H2BK, HIST1H2BM, HIST1H4F, HIST1H4L, KIF18A, KIF2C, KNL1, MAD2L1, MCM10, NDC80, NUF2, ORC1, PLK1, SFN, SKA1, SPC24, SPC25, SPDL1, ZWINT
	R-HSA:453279	Mitotic G1-G1/S phases	REACTOME_Pathways_20.11.2017	0.00568	7.12e-10	18	CCNA2, CCNB1, CCNE2, CDC25A, CDC45, CDC6, CDK1, CDKN2B, E2F2, LYN, MCM10, ORC1, POLE2, PTK6, RRM2, TK1, TOP2A, TYMS
	R-HSA:69481	G2/M Checkpoints	REACTOME_Pathways_20.11.2017	0.01	7.12e-10	19	BRIP1, CCNB1, CCNB2, CDC25A, CDC25C, CDC45, CDC6, CDK1, CLSPN, EXO1, GTSE1, HIST1H2BH, HIST1H2BK, HIST1H2BM, HIST1H4F, HIST1H4L, MCM10, ORC1, SFN
	R-HSA:69206	G1/S Transition	REACTOME_Pathways_20.11.2017	0.0376	7.12e-10	14	CCNA2, CCNB1, CCNE2, CDC25A, CDC45, CDC6, CDK1, MCM10, ORC1, POLE2, PTK6, RRM2, TK1, TYMS
	R-HSA:69473	G2/M DNA damage checkpoint	REACTOME_Pathways_20.11.2017	0.0426	7.12e-10	11	BRIP1, CCNB1, CDC25C, CDK1, EXO1, HIST1H2BH, HIST1H2BK, HIST1H2BM, HIST1H4F, HIST1H4L, SFN
Condensation of Prophase Chromosomes	R-HSA:2299718	Condensation of Prophase Chromosomes	REACTOME_Pathways_20.11.2017	1e-06	0.00062	18	CCNB1, CDK1, HIST1H2AB, HIST1H2AJ, HIST1H2BH, HIST1H2BK, HIST1H2BM, HIST1H3B, HIST1H3C, HIST1H3D, HIST1H3E, HIST1H3G, HIST1H3I, HIST1H3J, HIST1H4F, HIST1H4L, PLK1, SMC4
	R-HSA:5625740	RHO GTPases activate PKNs	REACTOME_Pathways_20.11.2017	0.00038	0.00062	16	CDC25C, HIST1H2AB, HIST1H2AJ, HIST1H2BH, HIST1H2BK, HIST1H2BM, HIST1H3B, HIST1H3C, HIST1H3D, HIST1H3E, HIST1H3G, HIST1H3I, HIST1H3J, HIST1H4F, HIST1H4L, SFN
	R-HSA:68875	Mitotic Prophase	REACTOME_Pathways_20.11.2017	0.000595	0.00062	20	CCNB1, CCNB2, CDK1, HIST1H2AB, HIST1H2AJ, HIST1H2BH, HIST1H2BK, HIST1H2BM, HIST1H3B, HIST1H3C, HIST1H3D, HIST1H3E, HIST1H3G, HIST1H3I, HIST1H3J, HIST1H4F, HIST1H4L, LPIN1, PLK1, SMC4
	R-HSA:2559586	DNA Damage/Telomere Stress Induced Senescence	REACTOME_Pathways_20.11.2017	0.00553	0.00062	12	CCNA2, CCNE2, HIST1H1B, HIST1H1D, HIST1H2AB, HIST1H2AJ, HIST1H2BH, HIST1H2BK, HIST1H2BM, HIST1H4F, HIST1H4L, HMGA1
RNA Polymerase I Promoter Opening	R-HSA:73728	RNA Polymerase I Promoter Opening	REACTOME_Pathways_20.11.2017	5.75e-05	0.677	14	HIST1H2AB, HIST1H2AJ, HIST1H2BH, HIST1H2BK, HIST1H2BM, HIST1H3B, HIST1H3C, HIST1H3D, HIST1H3E, HIST1H3G, HIST1H3I, HIST1H3J, HIST1H4F, HIST1H4L
	R-HSA:5625886	Activated PKN1 stimulates transcription of AR (androgen receptor) regulated genes KLK2 and KLK3	REACTOME_Pathways_20.11.2017	0.000102	0.677	14	HIST1H2AB, HIST1H2AJ, HIST1H2BH, HIST1H2BK, HIST1H2BM, HIST1H3B, HIST1H3C, HIST1H3D, HIST1H3E, HIST1H3G, HIST1H3I, HIST1H3J, HIST1H4F, HIST1H4L
	R-HSA:427359	SIRT1 negatively regulates rRNA expression	REACTOME_Pathways_20.11.2017	0.000118	0.677	14	HIST1H2AB, HIST1H2AJ, HIST1H2BH, HIST1H2BK, HIST1H2BM, HIST1H3B, HIST1H3C, HIST1H3D, HIST1H3E, HIST1H3G, HIST1H3I, HIST1H3J, HIST1H4F, HIST1H4L
	R-HSA:427389	ERCC6 (CSB) and EHMT2 (G9a) positively regulate rRNA expression	REACTOME_Pathways_20.11.2017	0.000432	0.677	14	HIST1H2AB, HIST1H2AJ, HIST1H2BH, HIST1H2BK, HIST1H2BM, HIST1H3B, HIST1H3C, HIST1H3D, HIST1H3E, HIST1H3G, HIST1H3I, HIST1H3J, HIST1H4F, HIST1H4L
	R-HSA:73777	RNA Polymerase I Chain Elongation	REACTOME_Pathways_20.11.2017	0.00201	0.677	14	HIST1H2AB, HIST1H2AJ, HIST1H2BH, HIST1H2BK, HIST1H2BM, HIST1H3B, HIST1H3C, HIST1H3D, HIST1H3E, HIST1H3G, HIST1H3I, HIST1H3J, HIST1H4F, HIST1H4L
	R-HSA:201722	Formation of the beta-catenin:TCF transactivating complex	REACTOME_Pathways_20.11.2017	0.00219	0.677	14	HIST1H2AB, HIST1H2AJ, HIST1H2BH, HIST1H2BK, HIST1H2BM, HIST1H3B, HIST1H3C, HIST1H3D, HIST1H3E, HIST1H3G, HIST1H3I, HIST1H3J, HIST1H4F, HIST1H4L
	R-HSA:5250924	B-WICH complex positively regulates rRNA expression	REACTOME_Pathways_20.11.2017	0.00219	0.677	14	HIST1H2AB, HIST1H2AJ, HIST1H2BH, HIST1H2BK, HIST1H2BM, HIST1H3B, HIST1H3C, HIST1H3D, HIST1H3E, HIST1H3G, HIST1H3I, HIST1H3J, HIST1H4F, HIST1H4L
	R-HSA:8936459	RUNX1 regulates genes involved in megakaryocyte differentiation and platelet function	REACTOME_Pathways_20.11.2017	0.00386	0.677	14	HIST1H2AB, HIST1H2AJ, HIST1H2BH, HIST1H2BK, HIST1H2BM, HIST1H3B, HIST1H3C, HIST1H3D, HIST1H3E, HIST1H3G, HIST1H3I, HIST1H3J, HIST1H4F, HIST1H4L
	R-HSA:983189	Kinesins	REACTOME_Pathways_20.11.2017	0.00559	0.677	10	KIF15, KIF18A, KIF20A, KIF23, KIF2C, KIF4A, KLC3, TUBA1C, TUBB3, TUBB6
	R-HSA:5578749	Transcriptional regulation by small RNAs	REACTOME_Pathways_20.11.2017	0.00677	0.677	14	HIST1H2AB, HIST1H2AJ, HIST1H2BH, HIST1H2BK, HIST1H2BM, HIST1H3B, HIST1H3C, HIST1H3D, HIST1H3E, HIST1H3G, HIST1H3I, HIST1H3J, HIST1H4F, HIST1H4L
	R-HSA:5250913	Positive epigenetic regulation of rRNA expression	REACTOME_Pathways_20.11.2017	0.012	0.677	14	HIST1H2AB, HIST1H2AJ, HIST1H2BH, HIST1H2BK, HIST1H2BM, HIST1H3B, HIST1H3C, HIST1H3D, HIST1H3E, HIST1H3G, HIST1H3I, HIST1H3J, HIST1H4F, HIST1H4L
	R-HSA:427413	NoRC negatively regulates rRNA expression	REACTOME_Pathways_20.11.2017	0.0122	0.677	14	HIST1H2AB, HIST1H2AJ, HIST1H2BH, HIST1H2BK, HIST1H2BM, HIST1H3B, HIST1H3C, HIST1H3D, HIST1H3E, HIST1H3G, HIST1H3I, HIST1H3J, HIST1H4F, HIST1H4L
	R-HSA:5250941	Negative epigenetic regulation of rRNA expression	REACTOME_Pathways_20.11.2017	0.0126	0.677	14	HIST1H2AB, HIST1H2AJ, HIST1H2BH, HIST1H2BK, HIST1H2BM, HIST1H3B, HIST1H3C, HIST1H3D, HIST1H3E, HIST1H3G, HIST1H3I, HIST1H3J, HIST1H4F, HIST1H4L
	R-HSA:73854	RNA Polymerase I Promoter Clearance	REACTOME_Pathways_20.11.2017	0.0127	0.677	14	HIST1H2AB, HIST1H2AJ, HIST1H2BH, HIST1H2BK, HIST1H2BM, HIST1H3B, HIST1H3C, HIST1H3D, HIST1H3E, HIST1H3G, HIST1H3I, HIST1H3J, HIST1H4F, HIST1H4L
	R-HSA:73864	RNA Polymerase I Transcription	REACTOME_Pathways_20.11.2017	0.0144	0.677	14	HIST1H2AB, HIST1H2AJ, HIST1H2BH, HIST1H2BK, HIST1H2BM, HIST1H3B, HIST1H3C, HIST1H3D, HIST1H3E, HIST1H3G, HIST1H3I, HIST1H3J, HIST1H4F, HIST1H4L
	R-HSA:3214841	PKMTs methylate histone lysines	REACTOME_Pathways_20.11.2017	0.0146	0.677	10	EZH2, HIST1H3B, HIST1H3C, HIST1H3D, HIST1H3E, HIST1H3G, HIST1H3I, HIST1H3J, HIST1H4F, HIST1H4L
	R-HSA:983231	Factors involved in megakaryocyte development and platelet production	REACTOME_Pathways_20.11.2017	0.015	0.677	19	DOCK9, HIST1H3B, HIST1H3C, HIST1H3D, HIST1H3E, HIST1H3G, HIST1H3I, HIST1H3J, KIF15, KIF18A, KIF20A, KIF23, KIF2C, KIF4A, KLC3, RCOR1, TUBA1C, TUBB3, TUBB6
	R-HSA:211000	Gene Silencing by RNA	REACTOME_Pathways_20.11.2017	0.044	0.677	14	HIST1H2AB, HIST1H2AJ, HIST1H2BH, HIST1H2BK, HIST1H2BM, HIST1H3B, HIST1H3C, HIST1H3D, HIST1H3E, HIST1H3G, HIST1H3I, HIST1H3J, HIST1H4F, HIST1H4L
Cell Cycle, Mitotic	R-HSA:69278	Cell Cycle, Mitotic	REACTOME_Pathways_20.11.2017	1.31e-12	4.3e-11	77	AURKA, AURKB, BUB1B, CCNA2, CCNB1, CCNB2, CCNE2, CDC20, CDC25A, CDC25C, CDC45, CDC6, CDK1, CDKN2B, CENPA, CENPF, CENPI, CENPK, CENPN, CENPU, DYNLL1, E2F2, ERCC6L, ESCO2, ESPL1, FOXM1, GTSE1, HIST1H2AB, HIST1H2AJ, HIST1H2BH, HIST1H2BK, HIST1H2BM, HIST1H3B, HIST1H3C, HIST1H3D, HIST1H3E, HIST1H3G, HIST1H3I, HIST1H3J, HIST1H4F, HIST1H4L, HMMR, KIF18A, KIF20A, KIF23, KIF2C, KNL1, LPIN1, LYN, MAD2L1, M…
	R-HSA:1640170	Cell Cycle	REACTOME_Pathways_20.11.2017	1.46e-12	4.3e-11	86	AURKA, AURKB, BRIP1, BUB1B, CCNA2, CCNB1, CCNB2, CCNE2, CDC20, CDC25A, CDC25C, CDC45, CDC6, CDK1, CDKN2B, CENPA, CENPF, CENPI, CENPK, CENPN, CENPU, CENPW, CLSPN, DMC1, DYNLL1, E2F2, ERCC6L, ESCO2, ESPL1, EXO1, FOXM1, GTSE1, HIST1H2AB, HIST1H2AJ, HIST1H2BH, HIST1H2BK, HIST1H2BM, HIST1H3B, HIST1H3C, HIST1H3D, HIST1H3E, HIST1H3G, HIST1H3I, HIST1H3J, HIST1H4F, HIST1H4L, HJURP, HMMR, KIF18A, KIF20A, K…
	R-HSA:2500257	Resolution of Sister Chromatid Cohesion	REACTOME_Pathways_20.11.2017	1.75e-09	4.3e-11	29	AURKB, BUB1B, CCNB1, CCNB2, CDC20, CDK1, CENPA, CENPF, CENPI, CENPK, CENPN, CENPU, DYNLL1, ERCC6L, KIF18A, KIF2C, KNL1, MAD2L1, NDC80, NUF2, PLK1, SKA1, SPC24, SPC25, SPDL1, TUBA1C, TUBB3, TUBB6, ZWINT
	R-HSA:194315	Signaling by Rho GTPases	REACTOME_Pathways_20.11.2017	1.72e-08	4.3e-11	59	ACTR3, ARHGAP11A, ARHGEF26, ARHGEF4, AURKB, BAIAP2, BUB1B, CDC20, CDC25C, CENPA, CENPF, CENPI, CENPK, CENPN, CENPU, CIT, DAAM1, DYNLL1, ECT2, ERCC6L, HIST1H2AB, HIST1H2AJ, HIST1H2BH, HIST1H2BK, HIST1H2BM, HIST1H3B, HIST1H3C, HIST1H3D, HIST1H3E, HIST1H3G, HIST1H3I, HIST1H3J, HIST1H4F, HIST1H4L, IQGAP3, KIF14, KIF18A, KIF2C, KLC3, KNL1, MAD2L1, NCF2, NDC80, NGEF, NUF2, PLK1, PRC1, RHOF, RHOV, SFN, …
	R-HSA:141424	Amplification of signal from the kinetochores	REACTOME_Pathways_20.11.2017	4.48e-08	4.3e-11	23	AURKB, BUB1B, CDC20, CENPA, CENPF, CENPI, CENPK, CENPN, CENPU, DYNLL1, ERCC6L, KIF18A, KIF2C, KNL1, MAD2L1, NDC80, NUF2, PLK1, SKA1, SPC24, SPC25, SPDL1, ZWINT
	R-HSA:141444	Amplification of signal from unattached kinetochores via a MAD2 inhibitory signal	REACTOME_Pathways_20.11.2017	4.48e-08	4.3e-11	23	AURKB, BUB1B, CDC20, CENPA, CENPF, CENPI, CENPK, CENPN, CENPU, DYNLL1, ERCC6L, KIF18A, KIF2C, KNL1, MAD2L1, NDC80, NUF2, PLK1, SKA1, SPC24, SPC25, SPDL1, ZWINT
	R-HSA:68886	M Phase	REACTOME_Pathways_20.11.2017	6.96e-08	4.3e-11	53	AURKB, BUB1B, CCNB1, CCNB2, CDC20, CDK1, CENPA, CENPF, CENPI, CENPK, CENPN, CENPU, DYNLL1, ERCC6L, ESPL1, HIST1H2AB, HIST1H2AJ, HIST1H2BH, HIST1H2BK, HIST1H2BM, HIST1H3B, HIST1H3C, HIST1H3D, HIST1H3E, HIST1H3G, HIST1H3I, HIST1H3J, HIST1H4F, HIST1H4L, KIF18A, KIF20A, KIF23, KIF2C, KNL1, LPIN1, MAD2L1, NCAPG, NCAPH, NDC80, NINL, NUF2, PLK1, PLK4, PTTG1, SKA1, SMC4, SPC24, SPC25, SPDL1, TUBA1C, TUBB…
	R-HSA:68877	Mitotic Prometaphase	REACTOME_Pathways_20.11.2017	9.43e-08	4.3e-11	34	AURKB, BUB1B, CCNB1, CCNB2, CDC20, CDK1, CENPA, CENPF, CENPI, CENPK, CENPN, CENPU, DYNLL1, ERCC6L, KIF18A, KIF2C, KNL1, MAD2L1, NCAPG, NCAPH, NDC80, NINL, NUF2, PLK1, PLK4, SKA1, SMC4, SPC24, SPC25, SPDL1, TUBA1C, TUBB3, TUBB6, ZWINT
	R-HSA:5663220	RHO GTPases Activate Formins	REACTOME_Pathways_20.11.2017	2.34e-07	4.3e-11	27	AURKB, BUB1B, CDC20, CENPA, CENPF, CENPI, CENPK, CENPN, CENPU, DAAM1, DYNLL1, ERCC6L, KIF18A, KIF2C, KNL1, MAD2L1, NDC80, NUF2, PLK1, SKA1, SPC24, SPC25, SPDL1, TUBA1C, TUBB3, TUBB6, ZWINT
	R-HSA:69618	Mitotic Spindle Checkpoint	REACTOME_Pathways_20.11.2017	5.82e-07	4.3e-11	23	AURKB, BUB1B, CDC20, CENPA, CENPF, CENPI, CENPK, CENPN, CENPU, DYNLL1, ERCC6L, KIF18A, KIF2C, KNL1, MAD2L1, NDC80, NUF2, PLK1, SKA1, SPC24, SPC25, SPDL1, ZWINT
	R-HSA:2467813	Separation of Sister Chromatids	REACTOME_Pathways_20.11.2017	2.52e-05	4.3e-11	28	AURKB, BUB1B, CDC20, CENPA, CENPF, CENPI, CENPK, CENPN, CENPU, DYNLL1, ERCC6L, ESPL1, KIF18A, KIF2C, KNL1, MAD2L1, NDC80, NUF2, PLK1, PTTG1, SKA1, SPC24, SPC25, SPDL1, TUBA1C, TUBB3, TUBB6, ZWINT
	R-HSA:2555396	Mitotic Metaphase and Anaphase	REACTOME_Pathways_20.11.2017	9.74e-05	4.3e-11	28	AURKB, BUB1B, CDC20, CENPA, CENPF, CENPI, CENPK, CENPN, CENPU, DYNLL1, ERCC6L, ESPL1, KIF18A, KIF2C, KNL1, MAD2L1, NDC80, NUF2, PLK1, PTTG1, SKA1, SPC24, SPC25, SPDL1, TUBA1C, TUBB3, TUBB6, ZWINT
	R-HSA:68882	Mitotic Anaphase	REACTOME_Pathways_20.11.2017	9.75e-05	4.3e-11	28	AURKB, BUB1B, CDC20, CENPA, CENPF, CENPI, CENPK, CENPN, CENPU, DYNLL1, ERCC6L, ESPL1, KIF18A, KIF2C, KNL1, MAD2L1, NDC80, NUF2, PLK1, PTTG1, SKA1, SPC24, SPC25, SPDL1, TUBA1C, TUBB3, TUBB6, ZWINT
RHO GTPase Effectors	R-HSA:195258	RHO GTPase Effectors	REACTOME_Pathways_20.11.2017	3.17e-10	4.3e-11	51	ACTR3, AURKB, BAIAP2, BUB1B, CDC20, CDC25C, CENPA, CENPF, CENPI, CENPK, CENPN, CENPU, CIT, DAAM1, DYNLL1, ERCC6L, HIST1H2AB, HIST1H2AJ, HIST1H2BH, HIST1H2BK, HIST1H2BM, HIST1H3B, HIST1H3C, HIST1H3D, HIST1H3E, HIST1H3G, HIST1H3I, HIST1H3J, HIST1H4F, HIST1H4L, IQGAP3, KIF14, KIF18A, KIF2C, KLC3, KNL1, MAD2L1, NCF2, NDC80, NUF2, PLK1, PRC1, SFN, SKA1, SPC24, SPC25, SPDL1, TUBA1C, TUBB3, TUBB6, ZWINT
	R-HSA:3214815	HDACs deacetylate histones	REACTOME_Pathways_20.11.2017	5.07e-07	0.00169	21	HIST1H2AB, HIST1H2AG, HIST1H2AH, HIST1H2AI, HIST1H2AJ, HIST1H2AL, HIST1H2AM, HIST1H2BH, HIST1H2BK, HIST1H2BM, HIST1H3B, HIST1H3C, HIST1H3D, HIST1H3E, HIST1H3G, HIST1H3I, HIST1H3J, HIST1H4F, HIST1H4L, HIST2H2BF, RCOR1
	R-HSA:5334118	DNA methylation	REACTOME_Pathways_20.11.2017	2.06e-05	0.00169	15	HIST1H2AB, HIST1H2AJ, HIST1H2BH, HIST1H2BK, HIST1H2BM, HIST1H3B, HIST1H3C, HIST1H3D, HIST1H3E, HIST1H3G, HIST1H3I, HIST1H3J, HIST1H4F, HIST1H4L, UHRF1
	R-HSA:606279	Deposition of new CENPA-containing nucleosomes at the centromere	REACTOME_Pathways_20.11.2017	2.28e-05	0.00169	16	CENPA, CENPI, CENPK, CENPN, CENPU, CENPW, HIST1H2AB, HIST1H2AJ, HIST1H2BH, HIST1H2BK, HIST1H2BM, HIST1H4F, HIST1H4L, HJURP, KNL1, OIP5
	R-HSA:774815	Nucleosome assembly	REACTOME_Pathways_20.11.2017	2.28e-05	0.00169	16	CENPA, CENPI, CENPK, CENPN, CENPU, CENPW, HIST1H2AB, HIST1H2AJ, HIST1H2BH, HIST1H2BK, HIST1H2BM, HIST1H4F, HIST1H4L, HJURP, KNL1, OIP5
	R-HSA:3214858	RMTs methylate histone arginines	REACTOME_Pathways_20.11.2017	5.04e-05	0.00169	16	HIST1H2AB, HIST1H2AG, HIST1H2AH, HIST1H2AI, HIST1H2AJ, HIST1H2AL, HIST1H2AM, HIST1H3B, HIST1H3C, HIST1H3D, HIST1H3E, HIST1H3G, HIST1H3I, HIST1H3J, HIST1H4F, HIST1H4L
	R-HSA:212300	PRC2 methylates histones and DNA	REACTOME_Pathways_20.11.2017	7.31e-05	0.00169	15	EZH2, HIST1H2AB, HIST1H2AJ, HIST1H2BH, HIST1H2BK, HIST1H2BM, HIST1H3B, HIST1H3C, HIST1H3D, HIST1H3E, HIST1H3G, HIST1H3I, HIST1H3J, HIST1H4F, HIST1H4L
	R-HSA:912446	Meiotic recombination	REACTOME_Pathways_20.11.2017	0.000134	0.00169	16	DMC1, HIST1H2AB, HIST1H2AJ, HIST1H2BH, HIST1H2BK, HIST1H2BM, HIST1H3B, HIST1H3C, HIST1H3D, HIST1H3E, HIST1H3G, HIST1H3I, HIST1H3J, HIST1H4F, HIST1H4L, RAD51
	R-HSA:3214847	HATs acetylate histones	REACTOME_Pathways_20.11.2017	0.000244	0.00169	21	CLOCK, HIST1H2AB, HIST1H2AG, HIST1H2AH, HIST1H2AI, HIST1H2AJ, HIST1H2AL, HIST1H2AM, HIST1H2BH, HIST1H2BK, HIST1H2BM, HIST1H3B, HIST1H3C, HIST1H3D, HIST1H3E, HIST1H3G, HIST1H3I, HIST1H3J, HIST1H4F, HIST1H4L, HIST2H2BF
	R-HSA:2559582	Senescence-Associated Secretory Phenotype (SASP)	REACTOME_Pathways_20.11.2017	0.000628	0.00169	17	CCNA2, CDKN2B, CXCL8, HIST1H2AB, HIST1H2AJ, HIST1H2BH, HIST1H2BK, HIST1H2BM, HIST1H3B, HIST1H3C, HIST1H3D, HIST1H3E, HIST1H3G, HIST1H3I, HIST1H3J, HIST1H4F, HIST1H4L
	R-HSA:73886	Chromosome Maintenance	REACTOME_Pathways_20.11.2017	0.000628	0.00169	17	CENPA, CENPI, CENPK, CENPN, CENPU, CENPW, HIST1H2AB, HIST1H2AJ, HIST1H2BH, HIST1H2BK, HIST1H2BM, HIST1H4F, HIST1H4L, HJURP, KNL1, OIP5, POLE2
	R-HSA:977225	Amyloid fiber formation	REACTOME_Pathways_20.11.2017	0.00197	0.00169	15	CALCA, HIST1H2AB, HIST1H2AJ, HIST1H2BH, HIST1H2BK, HIST1H2BM, HIST1H3B, HIST1H3C, HIST1H3D, HIST1H3E, HIST1H3G, HIST1H3I, HIST1H3J, HIST1H4F, HIST1H4L
	R-HSA:2559583	Cellular Senescence	REACTOME_Pathways_20.11.2017	0.00326	0.00169	23	CCNA2, CCNE2, CDKN2B, CXCL8, E2F2, EZH2, HIST1H1B, HIST1H1D, HIST1H2AB, HIST1H2AJ, HIST1H2BH, HIST1H2BK, HIST1H2BM, HIST1H3B, HIST1H3C, HIST1H3D, HIST1H3E, HIST1H3G, HIST1H3I, HIST1H3J, HIST1H4F, HIST1H4L, HMGA1
	R-HSA:1500620	Meiosis	REACTOME_Pathways_20.11.2017	0.00377	0.00169	16	DMC1, HIST1H2AB, HIST1H2AJ, HIST1H2BH, HIST1H2BK, HIST1H2BM, HIST1H3B, HIST1H3C, HIST1H3D, HIST1H3E, HIST1H3G, HIST1H3I, HIST1H3J, HIST1H4F, HIST1H4L, RAD51
	R-HSA:2559580	Oxidative Stress Induced Senescence	REACTOME_Pathways_20.11.2017	0.0044	0.00169	17	CDKN2B, E2F2, EZH2, HIST1H2AB, HIST1H2AJ, HIST1H2BH, HIST1H2BK, HIST1H2BM, HIST1H3B, HIST1H3C, HIST1H3D, HIST1H3E, HIST1H3G, HIST1H3I, HIST1H3J, HIST1H4F, HIST1H4L
	R-HSA:5617472	Activation of anterior HOX genes in hindbrain development during early embryogenesis	REACTOME_Pathways_20.11.2017	0.00639	0.00169	16	EZH2, HIST1H2AB, HIST1H2AJ, HIST1H2BH, HIST1H2BK, HIST1H2BM, HIST1H3B, HIST1H3C, HIST1H3D, HIST1H3E, HIST1H3G, HIST1H3I, HIST1H3J, HIST1H4F, HIST1H4L, RARB
	R-HSA:5619507	Activation of HOX genes during differentiation	REACTOME_Pathways_20.11.2017	0.00639	0.00169	16	EZH2, HIST1H2AB, HIST1H2AJ, HIST1H2BH, HIST1H2BK, HIST1H2BM, HIST1H3B, HIST1H3C, HIST1H3D, HIST1H3E, HIST1H3G, HIST1H3I, HIST1H3J, HIST1H4F, HIST1H4L, RARB
	R-HSA:8939236	RUNX1 regulates transcription of genes involved in differentiation of HSCs	REACTOME_Pathways_20.11.2017	0.00901	0.00169	16	HIST1H2AB, HIST1H2AJ, HIST1H2BH, HIST1H2BK, HIST1H2BM, HIST1H3B, HIST1H3C, HIST1H3D, HIST1H3E, HIST1H3G, HIST1H3I, HIST1H3J, HIST1H4F, HIST1H4L, LMO1, TP73
	R-HSA:1474165	Reproduction	REACTOME_Pathways_20.11.2017	0.0127	0.00169	17	B4GALT1, DMC1, HIST1H2AB, HIST1H2AJ, HIST1H2BH, HIST1H2BK, HIST1H2BM, HIST1H3B, HIST1H3C, HIST1H3D, HIST1H3E, HIST1H3G, HIST1H3I, HIST1H3J, HIST1H4F, HIST1H4L, RAD51
	R-HSA:212165	Epigenetic regulation of gene expression	REACTOME_Pathways_20.11.2017	0.0249	0.00169	16	EZH2, HIST1H2AB, HIST1H2AJ, HIST1H2BH, HIST1H2BK, HIST1H2BM, HIST1H3B, HIST1H3C, HIST1H3D, HIST1H3E, HIST1H3G, HIST1H3I, HIST1H3J, HIST1H4F, HIST1H4L, UHRF1
	R-HSA:2262752	Cellular responses to stress	REACTOME_Pathways_20.11.2017	0.0276	0.00169	37	BAG3, CCNA2, CCNE2, CDKN2B, CRYAB, CXCL8, DNAJB1, DYNLL1, E2F2, ERO1A, EZH2, GPX3, HIGD1A, HIST1H1B, HIST1H1D, HIST1H2AB, HIST1H2AJ, HIST1H2BH, HIST1H2BK, HIST1H2BM, HIST1H3B, HIST1H3C, HIST1H3D, HIST1H3E, HIST1H3G, HIST1H3I, HIST1H3J, HIST1H4F, HIST1H4L, HMGA1, HSPA4L, NCF2, PGR, PRDX1, TUBA1C, TUBB3, TUBB6

## Sheet: S5
Supplementary Table S5. Results of mixed effects models of comparison between healthy and metaplastic tissue. OTU - OTU number, Estimate - beta coefficient in mixed effects model, t.value - test statistic for a coefficient, p-value - p-value for coefficient's signicifance, Size - number of reads assigned to an OTU, Taxonomy - OTU taxonomy, padj - p-value after FRD correction
OTU	Estimate	t.value	Pr(>|t|)	Size	Taxonomy	padj
Otu0010	-0.585552	-2.94835	0.00944293	141843	Bacteria(100);Proteobacteria(100);Gammaproteobacteria(100);Burkholderiales(100);Burkholderiales_unclassified(100);Burkholderiales_unclassified(100);	0.506771
Otu0066	-0.766467	-3.54265	0.00270826	14835	Bacteria(100);Actinobacteriota(100);Actinobacteria(100);Micrococcales(100);Microbacteriaceae(100);Microbacterium(100);	0.506771
Otu0147	2.48672	2.78761	0.00886015	3954	Bacteria(100);Firmicutes(100);Clostridia(100);Lachnospirales(100);Lachnospiraceae(100);Lachnospiraceae_UCG-001(100);	0.506771
Otu0154	1.09254	3.01923	0.00814593	3759	Bacteria(100);Proteobacteria(100);Gammaproteobacteria(100);Oceanospirillales(100);Halomonadaceae(100);Halomonas(100);	0.506771
Otu0187	-1.93146	-3.2657	0.00485783	2588	Bacteria(100);Actinobacteriota(100);Actinobacteria(100);Frankiales(100);Sporichthyaceae(100);hgcI_clade(100);	0.506771
Otu0278	-1.93534	-3.32485	0.00428874	1339	Bacteria(100);Firmicutes(100);Clostridia(100);Oscillospirales(100);Oscillospiraceae(100);UCG-002(100);	0.506771
Otu0002	-0.416258	-2.66095	0.0170832	439937	Bacteria(100);Proteobacteria(100);Gammaproteobacteria(100);Burkholderiales(100);Comamonadaceae(100);Comamonadaceae_unclassified(100);	0.595178
Otu0009	-0.663383	-2.35819	0.0314224	172530	Bacteria(100);Firmicutes(100);Bacilli(100);Staphylococcales(100);Staphylococcaceae(100);Staphylococcus(100);	0.595178
Otu0012	-0.435805	-2.52525	0.0225	125751	Bacteria(100);Proteobacteria(100);Gammaproteobacteria(100);Burkholderiales(100);Comamonadaceae(100);Delftia(100);	0.595178
Otu0023	1.14039	2.53394	0.0221091	40619	Bacteria(100);Bacteroidota(100);Bacteroidia(100);Bacteroidales(100);Bacteroidaceae(100);Bacteroides(100);	0.595178
Otu0039	-0.684207	-2.54681	0.0215418	23925	Bacteria(100);Proteobacteria(100);Gammaproteobacteria(100);Pseudomonadales(100);Moraxellaceae(100);Moraxellaceae_unclassified(100);	0.595178
Otu0076	-1.97514	-2.58099	0.0201014	10950	Bacteria(100);Proteobacteria(100);Alphaproteobacteria(100);Caulobacterales(100);Caulobacteraceae(100);Caulobacteraceae_unclassified(100);	0.595178
Otu0153	-1.50844	-2.36056	0.0312752	3763	Bacteria(100);Actinobacteriota(100);Actinobacteria(100);uncultured(100);uncultured_fa(100);uncultured_ge(100);	0.595178
Otu0163	-1.61242	-2.37447	0.0304246	3255	Bacteria(100);Proteobacteria(100);Alphaproteobacteria(100);Caulobacterales(100);Caulobacteraceae(100);Brevundimonas(100);	0.595178
Otu0185	-1.5019	-2.29414	0.0284934	2653	Bacteria(100);Proteobacteria(100);Alphaproteobacteria(100);Rhodospirillales(100);Rhodospirillaceae(100);uncultured(100);	0.595178
Otu0288	-1.0472	-2.49088	0.0241123	1214	Eukaryota(100);Eukaryota_unclassified(100);Eukaryota_unclassified(100);Eukaryota_unclassified(100);Eukaryota_unclassified(100);Eukaryota_unclassified(100);	0.595178
Otu0294	-0.706403	-2.636	0.0179748	1152	Bacteria(100);Bacteroidota(100);Bacteroidia(100);Flavobacteriales(100);Crocinitomicaceae(100);Crocinitomicaceae_unclassified(100);	0.595178
Otu0293	-1.27883	-2.32146	0.0337875	1159	Bacteria(100);Firmicutes(100);Negativicutes(100);Veillonellales-Selenomonadales(100);Sporomusaceae(100);Sporomusaceae_unclassified(100);	0.604422
Otu0064	1.07259	2.27719	0.0368593	15145	Bacteria(100);Patescibacteria(100);Saccharimonadia(100);Saccharimonadales(100);Saccharimonadales_fa(100);Saccharimonadales_ge(100);	0.609281
Otu0161	-1.42713	-2.26374	0.0378435	3473	Bacteria(100);Proteobacteria(100);Gammaproteobacteria(100);Legionellales(100);Legionellaceae(100);Legionella(100);	0.609281
Otu0003	-0.206043	-1.45684	0.164506	343970	Bacteria(100);Actinobacteriota(100);Actinobacteria(100);Micrococcales(100);Microbacteriaceae(100);Microbacteriaceae_unclassified(100);	0.623781
Otu0008	0.46599	1.59199	0.130948	175470	Bacteria(100);Firmicutes(100);Bacilli(100);Lactobacillales(100);Lactobacillaceae(100);Lactobacillus(100);	0.623781
Otu0014	0.242804	1.56474	0.137205	114505	Bacteria(100);Proteobacteria(100);Alphaproteobacteria(100);Sphingomonadales(100);Sphingomonadaceae(100);Sphingomonadaceae_unclassified(100);	0.623781
Otu0019	-0.424628	-1.97897	0.0652958	57197	Bacteria(100);Proteobacteria(100);Gammaproteobacteria(100);Burkholderiales(100);Comamonadaceae(100);Schlegelella(100);	0.623781
Otu0025	-0.877238	-1.47957	0.158407	35371	Bacteria(100);Proteobacteria(100);Gammaproteobacteria(100);Burkholderiales(100);Comamonadaceae(100);Limnohabitans(100);	0.623781
Otu0026	-1.34299	-1.52987	0.145577	33620	Bacteria(100);Proteobacteria(100);Alphaproteobacteria(100);Rickettsiales(100);Mitochondria(100);Mitochondria_ge(100);	0.623781
Otu0032	1.36293	1.51147	0.150167	30234	Bacteria(100);Actinobacteriota(100);Actinobacteria(100);Bifidobacteriales(100);Bifidobacteriaceae(100);Gardnerella(100);	0.623781
Otu0034	-0.807503	-1.76649	0.096382	29248	Bacteria(100);Proteobacteria(100);Gammaproteobacteria(100);Enterobacterales(100);Enterobacteriaceae(100);Enterobacteriaceae_unclassified(100);	0.623781
Otu0044	0.999488	2.04424	0.0577491	20831	Bacteria(100);Bacteroidota(100);Bacteroidia(100);Bacteroidales(100);Muribaculaceae(100);Muribaculaceae_ge(100);	0.623781
Otu0053	1.38113	1.4855	0.156847	17891	Bacteria(100);Firmicutes(100);Bacilli(100);Bacillales(100);Bacillaceae(100);Anoxybacillus(100);	0.623781
Otu0068	-1.54637	-1.84606	0.083467	12714	Bacteria(100);Actinobacteriota(100);Actinobacteria(100);Micrococcales(100);Micrococcaceae(100);Rothia(100);	0.623781
Otu0070	0.997475	1.47099	0.160686	12272	Bacteria(100);Bdellovibrionota(100);Bdellovibrionia(100);Bdellovibrionales(100);Bdellovibrionaceae(100);Bdellovibrio(100);	0.623781
Otu0072	-1.09492	-1.52184	0.147565	11779	Bacteria(100);Firmicutes(100);Bacilli(100);Lactobacillales(100);Carnobacteriaceae(100);Granulicatella(100);	0.623781
Otu0077	-1.15185	-1.45626	0.164663	10945	Bacteria(100);Proteobacteria(100);Gammaproteobacteria(100);Pseudomonadales(100);Moraxellaceae(100);Enhydrobacter(100);	0.623781
Otu0078	-0.5132	-1.61759	0.125293	10910	Bacteria(100);Actinobacteriota(100);Actinobacteria(100);Micrococcales(100);Micrococcaceae(100);Micrococcaceae_unclassified(100);	0.623781
Otu0086	-0.93558	-1.45903	0.16391	8623	Bacteria(100);Bacteroidota(100);Bacteroidia(100);Cytophagales(100);Spirosomaceae(100);Pseudarcicella(100);	0.623781
Otu0090	1.2485	1.43864	0.159962	8399	Bacteria(100);Proteobacteria(100);Alphaproteobacteria(100);Acetobacterales(100);Acetobacteraceae(100);Acetobacteraceae_unclassified(100);	0.623781
Otu0099	-1.12066	-1.50175	0.15264	7148	Bacteria(100);Proteobacteria(100);Gammaproteobacteria(100);Burkholderiales(100);Neisseriaceae(100);Neisseria(100);	0.623781
Otu0100	-1.29557	-1.80002	0.0907403	7077	Bacteria(100);Proteobacteria(100);Gammaproteobacteria(100);Burkholderiales(100);Comamonadaceae(100);Diaphorobacter(100);	0.623781
Otu0104	-0.93987	-1.76456	0.0967164	6466	Bacteria(100);Actinobacteriota(100);Actinobacteria(100);Actinomycetales(100);Actinomycetaceae(100);Actinomyces(100);	0.623781
Otu0114	1.26624	2.05882	0.0477292	5443	Bacteria(100);Firmicutes(100);Clostridia(100);Oscillospirales(100);Oscillospirales_unclassified(100);Oscillospirales_unclassified(100);	0.623781
Otu0122	-1.70286	-2.22376	0.0409134	5033	Bacteria(100);Firmicutes(100);Clostridia(100);Peptostreptococcales-Tissierellales(100);Peptostreptococcaceae(100);Peptostreptococcaceae_unclassified(100);	0.623781
Otu0125	-1.41561	-1.69328	0.100117	4892	Bacteria(100);Actinobacteriota(100);Actinobacteria(100);Micrococcales(100);Micrococcaceae(100);Micrococcus(100);	0.623781
Otu0127	-1.58018	-1.87757	0.0695802	4783	Bacteria(100);Proteobacteria(100);Alphaproteobacteria(100);Rhizobiales(100);Rhizobiales_Incertae_Sedis(100);uncultured(100);	0.623781
Otu0128	-1.08774	-1.63936	0.120648	4760	Bacteria(100);Actinobacteriota(100);Actinobacteria(100);Propionibacteriales(100);Nocardioidaceae(100);Nocardioides(100);	0.623781
Otu0129	-1.26353	-1.75565	0.0887172	4756	Bacteria(100);Proteobacteria(100);Gammaproteobacteria(100);Burkholderiales(100);Methylophilaceae(100);Methylophilaceae_unclassified(100);	0.623781
Otu0131	-0.902481	-1.45944	0.163797	4595	Bacteria(100);Actinobacteriota(100);Coriobacteriia(100);Coriobacteriales(100);Coriobacteriaceae(100);Collinsella(100);	0.623781
Otu0134	0.935908	1.53643	0.143972	4514	Bacteria(100);Proteobacteria(100);Gammaproteobacteria(100);Burkholderiales(100);Burkholderiaceae(100);Pandoraea(100);	0.623781
Otu0135	-1.12716	-1.52458	0.146886	4393	Bacteria(100);Proteobacteria(100);Alphaproteobacteria(100);Rhizobiales(100);Beijerinckiaceae(100);Bosea(100);	0.623781
Otu0136	0.907116	1.96491	0.0670335	4362	Bacteria(100);Firmicutes(100);Clostridia(100);Peptostreptococcales-Tissierellales(100);Peptostreptococcales-Tissierellales_fa(100);Peptostreptococcales-Tissierellales_fa_unclassified(100);	0.623781
Otu0140	0.324985	1.52816	0.146001	4249	Bacteria(100);Actinobacteriota(100);Actinobacteria(100);Corynebacteriales(100);Corynebacteriales_unclassified(100);Corynebacteriales_unclassified(100);	0.623781
Otu0146	-1.13729	-1.64564	0.119338	4003	Bacteria(100);Bacteroidota(100);Bacteroidia(100);Cytophagales(100);Hymenobacteraceae(100);Hymenobacter(100);	0.623781
Otu0148	-1.11002	-1.47801	0.158819	3884	Bacteria(100);Proteobacteria(100);Gammaproteobacteria(100);Burkholderiales(100);Neisseriaceae(100);Neisseriaceae_unclassified(100);	0.623781
Otu0149	-0.961638	-1.45586	0.155173	3859	Bacteria(100);Proteobacteria(100);Alphaproteobacteria(100);Rhodobacterales(100);Rhodobacteraceae(100);Paracoccus(100);	0.623781
Otu0158	1.14885	1.67474	0.113416	3656	Bacteria(100);Actinobacteriota(100);Actinobacteria(100);Micrococcales(100);Microbacteriaceae(100);Curtobacterium(100);	0.623781
Otu0159	-1.36222	-1.83112	0.0857682	3631	Bacteria(100);Firmicutes(100);Bacilli(100);Lactobacillales(100);Carnobacteriaceae(100);Carnobacteriaceae_unclassified(100);	0.623781
Otu0164	1.0386	2.07729	0.0542383	3236	Bacteria(100);Firmicutes(100);Negativicutes(100);Veillonellales-Selenomonadales(100);Veillonellaceae(100);Dialister(100);	0.623781
Otu0198	1.65201	2.0318	0.050546	2284	Bacteria(100);Planctomycetota(100);Planctomycetes(100);Gemmatales(100);Gemmataceae(100);Fimbriiglobus(100);	0.623781
Otu0207	-0.941854	-1.68087	0.112203	2165	Bacteria(100);Chloroflexi(100);Anaerolineae(100);SBR1031(100);A4b(100);A4b_ge(100);	0.623781
Otu0218	-0.952818	-1.6528	0.117857	2028	Bacteria(100);Actinobacteriota(100);Actinobacteria(100);Micrococcales(100);Micrococcales_Incertae_Sedis(100);Timonella(100);	0.623781
Otu0219	-1.22594	-1.64883	0.108967	2015	Bacteria(100);Proteobacteria(100);Gammaproteobacteria(100);Burkholderiales(100);Oxalobacteraceae(100);Undibacterium(100);	0.623781
Otu0226	-1.42934	-1.72517	0.0941438	1877	Bacteria(100);Proteobacteria(100);Alphaproteobacteria(100);Rhizobiales(100);Rhizobiaceae(100);Allorhizobium-Neorhizobium-Pararhizobium-Rhizobium(100);	0.623781
Otu0239	1.07425	1.47267	0.160238	1735	Bacteria(100);Bacteroidota(100);Bacteroidia(100);Bacteroidales(100);Barnesiellaceae(100);Barnesiella(100);	0.623781
Otu0240	-1.59074	-1.93617	0.0617223	1733	Bacteria(100);Cyanobacteria(100);Cyanobacteriia(100);Synechococcales(100);Cyanobiaceae(100);Cyanobiaceae_unclassified(100);	0.623781
Otu0244	-0.953784	-1.43602	0.160702	1679	Bacteria(100);Proteobacteria(100);Alphaproteobacteria(100);Sphingomonadales(100);Sphingomonadaceae(100);Novosphingobium(100);	0.623781
Otu0249	0.830681	1.61878	0.125035	1631	Bacteria(100);Bacteroidota(100);Bacteroidia(100);Bacteroidales(100);Tannerellaceae(100);Parabacteroides(100);	0.623781
Otu0253	0.959997	1.63399	0.121781	1573	Bacteria(100);Fusobacteriota(100);Fusobacteriia(100);Fusobacteriales(100);Leptotrichiaceae(100);Leptotrichia(100);	0.623781
Otu0261	1.09749	1.83819	0.0846726	1540	Bacteria(100);Firmicutes(100);Clostridia(100);Lachnospirales(100);Lachnospiraceae(100);Anaerostipes(100);	0.623781
Otu0263	1.44961	1.77112	0.0955852	1536	Bacteria(100);Spirochaetota(100);Leptospirae(100);Leptospirales(100);Leptospiraceae(100);Turneriella(100);	0.623781
Otu0265	1.2252	1.61698	0.115699	1517	Bacteria(100);Firmicutes(100);Clostridia(100);Lachnospirales(100);Lachnospiraceae(100);Dorea(100);	0.623781
Otu0267	-1.00089	-1.69918	0.108642	1509	Bacteria(100);Proteobacteria(100);Gammaproteobacteria(100);Burkholderiales(100);Burkholderiaceae(100);Burkholderia-Caballeronia-Paraburkholderia(100);	0.623781
Otu0270	-0.92457	-1.76313	0.0969645	1459	Bacteria(100);Firmicutes(100);Thermoanaerobacteria(100);Thermoanaerobacterales(100);Family_III(100);Thermoanaerobacterium(100);	0.623781
Otu0271	-0.753734	-1.47427	0.159813	1449	Bacteria(100);Proteobacteria(100);Gammaproteobacteria(100);Gammaproteobacteria_Incertae_Sedis(100);Unknown_Family(100);Candidatus_Ovatusbacter(100);	0.623781
Otu0273	0.931184	1.71027	0.106533	1428	Bacteria(100);Verrucomicrobiota(100);Chlamydiae(100);Chlamydiales(100);Chlamydiales_unclassified(100);Chlamydiales_unclassified(100);	0.623781
Otu0286	1.13927	1.7628	0.0970208	1248	Bacteria(100);Firmicutes(100);Negativicutes(100);Negativicutes_unclassified(100);Negativicutes_unclassified(100);Negativicutes_unclassified(100);	0.623781
Otu0287	0.982283	1.61862	0.12507	1247	Bacteria(100);Actinobacteriota(100);Coriobacteriia(100);Coriobacteriales(100);Atopobiaceae(100);Atopobium(100);	0.623781
Otu0292	1.452	2.00777	0.053174	1168	Bacteria(100);Proteobacteria(100);Gammaproteobacteria(100);Burkholderiales(100);Oxalobacteraceae(100);Noviherbaspirillum(100);	0.623781
Otu0302	1.46028	1.9297	0.06255	1110	Bacteria(100);Firmicutes(100);Negativicutes(100);Veillonellales-Selenomonadales(100);Veillonellaceae(100);Negativicoccus(100);	0.623781
Otu0305	-0.924683	-1.55426	0.139679	1098	Bacteria(100);Verrucomicrobiota(100);Chlamydiae(100);Chlamydiales(100);Simkaniaceae(100);Simkaniaceae_unclassified(100);	0.623781
Otu0308	0.969911	1.80315	0.0902282	1072	Bacteria(100);Proteobacteria(100);Alphaproteobacteria(100);Rhodospirillales(100);uncultured(100);uncultured_ge(100);	0.623781
Otu0310	-0.74839	-1.58473	0.132591	1059	Bacteria(100);Proteobacteria(100);Gammaproteobacteria(100);Burkholderiales(100);Comamonadaceae(100);Ottowia(100);	0.623781
Otu0312	-0.879984	-1.8514	0.0826582	1039	Bacteria(100);Cyanobacteria(100);Cyanobacteria_unclassified(100);Cyanobacteria_unclassified(100);Cyanobacteria_unclassified(100);Cyanobacteria_unclassified(100);	0.623781
Otu0318	0.424189	1.84611	0.0834604	1016	Bacteria(100);Bacteroidota(100);Rhodothermia(100);Rhodothermales(100);Rhodothermaceae(100);Rhodothermaceae_unclassified(100);	0.623781
Otu0321	0.983655	1.5483	0.141102	1008	Bacteria(100);Actinobacteriota(100);Acidimicrobiia(100);Microtrichales(100);Ilumatobacteraceae(100);Ilumatobacter(100);	0.623781
Otu0322	1.23976	1.74895	0.0994534	1005	Bacteria(100);Bacteroidota(100);Bacteroidia(100);Sphingobacteriales(100);NS11-12_marine_group(100);NS11-12_marine_group_ge(100);	0.623781
Otu0036	0.659376	1.43754	0.169834	28247	Bacteria(100);Proteobacteria(100);Alphaproteobacteria(100);Rhizobiales(100);Beijerinckiaceae(100);Methylobacterium-Methylorubrum(100);	0.635888
Otu0038	0.704163	1.42909	0.172213	25393	Bacteria(100);Bacteroidota(100);Bacteroidia(100);Bacteroidales(100);Prevotellaceae(100);Prevotella(100);	0.637202
Otu0045	-1.09169	-1.4154	0.176121	20437	Bacteria(100);Firmicutes(100);Bacilli(100);Staphylococcales(100);Gemellaceae(100);Gemella(100);	0.637202
Otu0071	-1.07241	-1.38815	0.174679	11996	Bacteria(100);Proteobacteria(100);Alphaproteobacteria(100);Rhizobiales(100);Rhizobiaceae(100);Rhizobiaceae_unclassified(100);	0.637202
Otu0110	0.723767	1.39596	0.181797	5734	Bacteria(100);Firmicutes(100);Firmicutes_unclassified(100);Firmicutes_unclassified(100);Firmicutes_unclassified(100);Firmicutes_unclassified(100);	0.642267
Otu0179	-0.698594	-1.37693	0.187494	2798	Bacteria(100);Fusobacteriota(100);Fusobacteriia(100);Fusobacteriales(100);Fusobacteriaceae(100);Fusobacterium(100);	0.642267
Otu0194	0.780779	1.3526	0.185664	2376	Bacteria(100);Planctomycetota(100);Phycisphaerae(100);Tepidisphaerales(100);WD2101_soil_group(100);WD2101_soil_group_ge(100);	0.642267
Otu0236	0.972263	1.38103	0.186255	1743	Bacteria(100);Proteobacteria(100);Gammaproteobacteria(100);Aeromonadales(100);Aeromonadaceae(100);Aeromonas(100);	0.642267
Otu0250	-0.818842	-1.35967	0.183439	1623	Bacteria(100);Campilobacterota(100);Campylobacteria(100);Campylobacterales(100);Arcobacteraceae(100);Arcobacter(100);	0.642267
Otu0245	-0.812836	-1.37006	0.189587	1678	Bacteria(100);Actinobacteriota(100);Actinobacteria(100);Micrococcales(100);Microbacteriaceae(100);Leucobacter(100);	0.642601
Otu0022	-0.858004	-1.32942	0.202353	42415	Bacteria(100);Actinobacteriota(100);Actinobacteria(100);Corynebacteriales(100);Corynebacteriaceae(100);Corynebacterium(100);	0.650851
Otu0091	0.748722	1.30541	0.210213	8073	Bacteria(100);Bacteroidota(100);Bacteroidia(100);Bacteroidales(100);Bacteroidales_unclassified(100);Bacteroidales_unclassified(100);	0.650851
Otu0097	1.22009	1.33036	0.202051	7178	Bacteria(100);Firmicutes(100);Bacilli(100);Thermicanales(100);Thermicanaceae(100);Thermicanus(100);	0.650851
Otu0105	-0.824503	-1.31051	0.208525	6417	Bacteria(100);Bacteroidota(100);Bacteroidia(100);Flavobacteriales(100);Weeksellaceae(100);Weeksellaceae_unclassified(100);	0.650851
Otu0106	-0.74386	-1.31945	0.20559	6297	Bacteria(100);Proteobacteria(100);Gammaproteobacteria(100);Pasteurellales(100);Pasteurellaceae(100);Haemophilus(100);	0.650851
Otu0225	-0.844646	-1.3034	0.201737	1881	Bacteria(100);Proteobacteria(100);Alphaproteobacteria(100);Acetobacterales(100);Acetobacteraceae(100);Rhodovastum(100);	0.650851
Otu0260	-0.964229	-1.28282	0.20877	1540	Bacteria(100);Firmicutes(100);Clostridia(100);Lachnospirales(100);Lachnospiraceae(100);Fusicatenibacter(100);	0.650851
Otu0282	-0.487121	-1.3062	0.20995	1266	Bacteria(100);Bacteroidota(100);Bacteroidia(100);Bacteroidales(100);Dysgonomonadaceae(100);Dysgonomonas(100);	0.650851
Otu0311	-0.593703	-1.28152	0.209219	1047	Bacteria(100);Proteobacteria(100);Gammaproteobacteria(100);Burkholderiales(100);Comamonadaceae(100);Methylibium(100);	0.650851
Otu0317	-0.524091	-1.29397	0.214042	1016	Bacteria(100);Proteobacteria(100);Gammaproteobacteria(100);Alteromonadales(100);Psychromonadaceae(100);Psychromonas(100);	0.656394
Otu0006	-0.526527	-1.28339	0.217634	201673	Bacteria(100);Proteobacteria(100);Gammaproteobacteria(100);Pseudomonadales(100);Moraxellaceae(100);Acinetobacter(100);	0.656605
Otu0120	-1.12944	-1.27513	0.220467	5121	Bacteria(100);Proteobacteria(100);Gammaproteobacteria(100);Xanthomonadales(100);Xanthomonadaceae(100);Xanthomonas(100);	0.656605
Otu0143	-1.03843	-1.22969	0.227778	4053	Bacteria(100);Proteobacteria(100);Gammaproteobacteria(100);Burkholderiales(100);Neisseriaceae(100);uncultured(100);	0.656605
Otu0175	-0.919839	-1.2517	0.219751	2985	Bacteria(100);Proteobacteria(100);Alphaproteobacteria(100);Caulobacterales(100);Caulobacteraceae(100);Caulobacter(100);	0.656605
Otu0189	-0.915605	-1.24871	0.229734	2582	Bacteria(100);Actinobacteriota(100);Actinobacteria(100);PeM15(100);PeM15_fa(100);PeM15_ge(100);	0.656605
Otu0231	0.449258	1.26574	0.223729	1829	Bacteria(100);Patescibacteria(100);Parcubacteria(100);Parcubacteria_unclassified(100);Parcubacteria_unclassified(100);Parcubacteria_unclassified(100);	0.656605
Otu0248	-0.736119	-1.22256	0.230424	1643	Bacteria(100);Firmicutes(100);Bacilli(100);Bacillales(100);Planococcaceae(100);Planococcaceae_unclassified(100);	0.656605
Otu0269	-0.599431	-1.26065	0.225509	1464	Bacteria(100);Patescibacteria(100);Saccharimonadia(100);Saccharimonadales(100);Saccharimonadaceae(100);TM7a(100);	0.656605
Otu0087	0.789321	1.23563	0.234431	8561	Bacteria(100);Firmicutes(100);Clostridia(100);Peptostreptococcales-Tissierellales(100);Peptostreptococcales-Tissierellales_fa(100);Ezakiella(100);	0.662165
Otu0205	0.94001	1.2288	0.236914	2194	Bacteria(100);Proteobacteria(100);Gammaproteobacteria(100);Diplorickettsiales(100);Diplorickettsiaceae(100);Rickettsiella(100);	0.663358
Otu0051	0.324428	1.20655	0.245144	18028	Bacteria(100);Patescibacteria(100);Saccharimonadia(100);Saccharimonadales(100);Saccharimonadales_unclassified(100);Saccharimonadales_unclassified(100);	0.668514
Otu0093	0.676233	1.19596	0.249136	7706	Bacteria(100);Firmicutes(100);Clostridia(100);Clostridia_unclassified(100);Clostridia_unclassified(100);Clostridia_unclassified(100);	0.668514
Otu0151	-0.941718	-1.19097	0.242426	3836	Bacteria(100);Proteobacteria(100);Gammaproteobacteria(100);Oceanospirillales(100);Halomonadaceae(100);Halomonadaceae_unclassified(100);	0.668514
Otu0233	0.930867	1.18197	0.245929	1804	Bacteria(100);Firmicutes(100);Clostridia(100);Oscillospirales(100);Oscillospiraceae(100);Oscillospiraceae_unclassified(100);	0.668514
Otu0274	-0.799198	-1.19862	0.248128	1416	Bacteria(100);Actinobacteriota(100);Actinobacteria(100);Micrococcales(100);Micrococcaceae(100);Kocuria(100);	0.668514
Otu0101	-1.18086	-1.1651	0.252591	6908	Bacteria(100);Firmicutes(100);Bacilli(100);Lactobacillales(100);Aerococcaceae(100);Aerococcus(100);	0.668821
Otu0258	-0.772691	-1.16306	0.253404	1550	Bacteria(100);Acidobacteriota(100);Vicinamibacteria(100);Vicinamibacterales(100);Vicinamibacterales_unclassified(100);Vicinamibacterales_unclassified(100);	0.668821
Otu0007	-0.327287	-1.17085	0.258803	183950	Bacteria(100);Firmicutes(100);Bacilli(100);Lactobacillales(100);Streptococcaceae(100);Streptococcus(100);	0.677516
Otu0186	-0.929687	-1.15695	0.264274	2610	Bacteria(100);Proteobacteria(100);Alphaproteobacteria(100);Sphingomonadales(100);Sphingomonadaceae(100);Sphingobium(100);	0.682984
Otu0299	-0.646445	-1.15479	0.265134	1129	Bacteria(100);Desulfobacterota(100);Desulfovibrionia(100);Desulfovibrionales(100);Desulfovibrionaceae(100);Bilophila(100);	0.682984
Otu0001	-0.70748	-1.06314	0.303503	558428	Bacteria(100);Bacteroidota(100);Bacteroidia(100);Flavobacteriales(100);Flavobacteriaceae(100);Flavobacteriaceae_unclassified(100);	0.717648
Otu0011	-0.163572	-0.978757	0.342268	136390	Bacteria(100);Proteobacteria(100);Gammaproteobacteria(100);Burkholderiales(100);Burkholderiaceae(100);Cupriavidus(100);	0.717648
Otu0027	-0.655462	-1.07099	0.300064	32243	Bacteria(100);Proteobacteria(100);Gammaproteobacteria(100);Burkholderiales(100);Burkholderiaceae(100);Polynucleobacter(100);	0.717648
Otu0035	-0.303648	-1.09234	0.290858	29052	Bacteria(100);Proteobacteria(100);Gammaproteobacteria(100);Burkholderiales(100);Burkholderiaceae(100);Ralstonia(100);	0.717648
Otu0042	-0.213394	-1.04924	0.30966	21489	Bacteria(100);Proteobacteria(100);Gammaproteobacteria(100);Burkholderiales(100);Burkholderiaceae(100);Burkholderiaceae_unclassified(100);	0.717648
Otu0054	0.268688	1.02478	0.320712	17782	Bacteria(100);Proteobacteria(100);Alphaproteobacteria(100);Rhizobiales(100);Rhizobiales_unclassified(100);Rhizobiales_unclassified(100);	0.717648
Otu0065	0.692271	0.990309	0.336764	15038	Bacteria(100);Proteobacteria(100);Gammaproteobacteria(100);Burkholderiales(100);Oxalobacteraceae(100);Janthinobacterium(100);	0.717648
Otu0089	-0.483329	-1.00761	0.32864	8441	Bacteria(100);Actinobacteriota(100);Actinobacteria(100);Frankiales(100);Sporichthyaceae(100);Sporichthyaceae_unclassified(100);	0.717648
Otu0107	-0.553229	-1.05602	0.306645	6227	Bacteria(100);Bacteroidota(100);Bacteroidia(100);Flavobacteriales(100);Weeksellaceae(100);Chryseobacterium(100);	0.717648
Otu0121	0.6434	1.02005	0.322881	5102	Bacteria(100);Bdellovibrionota(100);Oligoflexia(100);0319-6G20(100);0319-6G20_fa(100);0319-6G20_ge(100);	0.717648
Otu0124	-0.822975	-1.07749	0.297239	4923	Bacteria(100);Proteobacteria(100);Gammaproteobacteria(100);Pasteurellales(100);Pasteurellaceae(100);Pasteurellaceae_unclassified(100);	0.717648
Otu0130	-0.784412	-1.00518	0.32977	4620	Bacteria(100);Proteobacteria(100);Gammaproteobacteria(100);Pseudomonadales(100);Moraxellaceae(100);Alkanindiges(100);	0.717648
Otu0141	-0.879805	-1.05109	0.30109	4138	Bacteria(100);Bacteroidota(100);Bacteroidia(100);Flavobacteriales(100);Weeksellaceae(100);Cloacibacterium(100);	0.717648
Otu0156	0.744275	0.976766	0.343223	3700	Bacteria(100);Bacteroidota(100);Bacteroidia(100);Bacteroidales(100);Porphyromonadaceae(100);Porphyromonas(100);	0.717648
Otu0171	0.845483	0.979928	0.334472	3031	Bacteria(100);Actinobacteriota(100);Acidimicrobiia(100);Microtrichales(100);Ilumatobacteraceae(100);Ilumatobacteraceae_unclassified(100);	0.717648
Otu0193	-0.592241	-1.03158	0.31761	2379	Bacteria(100);Firmicutes(100);Clostridia(100);Christensenellales(100);Christensenellaceae(100);Christensenellaceae_R-7_group(100);	0.717648
Otu0199	0.870963	1.03234	0.317266	2271	Bacteria(100);Firmicutes(100);Bacilli(100);Lactobacillales(100);Aerococcaceae(100);Facklamia(100);	0.717648
Otu0210	-0.777325	-0.976157	0.336309	2160	Bacteria(100);Chloroflexi(100);KD4-96(100);KD4-96_or(100);KD4-96_fa(100);KD4-96_ge(100);	0.717648
Otu0217	-0.637044	-0.976055	0.336359	2034	Bacteria(100);Proteobacteria(100);Gammaproteobacteria(100);Cellvibrionales(100);Cellvibrionales_unclassified(100);Cellvibrionales_unclassified(100);	0.717648
Otu0230	-0.603976	-0.993836	0.327759	1849	Bacteria(100);Actinobacteriota(100);Acidimicrobiia(100);uncultured(100);uncultured_fa(100);uncultured_ge(100);	0.717648
Otu0254	-0.806873	-1.10702	0.28465	1569	Bacteria(100);Acidobacteriota(100);Vicinamibacteria(100);Vicinamibacterales(100);uncultured(100);uncultured_ge(100);	0.717648
Otu0272	-0.718813	-1.04465	0.311711	1441	Bacteria(100);Proteobacteria(100);Alphaproteobacteria(100);Caulobacterales(100);Caulobacteraceae(100);uncultured(100);	0.717648
Otu0284	0.562102	1.00646	0.329172	1256	Bacteria(100);Bacteroidota(100);Bacteroidia(100);Bacteroidales(100);Muribaculaceae(100);Muribaculaceae_unclassified(100);	0.717648
Otu0301	-0.543431	-0.974411	0.337161	1112	Bacteria(100);Acidobacteriota(100);Blastocatellia(100);Blastocatellales(100);Blastocatellaceae(100);Blastocatellaceae_unclassified(100);	0.717648
Otu0303	0.613425	0.970325	0.339162	1109	Bacteria(100);Firmicutes(100);Negativicutes(100);Veillonellales-Selenomonadales(100);Veillonellales-Selenomonadales_unclassified(100);Veillonellales-Selenomonadales_unclassified(100);	0.717648
Otu0304	-0.549873	-1.05404	0.307523	1104	Bacteria(100);Bacteroidota(100);Bacteroidia(100);Chitinophagales(100);Chitinophagaceae(100);Chitinophagaceae_unclassified(100);	0.717648
Otu0307	-0.423115	-0.997347	0.333442	1074	Bacteria(100);Campilobacterota(100);Campylobacteria(100);Campylobacterales(100);Arcobacteraceae(100);Pseudarcobacter(100);	0.717648
Otu0313	-0.4994	-1.01435	0.318023	1024	Bacteria(100);Proteobacteria(100);Gammaproteobacteria(100);Enterobacterales(100);Morganellaceae(100);Providencia(100);	0.717648
Otu0324	-0.361417	-1	0.324813	1004	Bacteria(100);Patescibacteria(100);Dojkabacteria(100);Dojkabacteria_or(100);Dojkabacteria_fa(100);Dojkabacteria_ge(100);	0.717648
Otu0041	-0.26825	-0.967291	0.347793	22536	Bacteria(100);Actinobacteriota(100);Actinobacteria(100);Micrococcales(100);Micrococcaceae(100);Renibacterium(100);	0.722513
Otu0096	-0.819205	-0.944291	0.359063	7231	Bacteria(100);Actinobacteriota(100);Actinobacteria(100);Bifidobacteriales(100);Bifidobacteriaceae(100);Bifidobacterium(100);	0.722615
Otu0112	0.65194	0.948469	0.356998	5670	Bacteria(100);Patescibacteria(100);Parcubacteria(100);Parcubacteria_or(100);Parcubacteria_fa(100);Parcubacteria_ge(100);	0.722615
Otu0150	0.85541	0.944335	0.359042	3859	Bacteria(100);Firmicutes(100);Clostridia(100);Lachnospirales(100);Lachnospiraceae(100);Lachnospiraceae_NK4A136_group(100);	0.722615
Otu0155	0.656	0.953046	0.354744	3753	Bacteria(100);Firmicutes(100);Bacilli(100);Erysipelotrichales(100);Erysipelatoclostridiaceae(100);Erysipelatoclostridium(100);	0.722615
Otu0169	-0.731346	-0.934943	0.35682	3075	Bacteria(100);Firmicutes(100);Bacilli(100);Bacillales(100);Bacillales_unclassified(100);Bacillales_unclassified(100);	0.722615
Otu0079	-0.55804	-0.936518	0.362928	10664	Bacteria(100);Firmicutes(100);Bacilli(100);Lactobacillales(100);Streptococcaceae(100);Lactococcus(100);	0.725856
Otu0314	0.557502	0.928722	0.366833	1024	Bacteria(100);Proteobacteria(100);Gammaproteobacteria(100);Alteromonadales(100);Pseudoalteromonadaceae(100);Pseudoalteromonas(100);	0.729137
Otu0061	0.392051	0.923791	0.369318	15937	Bacteria(100);Patescibacteria(100);Gracilibacteria(100);Candidatus_Peribacteria(100);Candidatus_Peribacteria_fa(100);Candidatus_Peribacteria_ge(100);	0.729573
Otu0056	0.349284	0.902131	0.380368	16670	Bacteria(100);Proteobacteria(100);Alphaproteobacteria(100);Rhizobiales(100);Beijerinckiaceae(100);Beijerinckiaceae_unclassified(100);	0.741838
Otu0137	0.535848	0.89812	0.382438	4344	Bacteria(100);Patescibacteria(100);ABY1(100);Candidatus_Falkowbacteria(100);Candidatus_Falkowbacteria_fa(100);Candidatus_Falkowbacteria_ge(100);	0.741838
Otu0206	0.4771	0.899006	0.38198	2187	Bacteria(100);Firmicutes(100);Clostridia(100);Oscillospirales(100);Ruminococcaceae(100);Ruminococcaceae_unclassified(100);	0.741838
Otu0300	-0.518683	-0.86961	0.39099	1121	Bacteria(100);Actinobacteriota(100);Actinobacteria(100);Micrococcales(100);Microbacteriaceae(100);Galbitalea(100);	0.753885
Otu0223	0.306774	0.87167	0.39628	1954	Bacteria(100);Patescibacteria(100);Patescibacteria_unclassified(100);Patescibacteria_unclassified(100);Patescibacteria_unclassified(100);Patescibacteria_unclassified(100);	0.759538
Otu0059	0.272779	0.844942	0.4106	16308	Bacteria(100);Proteobacteria(100);Alphaproteobacteria(100);Alphaproteobacteria_unclassified(100);Alphaproteobacteria_unclassified(100);Alphaproteobacteria_unclassified(100);	0.777726
Otu0212	-0.449057	-0.845473	0.410313	2130	Bacteria(100);Bacteroidota(100);Bacteroidia(100);Flavobacteriales(100);Flavobacteriaceae(100);Citreitalea(100);	0.777726
Otu0050	-0.698864	-0.824868	0.421575	18515	Bacteria(100);Firmicutes(100);Bacilli(100);Lactobacillales(100);Leuconostocaceae(100);Leuconostoc(100);	0.789227
Otu0266	-0.453765	-0.814224	0.421535	1511	Bacteria(100);Campilobacterota(100);Campylobacteria(100);Campylobacterales(100);Sulfurospirillaceae(100);Sulfurospirillum(100);	0.789227
Otu0062	-0.623506	-0.808584	0.430614	15366	Bacteria(100);Firmicutes(100);Clostridia(100);Peptostreptococcales-Tissierellales(100);Peptostreptococcales-Tissierellales_fa(100);Anaerococcus(100);	0.79233
Otu0195	-0.591948	-0.809387	0.430165	2351	Bacteria(100);Actinobacteriota(100);Acidimicrobiia(100);Microtrichales(100);Microtrichaceae(100);IMCC26207(100);	0.79233
Otu0227	-0.515415	-0.817305	0.425758	1875	Bacteria(100);Proteobacteria(100);Gammaproteobacteria(100);Burkholderiales(100);Comamonadaceae(100);Alicycliphilus(100);	0.79233
Otu0046	-0.231186	-0.795901	0.437739	19459	Bacteria(100);Firmicutes(100);Bacilli(100);Lactobacillales(100);Streptococcaceae(100);Streptococcaceae_unclassified(100);	0.794288
Otu0073	-0.447486	-0.794004	0.438811	11582	Bacteria(100);Proteobacteria(100);Gammaproteobacteria(100);Pseudomonadales(100);Pseudomonadaceae(100);Pseudomonadaceae_unclassified(100);	0.794288
Otu0259	0.524086	0.793532	0.439078	1549	Bacteria(100);Bacteroidota(100);Bacteroidia(100);Bacteroidales(100);Prevotellaceae(100);uncultured(100);	0.794288
Otu0117	-0.431737	-0.771171	0.446263	5321	Bacteria(100);Bacteroidota(100);Bacteroidia(100);Bacteroidales(100);Dysgonomonadaceae(100);Proteiniphilum(100);	0.802367
Otu0200	0.499625	0.7673	0.448528	2248	Bacteria(100);Actinobacteriota(100);Actinobacteria(100);Micrococcales(100);Intrasporangiaceae(100);Knoellia(100);	0.802367
Otu0055	-0.212384	-0.727813	0.472021	17532	Bacteria(100);Actinobacteriota(100);Actinobacteria(100);Micrococcales(100);Micrococcales_unclassified(100);Micrococcales_unclassified(100);	0.810334
Otu0160	0.453526	0.751406	0.463318	3548	Bacteria(100);Proteobacteria(100);Alphaproteobacteria(100);Rhizobiales(100);Beijerinckiaceae(100);1174-901-12(100);	0.810334
Otu0162	-0.57912	-0.721847	0.475631	3302	Bacteria(100);Bacteroidota(100);Bacteroidia(100);Bacteroidales(100);Paludibacteraceae(100);Paludibacter(100);	0.810334
Otu0172	-0.704807	-0.757506	0.459758	3010	Bacteria(100);Firmicutes(100);Bacilli(100);Bacillales(100);Bacillaceae(100);Geobacillus(100);	0.810334
Otu0203	0.436203	0.745402	0.461469	2222	Bacteria(100);Chloroflexi(100);Chloroflexia(100);Thermomicrobiales(100);JG30-KF-CM45(100);JG30-KF-CM45_ge(100);	0.810334
Otu0214	0.472783	0.742954	0.462929	2081	Bacteria(100);Acidobacteriota(100);Blastocatellia(100);Blastocatellales(100);Blastocatellaceae(100);Blastocatella(100);	0.810334
Otu0222	-0.398078	-0.7379	0.47126	1958	Bacteria(100);Desulfobacterota(100);Desulfuromonadia(100);Geobacterales(100);Geobacteraceae(100);Geobacter(100);	0.810334
Otu0264	-0.400342	-0.724934	0.473761	1532	Bacteria(100);Firmicutes(100);Clostridia(100);Monoglobales(100);Monoglobaceae(100);Monoglobus(100);	0.810334
Otu0285	0.528073	0.730734	0.470259	1252	Bacteria(100);Firmicutes(100);Clostridia(100);Oscillospirales(100);Oscillospirales_fa(100);Oscillospirales_ge(100);	0.810334
Otu0275	-0.393105	-0.715875	0.47926	1408	Bacteria(100);Bacteroidota(100);Bacteroidia(100);Chitinophagales(100);Chitinophagaceae(100);Edaphobaculum(100);	0.81222
Otu0167	-0.445353	-0.718106	0.483047	3082	Bacteria(100);Actinobacteriota(100);Actinobacteria(100);Propionibacteriales(100);Propionibacteriaceae(100);Propionibacteriaceae_unclassified(100);	0.814351
Otu0047	-0.399148	-0.688763	0.495936	19023	Bacteria(100);Proteobacteria(100);Alphaproteobacteria(100);Rhodobacterales(100);Rhodobacteraceae(100);Rhodobacteraceae_unclassified(100);	0.816905
Otu0102	-0.694455	-0.703053	0.492127	6732	Bacteria(100);Proteobacteria(100);Gammaproteobacteria(100);Burkholderiales(100);Oxalobacteraceae(100);Massilia(100);	0.816905
Otu0109	0.56073	0.709428	0.488269	5749	Bacteria(100);Proteobacteria(100);Gammaproteobacteria(100);Vibrionales(100);Vibrionaceae(100);Vibrionaceae_unclassified(100);	0.816905
Otu0166	-0.535061	-0.684887	0.498347	3130	Bacteria(100);Actinobacteriota(100);Acidimicrobiia(100);Microtrichales(100);Iamiaceae(100);Iamia(100);	0.816905
Otu0168	-0.556432	-0.690486	0.499783	3081	Bacteria(100);Proteobacteria(100);Gammaproteobacteria(100);Burkholderiales(100);Hydrogenophilaceae(100);Hydrogenophilus(100);	0.816905
Otu0182	0.404879	0.695667	0.496619	2709	Bacteria(100);Bacteroidota(100);Bacteroidia(100);Sphingobacteriales(100);env.OPS_17(100);env.OPS_17_ge(100);	0.816905
Otu0021	0.471389	0.673876	0.510009	52328	Bacteria(100);Deinococcota(100);Deinococci(100);Deinococcales(100);Deinococcaceae(100);Deinococcus(100);	0.817724
Otu0082	-0.448998	-0.67759	0.502902	9569	Bacteria(100);Proteobacteria(100);Gammaproteobacteria(100);Xanthomonadales(100);Xanthomonadaceae(100);Xanthomonadaceae_unclassified(100);	0.817724
Otu0184	-0.511974	-0.678652	0.507057	2677	Bacteria(100);Myxococcota(100);Myxococcia(100);Myxococcales(100);Myxococcaceae(100);uncultured(100);	0.817724
Otu0191	0.52622	0.669083	0.512982	2554	Bacteria(100);Proteobacteria(100);Alphaproteobacteria(100);Rhodobacterales(100);Rhodobacteraceae(100);Rubellimicrobium(100);	0.817724
Otu0208	-0.41171	-0.670804	0.511913	2162	Bacteria(100);Proteobacteria(100);Gammaproteobacteria(100);Burkholderiales(100);Comamonadaceae(100);Comamonas(100);	0.817724
Otu0243	-0.483941	-0.651978	0.519071	1679	Bacteria(100);Proteobacteria(100);Alphaproteobacteria(100);Caulobacterales(100);Hyphomonadaceae(100);Hirschia(100);	0.823354
Otu0119	0.562966	0.654689	0.521969	5147	Bacteria(100);Actinobacteriota(100);Actinobacteria(100);Corynebacteriales(100);Corynebacteriaceae(100);Lawsonella(100);	0.823893
Otu0170	-0.480358	-0.627618	0.534708	3040	Bacteria(100);Proteobacteria(100);Alphaproteobacteria(100);Sphingomonadales(100);Sphingomonadaceae(100);Sphingopyxis(100);	0.839882
Otu0173	-0.381682	-0.629766	0.537738	2991	Bacteria(100);Firmicutes(100);Bacilli(100);Lactobacillales(100);Lactobacillaceae(100);Lactobacillaceae_unclassified(100);	0.840542
Otu0058	0.181236	0.614064	0.547806	16342	Bacteria(100);Cyanobacteria(100);Cyanobacteriia(100);Cyanobacteriia_unclassified(100);Cyanobacteriia_unclassified(100);Cyanobacteriia_unclassified(100);	0.843988
Otu0204	-0.456494	-0.617203	0.545785	2219	Bacteria(100);Actinobacteriota(100);Actinobacteria(100);Corynebacteriales(100);Corynebacteriaceae(100);Turicella(100);	0.843988
Otu0296	-0.378627	-0.621613	0.542953	1151	Bacteria(100);Actinobacteriota(100);Actinobacteria(100);Micrococcales(100);Brevibacteriaceae(100);Brevibacterium(100);	0.843988
Otu0298	-0.334526	-0.60691	0.552426	1135	Bacteria(100);Myxococcota(100);Polyangia(100);Haliangiales(100);Haliangiaceae(100);Haliangium(100);	0.847054
Otu0238	0.25669	0.591186	0.562655	1738	Bacteria(100);Bacteroidota(100);Bacteroidota_unclassified(100);Bacteroidota_unclassified(100);Bacteroidota_unclassified(100);Bacteroidota_unclassified(100);	0.858649
Otu0043	-0.240271	-0.527833	0.604859	21268	Bacteria(100);Proteobacteria(100);Gammaproteobacteria(100);Enterobacterales(100);Enterobacterales_unclassified(100);Enterobacterales_unclassified(100);	0.86265
Otu0067	0.300872	0.577351	0.571738	13353	Bacteria(100);Firmicutes(100);Bacilli(100);Bacilli_unclassified(100);Bacilli_unclassified(100);Bacilli_unclassified(100);	0.86265
Otu0088	-0.383378	-0.502355	0.618858	8498	Bacteria(100);Firmicutes(100);Clostridia(100);Oscillospirales(100);Ruminococcaceae(100);Faecalibacterium(100);	0.86265
Otu0092	0.257878	0.517418	0.608423	7726	Bacteria(100);Proteobacteria(100);Gammaproteobacteria(100);Burkholderiales(100);Comamonadaceae(100);Paucibacter(100);	0.86265
Otu0108	0.333155	0.527636	0.604993	6065	Bacteria(100);Bacteroidota(100);Bacteroidia(100);Bacteroidales(100);Rikenellaceae(100);Alistipes(100);	0.86265
Otu0115	-0.217163	-0.519045	0.610834	5413	Bacteria(100);Actinobacteriota(100);Actinobacteria(100);Corynebacteriales(100);Corynebacteriaceae(100);Corynebacteriaceae_unclassified(100);	0.86265
Otu0144	0.508036	0.555423	0.582468	4011	Bacteria(100);Firmicutes(100);Clostridia(100);Oscillospirales(100);Ruminococcaceae(100);Subdoligranulum(100);	0.86265
Otu0145	-0.275492	-0.541802	0.591708	4010	Bacteria(100);Bacteroidota(100);Bacteroidia(100);Flavobacteriales(100);Weeksellaceae(100);Moheibacter(100);	0.86265
Otu0152	-0.422127	-0.554006	0.587235	3825	Bacteria(100);Proteobacteria(100);Alphaproteobacteria(100);Rhizobiales(100);Xanthobacteraceae(100);Afipia(100);	0.86265
Otu0165	0.425354	0.531705	0.598602	3224	Bacteria(100);Bacteroidota(100);Bacteroidia(100);Sphingobacteriales(100);Sphingobacteriaceae(100);Sphingobacteriaceae_unclassified(100);	0.86265
Otu0178	-0.369088	-0.551937	0.588619	2802	Bacteria(100);Proteobacteria(100);Alphaproteobacteria(100);Rickettsiales(100);Rickettsiales_unclassified(100);Rickettsiales_unclassified(100);	0.86265
Otu0190	0.419668	0.50737	0.618817	2557	Bacteria(100);Bacteroidota(100);Bacteroidia(100);Sphingobacteriales(100);Sphingobacteriaceae(100);Pedobacter(100);	0.86265
Otu0201	-0.229082	-0.547524	0.591575	2224	Bacteria(100);Firmicutes(100);Clostridia(100);Oscillospirales(100);Butyricicoccaceae(100);Butyricicoccus(100);	0.86265
Otu0232	-0.313073	-0.541642	0.591817	1827	Bacteria(100);Gemmatimonadota(100);Gemmatimonadetes(100);Gemmatimonadales(100);Gemmatimonadaceae(100);Gemmatimonas(100);	0.86265
Otu0242	0.312871	0.529312	0.600242	1702	Bacteria(100);Acidobacteriota(100);Blastocatellia(100);Pyrinomonadales(100);Pyrinomonadaceae(100);RB41(100);	0.86265
Otu0256	-0.237092	-0.509218	0.61755	1564	Bacteria(100);Firmicutes(100);Clostridia(100);Peptostreptococcales-Tissierellales(100);Peptostreptococcales-Tissierellales_unclassified(100);Peptostreptococcales-Tissierellales_unclassified(100);	0.86265
Otu0277	0.380682	0.51483	0.61021	1367	Bacteria(100);Patescibacteria(100);Saccharimonadia(100);Saccharimonadales(100);Saccharimonadaceae(100);Saccharimonadaceae_unclassified(100);	0.86265
Otu0290	0.337456	0.549379	0.590332	1195	Bacteria(100);Firmicutes(100);Bacilli(100);Staphylococcales(100);Staphylococcaceae(100);Nosocomiicoccus(100);	0.86265
Otu0295	-0.214117	-0.536375	0.599078	1151	Bacteria(100);Verrucomicrobiota(100);Verrucomicrobiae(100);Pedosphaerales(100);Pedosphaeraceae(100);Pedosphaeraceae_unclassified(100);	0.86265
Otu0320	0.250336	0.507961	0.614965	1008	Bacteria(100);Firmicutes(100);Clostridia(100);Lachnospirales(100);Lachnospiraceae(100);Howardella(100);	0.86265
Otu0052	0.274351	0.49626	0.626459	17922	Bacteria(100);Bacteroidota(100);Bacteroidia(100);Flavobacteriales(100);Crocinitomicaceae(100);Fluviicola(100);	0.865117
Otu0209	0.242687	0.500148	0.62378	2160	Bacteria(100);Proteobacteria(100);Gammaproteobacteria(100);Burkholderiales(100);Comamonadaceae(100);Rhodoferax(100);	0.865117
Otu0221	-0.298035	-0.493033	0.628687	1964	Bacteria(100);Myxococcota(100);Myxococcia(100);Myxococcales(100);Myxococcaceae(100);P3OB-42(100);	0.865117
Otu0060	-0.428198	-0.486876	0.632948	16191	Bacteria(100);Firmicutes(100);Bacilli(100);Bacillales(100);Bacillaceae(100);Bacillaceae_unclassified(100);	0.867274
Otu0049	0.214672	0.456681	0.654039	18629	Bacteria(100);Bacteroidota(100);Bacteroidia(100);Bacteroidales(100);Prevotellaceae(100);Prevotellaceae_unclassified(100);	0.883163
Otu0081	-0.21677	-0.441019	0.665101	9576	Bacteria(100);Proteobacteria(100);Alphaproteobacteria(100);Rhizobiales(100);Xanthobacteraceae(100);Xanthobacteraceae_unclassified(100);	0.883163
Otu0085	0.24791	0.455766	0.654683	9101	Bacteria(100);Firmicutes(100);Negativicutes(100);Veillonellales-Selenomonadales(100);Veillonellaceae(100);Veillonella(100);	0.883163
Otu0126	-0.389725	-0.465821	0.647622	4786	Bacteria(100);Firmicutes(100);Bacilli(100);Paenibacillales(100);Paenibacillaceae(100);Paenibacillus(100);	0.883163
Otu0133	0.36909	0.443294	0.663488	4567	Bacteria(100);Firmicutes(100);Clostridia(100);Clostridiales(100);Clostridiaceae(100);Clostridiaceae_unclassified(100);	0.883163
Otu0213	-0.260146	-0.439065	0.666486	2123	Bacteria(100);Proteobacteria(100);Gammaproteobacteria(100);Burkholderiales(100);Comamonadaceae(100);Curvibacter(100);	0.883163
Otu0255	0.352574	0.435716	0.665968	1564	Bacteria(100);Firmicutes(100);Clostridia(100);Oscillospirales(100);Ruminococcaceae(100);Ruminococcus(100);	0.883163
Otu0289	0.314004	0.451133	0.657948	1205	Bacteria(100);Proteobacteria(100);Alphaproteobacteria(100);Rhizobiales(100);Xanthobacteraceae(100);Bradyrhizobium(100);	0.883163
Otu0306	0.334434	0.433215	0.670642	1084	Bacteria(100);Firmicutes(100);Clostridia(100);Clostridiales(100);Clostridiaceae(100);Candidatus_Arthromitus(100);	0.885028
Otu0215	0.280887	0.415284	0.680705	2077	Bacteria(100);Bdellovibrionota(100);Bdellovibrionia(100);Bacteriovoracales(100);Bacteriovoracaceae(100);Bacteriovorax(100);	0.887512
Otu0281	0.332555	0.415162	0.680794	1307	Bacteria(100);Firmicutes(100);Clostridia(100);Lachnospirales(100);Lachnospiraceae(100);Lachnospira(100);	0.887512
Otu0297	-0.327564	-0.422488	0.675495	1150	Bacteria(100);Proteobacteria(100);Gammaproteobacteria(100);Pseudomonadales(100);Moraxellaceae(100);Psychrobacter(100);	0.887512
Otu0176	0.343267	0.411087	0.686462	2903	Bacteria(100);Proteobacteria(100);Alphaproteobacteria(100);Rhizobiales(100);A0839(100);A0839_ge(100);	0.891293
Otu0224	-0.234287	-0.404004	0.691559	1899	Bacteria(100);Firmicutes(100);Bacilli(100);Paenibacillales(100);Paenibacillaceae(100);Paenibacillaceae_unclassified(100);	0.894305
Otu0080	0.222923	0.392437	0.699914	10296	Bacteria(100);Firmicutes(100);Clostridia(100);Peptostreptococcales-Tissierellales(100);Peptostreptococcales-Tissierellales_fa(100);Finegoldia(100);	0.897897
Otu0084	-0.21636	-0.39238	0.697379	9248	Bacteria(100);Proteobacteria(100);Proteobacteria_unclassified(100);Proteobacteria_unclassified(100);Proteobacteria_unclassified(100);Proteobacteria_unclassified(100);	0.897897
Otu0030	0.141167	0.36667	0.718669	31137	Bacteria(100);Proteobacteria(100);Alphaproteobacteria(100);Sphingomonadales(100);Sphingomonadaceae(100);Sphingomonas(100);	0.914258
Otu0142	-0.211919	-0.356206	0.724024	4114	Bacteria(100);Actinobacteriota(100);Acidimicrobiia(100);Microtrichales(100);Microtrichales_unclassified(100);Microtrichales_unclassified(100);	0.914258
Otu0196	-0.289941	-0.36347	0.721011	2307	Bacteria(100);Actinobacteriota(100);Actinobacteria(100);Frankiales(100);Frankiales_unclassified(100);Frankiales_unclassified(100);	0.914258
Otu0216	0.168367	0.362583	0.721661	2067	Bacteria(100);Actinobacteriota(100);Actinobacteriota_unclassified(100);Actinobacteriota_unclassified(100);Actinobacteriota_unclassified(100);Actinobacteriota_unclassified(100);	0.914258
Otu0094	-0.0743321	-0.345416	0.734281	7638	Bacteria(100);Proteobacteria(100);Gammaproteobacteria(100);Burkholderiales(100);Comamonadaceae(100);Acidovorax(100);	0.919994
Otu0252	0.210316	0.347686	0.732608	1574	Bacteria(100);Proteobacteria(100);Alphaproteobacteria(100);Micavibrionales(100);Micavibrionales_unclassified(100);Micavibrionales_unclassified(100);	0.919994
Otu0083	0.328913	0.341267	0.737343	9382	Bacteria(100);Proteobacteria(100);Gammaproteobacteria(100);Oceanospirillales(100);Marinomonadaceae(100);Marinomonas(100);	0.92025
Otu0033	-0.109239	-0.332144	0.744092	29347	Bacteria(100);Proteobacteria(100);Gammaproteobacteria(100);Gammaproteobacteria_unclassified(100);Gammaproteobacteria_unclassified(100);Gammaproteobacteria_unclassified(100);	0.921749
Otu0063	0.195093	0.314945	0.756874	15282	Bacteria(100);Actinobacteriota(100);Actinobacteria(100);Corynebacteriales(100);Nocardiaceae(100);Rhodococcus(100);	0.921749
Otu0069	0.187737	0.323041	0.750848	12547	Bacteria(100);Bacteroidota(100);Bacteroidia(100);Bacteroidia_unclassified(100);Bacteroidia_unclassified(100);Bacteroidia_unclassified(100);	0.921749
Otu0095	-0.147378	-0.302616	0.766082	7486	Bacteria(100);Campilobacterota(100);Campylobacteria(100);Campylobacterales(100);Campylobacteraceae(100);Campylobacter(100);	0.921749
Otu0157	-0.248713	-0.29209	0.772103	3673	Bacteria(100);Proteobacteria(100);Gammaproteobacteria(100);Cellvibrionales(100);Cellvibrionaceae(100);Cellvibrio(100);	0.921749
Otu0183	0.226375	0.289712	0.775757	2702	Bacteria(100);Myxococcota(100);Polyangia(100);Polyangiales(100);Polyangiales_unclassified(100);Polyangiales_unclassified(100);	0.921749
Otu0220	-0.213364	-0.307765	0.762231	1988	Bacteria(100);Proteobacteria(100);Alphaproteobacteria(100);Sphingomonadales(100);Sphingomonadaceae(100);Sphingorhabdus(100);	0.921749
Otu0229	-0.216885	-0.299337	0.768536	1860	Bacteria(100);Firmicutes(100);Clostridia(100);Peptostreptococcales-Tissierellales(100);Peptostreptococcales-Tissierellales_fa(100);Helcococcus(100);	0.921749
Otu0241	0.173809	0.290119	0.773597	1730	Bacteria(100);Actinobacteriota(100);Actinobacteria(100);Micrococcales(100);Microbacteriaceae(100);Frondihabitans(100);	0.921749
Otu0251	0.202671	0.298746	0.767066	1590	Bacteria(100);Bacteroidota(100);Bacteroidia(100);Sphingobacteriales(100);Sphingobacteriales_unclassified(100);Sphingobacteriales_unclassified(100);	0.921749
Otu0262	-0.219567	-0.32846	0.746824	1537	Bacteria(100);Proteobacteria(100);Gammaproteobacteria(100);Burkholderiales(100);Methylophilaceae(100);Methylotenera(100);	0.921749
Otu0280	0.234049	0.301384	0.767003	1309	Bacteria(100);Patescibacteria(100);Saccharimonadia(100);Saccharimonadales(100);LWQ8(100);LWQ8_ge(100);	0.921749
Otu0316	-0.169125	-0.296004	0.769139	1021	Bacteria(100);Actinobacteriota(100);Coriobacteriia(100);OPB41(100);OPB41_fa(100);OPB41_ge(100);	0.921749
Otu0235	0.163476	0.273503	0.787965	1766	Bacteria(100);Proteobacteria(100);Gammaproteobacteria(100);Burkholderiales(100);Rhodocyclaceae(100);C39(100);	0.932812
Otu0279	-0.121584	-0.264699	0.792939	1310	Bacteria(100);Actinobacteriota(100);Actinobacteria(100);Propionibacteriales(100);Propionibacteriaceae(100);uncultured(100);	0.935261
Otu0048	-0.0919082	-0.256976	0.800472	18817	Bacteria(100);Proteobacteria(100);Gammaproteobacteria(100);Burkholderiales(100);Comamonadaceae(100);Tepidimonas(100);	0.940701
Otu0257	-0.171977	-0.244811	0.809714	1552	Bacteria(100);Firmicutes(100);Clostridia(100);Lachnospirales(100);Lachnospiraceae(100);Agathobacter(100);	0.948102
Otu0228	0.158416	0.239332	0.813887	1875	Bacteria(100);Proteobacteria(100);Gammaproteobacteria(100);Burkholderiales(100);Comamonadaceae(100);Rhizobacter(100);	0.949535
Otu0028	0.0659079	0.230239	0.820824	31472	Bacteria(100);Proteobacteria(100);Gammaproteobacteria(100);Burkholderiales(100);Oxalobacteraceae(100);Oxalobacteraceae_unclassified(100);	0.950808
Otu0074	-0.178409	-0.23016	0.820884	11463	Bacteria(100);Firmicutes(100);Clostridia(100);Lachnospirales(100);Lachnospiraceae(100);Blautia(100);	0.950808
Otu0057	-0.220927	-0.223072	0.824898	16619	Bacteria(100);Firmicutes(100);Bacilli(100);Lactobacillales(100);Enterococcaceae(100);Enterococcus(100);	0.952032
Otu0013	-0.0741955	-0.188158	0.853119	124660	Bacteria(100);Actinobacteriota(100);Actinobacteria(100);Propionibacteriales(100);Propionibacteriaceae(100);Cutibacterium(100);	0.955007
Otu0018	-0.106355	-0.196331	0.846823	68607	Bacteria(100);Firmicutes(100);Clostridia(100);Lachnospirales(100);Lachnospiraceae(100);Lachnospiraceae_unclassified(100);	0.955007
Otu0113	-0.109729	-0.206997	0.838624	5564	Bacteria(100);Actinobacteriota(100);Acidimicrobiia(100);Acidimicrobiia_unclassified(100);Acidimicrobiia_unclassified(100);Acidimicrobiia_unclassified(100);	0.955007
Otu0118	0.18924	0.212168	0.834655	5300	Bacteria(100);Proteobacteria(100);Gammaproteobacteria(100);Xanthomonadales(100);Xanthomonadaceae(100);Stenotrophomonas(100);	0.955007
Otu0174	0.123308	0.186228	0.854606	2990	Bacteria(100);Proteobacteria(100);Alphaproteobacteria(100);Micavibrionales(100);uncultured(100);uncultured_ge(100);	0.955007
Otu0202	0.148437	0.193586	0.847724	2223	Bacteria(100);Patescibacteria(100);Gracilibacteria(100);Gracilibacteria_or(100);Gracilibacteria_fa(100);Gracilibacteria_ge(100);	0.955007
Otu0247	-0.139725	-0.181483	0.857133	1650	Bacteria(100);Nitrospirota(100);Nitrospiria(100);Nitrospirales(100);Nitrospiraceae(100);Nitrospira(100);	0.955007
Otu0283	0.117012	0.198721	0.843739	1263	Bacteria(100);Acidobacteriota(100);Vicinamibacteria(100);Vicinamibacterales(100);Vicinamibacteraceae(100);Vicinamibacteraceae_unclassified(100);	0.955007
Otu0291	-0.146343	-0.190501	0.85012	1186	Bacteria(100);Firmicutes(100);Clostridia(100);Lachnospirales(100);Lachnospiraceae(100);Lachnoclostridium(100);	0.955007
Otu0309	-0.0954906	-0.214959	0.832515	1062	Bacteria(100);Proteobacteria(100);Gammaproteobacteria(100);Burkholderiales(100);Comamonadaceae(100);Variovorax(100);	0.955007
Otu0015	-0.0767492	-0.155297	0.878529	85459	Bacteria(100);Actinobacteriota(100);Actinobacteria(100);Micrococcales(100);Microbacteriaceae(100);Rhodoluna(100);	0.962199
Otu0103	-0.0659958	-0.157128	0.876131	6670	Bacteria(100);Patescibacteria(100);Parcubacteria(100);Candidatus_Kaiserbacteria(100);Candidatus_Kaiserbacteria_fa(100);Candidatus_Kaiserbacteria_ge(100);	0.962199
Otu0180	-0.14111	-0.161763	0.87251	2764	Bacteria(100);Proteobacteria(100);Gammaproteobacteria(100);Burkholderiales(100);Comamonadaceae(100);Aquabacterium(100);	0.962199
Otu0276	0.121125	0.160321	0.873636	1379	Bacteria(100);Proteobacteria(100);Alphaproteobacteria(100);Rhizobiales(100);Hyphomicrobiaceae(100);Hyphomicrobiaceae_unclassified(100);	0.962199
Otu0323	0.100837	0.163147	0.872445	1004	Bacteria(100);Firmicutes(100);Clostridia(100);Peptostreptococcales-Tissierellales(100);Anaerovoracaceae(100);S5-A14a(100);	0.962199
Otu0116	-0.0800582	-0.138953	0.891221	5372	Bacteria(100);Firmicutes(100);Bacilli(100);Lactobacillales(100);Carnobacteriaceae(100);Carnobacterium(100);	0.97279
Otu0192	-0.100195	-0.131579	0.896957	2466	Bacteria(100);Proteobacteria(100);Gammaproteobacteria(100);Enterobacterales(100);Enterobacteriaceae(100);Klebsiella(100);	0.975744
Otu0098	-0.0634033	-0.124387	0.902558	7154	Bacteria(100);Firmicutes(100);Clostridia(100);Peptostreptococcales-Tissierellales(100);Peptostreptococcales-Tissierellales_fa(100);Peptoniphilus(100);	0.976039
Otu0123	0.106879	0.118614	0.906322	4998	Bacteria(100);Actinobacteriota(100);Actinobacteria(100);Propionibacteriales(100);Nocardioidaceae(100);Nocardioidaceae_unclassified(100);	0.976039
Otu0268	0.0981267	0.120374	0.905685	1465	Bacteria(100);Proteobacteria(100);Gammaproteobacteria(100);Burkholderiales(100);Hydrogenophilaceae(100);Tepidiphilus(100);	0.976039
Otu0024	0.0809325	0.113182	0.911294	39946	Bacteria(100);Firmicutes(100);Bacilli(100);Bacillales(100);Bacillaceae(100);Bacillus(100);	0.97723
Otu0188	-0.0865141	-0.110359	0.913497	2585	Bacteria(100);Bacteroidota(100);Bacteroidia(100);Bacteroidales(100);Prevotellaceae(100);Alloprevotella(100);	0.97723
Otu0246	-0.0678507	-0.104239	0.91763	1663	Bacteria(100);Cyanobacteria(100);Cyanobacteriia(100);Cyanobacteriales(100);Cyanobacteriales_unclassified(100);Cyanobacteriales_unclassified(100);	0.9784
Otu0004	-0.0439311	-0.0939432	0.926321	248300	Bacteria(100);Bacteroidota(100);Bacteroidia(100);Flavobacteriales(100);Flavobacteriaceae(100);Flavobacterium(100);	0.981003
Otu0016	-0.0136678	-0.0671567	0.947289	77400	Bacteria(100);Bacteria_unclassified(100);Bacteria_unclassified(100);Bacteria_unclassified(100);Bacteria_unclassified(100);Bacteria_unclassified(100);	0.981003
Otu0017	0.0314094	0.0831094	0.934795	72939	Bacteria(100);Proteobacteria(100);Gammaproteobacteria(100);Pseudomonadales(100);Pseudomonadaceae(100);Pseudomonas(100);	0.981003
Otu0029	0.078413	0.066514	0.947793	31465	Bacteria(100);Proteobacteria(100);Gammaproteobacteria(100);Enterobacterales(100);Enterobacteriaceae(100);Escherichia-Shigella(100);	0.981003
Otu0031	-0.041517	-0.0676999	0.946863	30778	Bacteria(100);Firmicutes(100);Bacilli(100);Lactobacillales(100);Lactobacillales_unclassified(100);Lactobacillales_unclassified(100);	0.981003
Otu0037	-0.0136249	-0.0548099	0.956631	28060	Bacteria(100);Proteobacteria(100);Gammaproteobacteria(100);Burkholderiales(100);Comamonadaceae(100);Pelomonas(100);	0.981003
Otu0075	0.0677606	0.0622853	0.950723	11155	Bacteria(100);Firmicutes(100);Bacilli(100);Lactobacillales(100);Listeriaceae(100);Brochothrix(100);	0.981003
Otu0139	0.0383916	0.0573601	0.954969	4275	Bacteria(100);Dependentiae(100);Babeliae(100);Babeliales(100);Babeliales_unclassified(100);Babeliales_unclassified(100);	0.981003
Otu0211	-0.0487183	-0.0662103	0.947622	2160	Bacteria(100);Firmicutes(100);Clostridia(100);Lachnospirales(100);Lachnospiraceae(100);Roseburia(100);	0.981003
Otu0237	-0.0471248	-0.0598845	0.952989	1742	Bacteria(100);Proteobacteria(100);Gammaproteobacteria(100);Alteromonadales(100);Marinobacteraceae(100);Marinobacter(100);	0.981003
Otu0315	0.0590002	0.0929071	0.926557	1024	Bacteria(100);Actinobacteriota(100);Actinobacteria(100);Corynebacteriales(100);Dietziaceae(100);Dietzia(100);	0.981003
Otu0319	0.0590624	0.089963	0.929433	1014	Bacteria(100);Campilobacterota(100);Campylobacteria(100);Campylobacterales(100);Arcobacteraceae(100);Arcobacteraceae_unclassified(100);	0.981003
Otu0020	-0.0088394	-0.0413055	0.967563	54189	Bacteria(100);Actinobacteriota(100);Actinobacteria(100);Actinobacteria_unclassified(100);Actinobacteria_unclassified(100);Actinobacteria_unclassified(100);	0.989065
Otu0111	-0.0133934	-0.0157007	0.987571	5689	Bacteria(100);Acidobacteriota(100);Vicinamibacteria(100);Vicinamibacterales(100);Vicinamibacteraceae(100);Vicinamibacteraceae_ge(100);	0.990647
Otu0132	0.0191411	0.025436	0.979865	4573	Bacteria(100);Proteobacteria(100);Gammaproteobacteria(100);Burkholderiales(100);Rhodocyclaceae(100);Rhodocyclaceae_unclassified(100);	0.990647
Otu0138	-0.0116505	-0.0192376	0.984889	4279	Bacteria(100);Proteobacteria(100);Gammaproteobacteria(100);Vibrionales(100);Vibrionaceae(100);Vibrio(100);	0.990647
Otu0181	0.0196654	0.0286135	0.977527	2738	Bacteria(100);Actinobacteriota(100);Actinobacteria(100);Micrococcales(100);Microbacteriaceae(100);Aurantimicrobium(100);	0.990647
Otu0197	0.0152449	0.0187303	0.985288	2287	Bacteria(100);Proteobacteria(100);Alphaproteobacteria(100);Rhodobacterales(100);Rhodobacteraceae(100);Pseudorhodobacter(100);	0.990647
Otu0234	0.0257556	0.0322996	0.974434	1767	Bacteria(100);Actinobacteriota(100);Thermoleophilia(100);Gaiellales(100);Gaiellales_unclassified(100);Gaiellales_unclassified(100);	0.990647
Otu0177	-0.003558	-0.00429323	0.996601	2817	Bacteria(100);Actinobacteriota(100);Actinobacteria(100);Propionibacteriales(100);Nocardioidaceae(100);Marmoricola(100);	0.996601

## Sheet: S6
Supplementary Table S6. Results of mixed effects models of comparison between patients and their mothers. OTU - OTU number, Estimate - beta coefficient in mixed effects model, t.value - test statistic for a coefficient, p-value - p-value for coefficient's signicifance, Size - number of reads assigned to an OTU, Taxonomy - OTU taxonomy, padj - p-value after FRD correction
Row.names	Estimate	t value	Pr(>|t|)	Taxonomy
Otu001	-1.00694	-0.543514	0.596908	Bacteria;Firmicutes;Bacilli;Lactobacillales;Lactobacillaceae;Lactobacillus;
Otu002	-0.534775	-0.340098	0.736869	Bacteria;Firmicutes;Bacilli;Lactobacillales;Streptococcaceae;Streptococcus;
Otu003	-0.839459	-0.805984	0.435505	Bacteria;Proteobacteria;Gammaproteobacteria;Enterobacterales;Enterobacteriaceae;Escherichia-Shigella;
Otu004	-1.26639	-0.957483	0.355595	Bacteria;Firmicutes;Clostridia;Peptostreptococcales-Tissierellales;Peptostreptococcales-Tissierellales_fa;Peptoniphilus;
Otu005	1.1882	0.440619	0.663602	Bacteria;Actinobacteriota;Actinobacteria;Bifidobacteriales;Bifidobacteriaceae;Gardnerella;
Otu006	-0.530676	-0.498904	0.626037	Bacteria;Bacteroidota;Bacteroidia;Bacteroidales;Prevotellaceae;Prevotella;
Otu007	0.0490891	0.0338993	0.973527	Bacteria;Firmicutes;Clostridia;Peptostreptococcales-Tissierellales;Peptostreptococcales-Tissierellales_fa;Ezakiella;
Otu008	-1.23291	-1.28223	0.220046	Bacteria;Actinobacteriota;Actinobacteria;Corynebacteriales;Corynebacteriaceae;Corynebacterium;
Otu009	0.313991	0.320015	0.753217	Bacteria;Proteobacteria;Gammaproteobacteria;Enterobacterales;Enterobacteriaceae;Enterobacteriaceae_unclassified;
Otu010	-0.959021	-0.627047	0.541422	Bacteria;Firmicutes;Clostridia;Peptostreptococcales-Tissierellales;Peptostreptococcales-Tissierellales_fa;Anaerococcus;
Otu011	-0.00442053	-0.00478409	0.996253	Bacteria;Bacteroidota;Bacteroidia;Bacteroidales;Prevotellaceae;Prevotellaceae_unclassified;
Otu012	-0.133061	-0.141483	0.889958	Bacteria;Proteobacteria;Gammaproteobacteria;Pseudomonadales;Pseudomonadaceae;Pseudomonas;
Otu013	-0.216418	-0.144036	0.887658	Bacteria;Campilobacterota;Campylobacteria;Campylobacterales;Campylobacteraceae;Campylobacter;
Otu014	-0.635532	-0.615422	0.547409	Bacteria;Firmicutes;Clostridia;Peptostreptococcales-Tissierellales;Peptostreptococcales-Tissierellales_fa;Finegoldia;
Otu015	-1.43701	-1.16964	0.254123	Bacteria;Proteobacteria;Alphaproteobacteria;Rhizobiales;Rhizobiaceae;Rhizobiaceae_unclassified;
Otu016	-1.27421	-1.00515	0.336093	Bacteria;Bacteroidota;Bacteroidia;Bacteroidales;Porphyromonadaceae;Porphyromonas;
Otu017	-0.892692	-0.708219	0.495009	Bacteria;Firmicutes;Clostridia;Peptostreptococcales-Tissierellales;Peptostreptococcales-Tissierellales_fa;Peptostreptococcales-Tissierellales_fa_unclassified;
Otu018	-0.0489353	-0.045055	0.964665	Bacteria;Proteobacteria;Gammaproteobacteria;Enterobacterales;Enterobacterales_unclassified;Enterobacterales_unclassified;
Otu019	-0.662382	-0.65252	0.520535	Bacteria;Firmicutes;Negativicutes;Veillonellales-Selenomonadales;Veillonellaceae;Dialister;
Otu020	-0.466677	-0.369596	0.718414	Bacteria;Firmicutes;Clostridia;Peptostreptococcales-Tissierellales;Peptostreptococcales-Tissierellales_fa;Fenollaria;
Otu021	-1.31287	-1.30548	0.216211	Bacteria;Proteobacteria;Alphaproteobacteria;Rhizobiales;Rhizobiaceae;Aminobacter;
Otu022	-0.675517	-0.400503	0.695452	Bacteria;Firmicutes;Bacilli;Lactobacillales;Streptococcaceae;Streptococcaceae_unclassified;
Otu023	-0.337237	-0.250204	0.804651	Bacteria;Proteobacteria;Gammaproteobacteria;Burkholderiales;Comamonadaceae;Comamonadaceae_unclassified;
Otu024	-0.170076	-0.309011	0.762654	Bacteria;Proteobacteria;Gammaproteobacteria;Pseudomonadales;Pseudomonadaceae;Pseudomonadaceae_unclassified;
Otu025	-0.109792	-0.0678847	0.946924	Bacteria;Firmicutes;Bacilli;Lactobacillales;Aerococcaceae;Facklamia;
Otu026	0.176804	0.09967	0.92147	Bacteria;Proteobacteria;Gammaproteobacteria;Burkholderiales;Alcaligenaceae;Oligella;
Otu027	0.373698	0.199705	0.845128	Bacteria;Actinobacteriota;Actinobacteria;Actinomycetales;Actinomycetaceae;Varibaculum;
Otu028	-0.904835	-0.806432	0.43515	Bacteria;Firmicutes;Negativicutes;Veillonellales-Selenomonadales;Veillonellaceae;Negativicoccus;
Otu029	-0.0675168	-0.0558445	0.956473	Bacteria;Firmicutes;Bacilli;Lactobacillales;Lactobacillales_unclassified;Lactobacillales_unclassified;
Otu030	-0.430805	-0.229621	0.821874	Bacteria;Firmicutes;Clostridia;Peptostreptococcales-Tissierellales;Peptostreptococcales-Tissierellales_fa;Helcococcus;
Otu031	-1.02288	-0.74914	0.467699	Bacteria;Firmicutes;Bacilli;Staphylococcales;Staphylococcaceae;Staphylococcus;
Otu032	-1.51357	-2.74247	0.0183486	Bacteria;Actinobacteriota;Actinobacteria;Propionibacteriales;Propionibacteriaceae;Cutibacterium;
Otu033	-2.61	-1.91012	0.152341	Bacteria;Proteobacteria;Gammaproteobacteria;Pasteurellales;Pasteurellaceae;Haemophilus;
Otu034	0.924786	0.864661	0.403524	Bacteria;Firmicutes;Clostridia;Lachnospirales;Lachnospiraceae;Lachnospiraceae_unclassified;
Otu035	-0.572576	-0.458066	0.655348	Bacteria;Firmicutes;Clostridia;Peptostreptococcales-Tissierellales;Peptostreptococcales-Tissierellales_fa;Gallicola;
Otu036	-2.14162	-1.34517	0.191684	Bacteria;Proteobacteria;Gammaproteobacteria;Pasteurellales;Pasteurellaceae;Pasteurellaceae_unclassified;
Otu037	0.00661183	0.00584562	0.995433	Bacteria;Firmicutes;Bacilli;Bacilli_unclassified;Bacilli_unclassified;Bacilli_unclassified;
Otu038	-2.9883	-2.00191	0.0648724	Bacteria;Fusobacteriota;Fusobacteriia;Fusobacteriales;Fusobacteriaceae;Fusobacterium;
Otu039	0.514403	0.3119	0.76002	Bacteria;Firmicutes;Clostridia;Peptostreptococcales-Tissierellales;Anaerovoracaceae;S5-A14a;
Otu040	0.592494	0.670044	0.509501	Bacteria;Bacteria_unclassified;Bacteria_unclassified;Bacteria_unclassified;Bacteria_unclassified;Bacteria_unclassified;
Otu041	-0.284632	-0.204162	0.841935	Bacteria;Actinobacteriota;Coriobacteriia;Coriobacteriales;Atopobiaceae;Atopobium;
Otu042	1.67258	1.15074	0.271424	Bacteria;Firmicutes;Clostridia;Lachnospirales;Lachnospiraceae;Moryella;
Otu043	-0.24732	-0.221724	0.828192	Bacteria;Firmicutes;Clostridia;Peptostreptococcales-Tissierellales;Peptostreptococcales-Tissierellales_unclassified;Peptostreptococcales-Tissierellales_unclassified;
Otu044	-3.71914	-2.10427	0.0526242	Bacteria;Firmicutes;Negativicutes;Veillonellales-Selenomonadales;Veillonellaceae;Veillonella;
Otu045	-1.49359	-1.62312	0.127325	Bacteria;Actinobacteriota;Actinobacteria;Corynebacteriales;Corynebacteriaceae;Corynebacteriaceae_unclassified;
Otu046	-1.29215	-1.52177	0.141698	Bacteria;Actinobacteriota;Actinobacteria;Propionibacteriales;Propionibacteriaceae;Propionibacteriaceae_unclassified;
Otu047	-0.367802	-0.287319	0.776441	Bacteria;Firmicutes;Firmicutes_unclassified;Firmicutes_unclassified;Firmicutes_unclassified;Firmicutes_unclassified;
Otu048	0.975346	0.706831	0.493217	Bacteria;Actinobacteriota;Actinobacteria;Micrococcales;Micrococcaceae;Micrococcaceae_unclassified;
Otu049	-0.739286	-0.532454	0.599518	Bacteria;Firmicutes;Negativicutes;Veillonellales-Selenomonadales;Veillonellaceae;Veillonellaceae_unclassified;
Otu050	-0.810383	-1.05409	0.314579	Bacteria;Firmicutes;Clostridia;Clostridia_unclassified;Clostridia_unclassified;Clostridia_unclassified;
Otu051	-0.113847	-0.0660272	0.948221	Bacteria;Proteobacteria;Gammaproteobacteria;Burkholderiales;Sutterellaceae;Sutterella;
Otu052	-0.775913	-0.501372	0.623495	Bacteria;Actinobacteriota;Actinobacteria;Propionibacteriales;Propionibacteriaceae;Propionimicrobium;
Otu053	0.632021	0.61701	0.54718	Bacteria;Proteobacteria;Gammaproteobacteria;Gammaproteobacteria_unclassified;Gammaproteobacteria_unclassified;Gammaproteobacteria_unclassified;
Otu054	-1.49503	-0.91549	0.378054	Bacteria;Firmicutes;Bacilli;Lactobacillales;Enterococcaceae;Enterococcus;
Otu055	-0.53629	-0.548749	0.588466	Bacteria;Proteobacteria;Alphaproteobacteria;Rhizobiales;Rhizobiales_unclassified;Rhizobiales_unclassified;
Otu056	-1.30647	-1.65118	0.120997	Bacteria;Actinobacteriota;Actinobacteria;Actinobacteria_unclassified;Actinobacteria_unclassified;Actinobacteria_unclassified;
Otu057	-1.01751	-0.884875	0.402938	Bacteria;Actinobacteriota;Actinobacteria;Corynebacteriales;Corynebacteriaceae;Lawsonella;
Otu058	0.364838	0.282508	0.782213	Bacteria;Firmicutes;Clostridia;Peptostreptococcales-Tissierellales;Peptostreptococcales-Tissierellales_fa;Murdochiella;
Otu059	-0.980369	-0.872985	0.397741	Bacteria;Actinobacteriota;Actinobacteria;Actinomycetales;Actinomycetaceae;Actinomyces;
Otu060	-0.877632	-0.706325	0.493315	Bacteria;Firmicutes;Clostridia;Clostridia_or;Hungateiclostridiaceae;Fastidiosipila;
Otu061	-2.03037	-1.71818	0.0991986	Bacteria;Firmicutes;Bacilli;Lactobacillales;Aerococcaceae;Aerococcus;
Otu062	0.505913	0.359779	0.722295	Bacteria;Bacteroidota;Bacteroidia;Flavobacteriales;Weeksellaceae;Weeksella;
Otu063	-1.8717	-1.37848	0.192935	Bacteria;Firmicutes;Bacilli;Staphylococcales;Gemellaceae;Gemella;
Otu064	0.401552	0.71234	0.483419	Bacteria;Proteobacteria;Gammaproteobacteria;Enterobacterales;Morganellaceae;Morganella;
Otu065	-1.12023	-1.26515	0.231193	Bacteria;Firmicutes;Clostridia;Peptococcales;Peptococcaceae;Peptococcus;
Otu066	-0.270624	-0.206767	0.839437	Bacteria;Actinobacteriota;Actinobacteria;Actinomycetales;Actinomycetaceae;Mobiluncus;
Otu067	-1.41629	-1.16596	0.265313	Bacteria;Actinobacteriota;Actinobacteria;Micrococcales;Micrococcales_unclassified;Micrococcales_unclassified;
Otu068	-0.226419	-0.186686	0.854856	Bacteria;Proteobacteria;Gammaproteobacteria;Enterobacterales;Enterobacteriaceae;Raoultella;
Otu069	0.392419	0.27805	0.785483	Bacteria;Firmicutes;Clostridia;Peptostreptococcales-Tissierellales;Anaerovoracaceae;Anaerovoracaceae_unclassified;
Otu070	1.17641	0.857917	0.4045	Bacteria;Proteobacteria;Gammaproteobacteria;Burkholderiales;Burkholderiales_unclassified;Burkholderiales_unclassified;
Otu071	-0.690414	-0.663392	0.513675	Bacteria;Proteobacteria;Gammaproteobacteria;Pseudomonadales;Moraxellaceae;Acinetobacter;
Otu072	-0.304868	-0.249881	0.807012	Bacteria;Actinobacteriota;Coriobacteriia;Coriobacteriales;Atopobiaceae;Atopobiaceae_unclassified;
Otu073	0.482092	0.461577	0.652393	Bacteria;Firmicutes;Clostridia;Peptostreptococcales-Tissierellales;Peptostreptococcales-Tissierellales_fa;W5053;
Otu074	-0.0205684	-0.0154177	0.987933	Bacteria;Firmicutes;Bacilli;Erysipelotrichales;Erysipelotrichaceae;Solobacterium;
Otu075	0.277515	0.295219	0.772899	Bacteria;Proteobacteria;Proteobacteria_unclassified;Proteobacteria_unclassified;Proteobacteria_unclassified;Proteobacteria_unclassified;
Otu076	-1.1624	-0.762091	0.453751	Bacteria;Actinobacteriota;Actinobacteria;Actinomycetales;Actinomycetaceae;Actinotignum;
Otu077	-2.38847	-1.58962	0.125573	Bacteria;Bacteroidota;Bacteroidia;Bacteroidales;Bacteroidaceae;Bacteroides;
Otu078	-1.41104	-1.03071	0.323634	Bacteria;Firmicutes;Clostridia;Peptostreptococcales-Tissierellales;Peptostreptococcaceae;Peptostreptococcus;
Otu079	-1.08491	-1.09874	0.292492	Bacteria;Actinobacteriota;Actinobacteria;Actinomycetales;Actinomycetaceae;Actinomycetaceae_unclassified;
Otu080	-1.36756	-1.06929	0.296035	Bacteria;Firmicutes;Clostridia;Peptostreptococcales-Tissierellales;Peptostreptococcales-Tissierellales_fa;Parvimonas;
Otu081	-0.561811	-0.567852	0.58169	Bacteria;Proteobacteria;Gammaproteobacteria;Burkholderiales;Comamonadaceae;Pelomonas;
Otu082	-0.187101	-0.131671	0.897273	Bacteria;Firmicutes;Clostridia;Peptostreptococcales-Tissierellales;Anaerovoracaceae;Mogibacterium;
Otu083	-0.0923129	-0.086531	0.932483	Bacteria;Bacteroidota;Bacteroidia;Bacteroidia_unclassified;Bacteroidia_unclassified;Bacteroidia_unclassified;
Otu084	0.0561868	0.0372841	0.970768	Bacteria;Actinobacteriota;Actinobacteria;Micrococcales;Micrococcaceae;Pseudoglutamicibacter;
Otu085	-0.607719	-0.55719	0.587721	Bacteria;Firmicutes;Clostridia;Oscillospirales;Ruminococcaceae;Subdoligranulum;
Otu086	-1.56647	-1.42324	0.179124	Bacteria;Actinobacteriota;Actinobacteria;Actinomycetales;Actinomycetaceae;Arcanobacterium;
Otu087	-0.0722766	-0.0679438	0.946418	Bacteria;Firmicutes;Bacilli;Lactobacillales;Streptococcaceae;Lactococcus;
Otu088	-0.974225	-1.16888	0.266276	Bacteria;Bacteroidota;Bacteroidia;Bacteroidales;Bacteroidales_unclassified;Bacteroidales_unclassified;
Otu089	-0.631091	-0.448794	0.660006	Bacteria;Actinobacteriota;Actinobacteria;Bifidobacteriales;Bifidobacteriaceae;Bifidobacterium;
Otu090	-0.205091	-0.159532	0.875654	Bacteria;Firmicutes;Clostridia;Clostridia_or;Hungateiclostridiaceae;Hungateiclostridiaceae_unclassified;
Otu091	-1.47102	-1.38868	0.178233	Bacteria;Proteobacteria;Gammaproteobacteria;Burkholderiales;Comamonadaceae;Variovorax;
Otu092	-0.575146	-0.42494	0.678966	Bacteria;Firmicutes;Clostridia;Lachnospirales;Lachnospiraceae;Howardella;
Otu093	-1.28897	-1.16186	0.264504	Bacteria;Firmicutes;Bacilli;Lactobacillales;Aerococcaceae;Aerococcaceae_unclassified;
Otu094	-1.94264	-1.30005	0.206461	Bacteria;Actinobacteriota;Actinobacteria;Micrococcales;Brevibacteriaceae;Brevibacterium;
Otu095	-0.21003	-0.166569	0.869165	Bacteria;Actinobacteriota;Actinobacteria;Micrococcales;Microbacteriaceae;Microbacteriaceae_unclassified;
Otu096	-0.189185	-0.150712	0.882444	Bacteria;Actinobacteriota;Coriobacteriia;Coriobacteriales;Coriobacteriales_unclassified;Coriobacteriales_unclassified;
Otu097	-1.21105	-0.803955	0.446683	Bacteria;Actinobacteriota;Actinobacteria;Bifidobacteriales;Bifidobacteriaceae;Alloscardovia;
Otu098	-1.5568	-1.58596	0.138452	Bacteria;Firmicutes;Clostridia;Oscillospirales;Ruminococcaceae;Faecalibacterium;
Otu099	-1.69906	-1.5428	0.148648	Bacteria;Proteobacteria;Alphaproteobacteria;Rhodobacterales;Rhodobacteraceae;Rhodobacteraceae_unclassified;
Otu100	-0.499537	-0.679487	0.503611	Bacteria;Proteobacteria;Gammaproteobacteria;Enterobacterales;Enterobacteriaceae;Salmonella;
Otu101	-0.408557	-0.359722	0.724943	Bacteria;Synergistota;Synergistia;Synergistales;Synergistaceae;Synergistaceae_unclassified;
Otu102	0.532582	0.512052	0.617756	Bacteria;Synergistota;Synergistia;Synergistales;Synergistaceae;Pyramidobacter;
Otu103	-0.706696	-0.810921	0.43341	Bacteria;Firmicutes;Clostridia;Christensenellales;Christensenellaceae;Christensenellaceae_R-7_group;
Otu104	0.933422	0.852852	0.409421	Bacteria;Actinobacteriota;Coriobacteriia;Coriobacteriales;Coriobacteriales_Incertae_Sedis;uncultured;
Otu105	-0.0757616	-0.0852493	0.932801	Bacteria;Proteobacteria;Alphaproteobacteria;Sphingomonadales;Sphingomonadaceae;Sphingomonadaceae_unclassified;
Otu106	-0.504442	-0.678123	0.512388	Bacteria;Actinobacteriota;Actinobacteria;Actinomycetales;Actinomycetaceae;Actinobaculum;
Otu107	-0.444944	-0.402625	0.690942	Bacteria;Proteobacteria;Gammaproteobacteria;Pseudomonadales;Moraxellaceae;Moraxellaceae_unclassified;
Otu108	-1.59259	-1.86309	0.0826589	Bacteria;Actinobacteriota;Actinobacteria;Corynebacteriales;Corynebacteriales_unclassified;Corynebacteriales_unclassified;
Otu109	-1.451	-1.45622	0.170095	Bacteria;Firmicutes;Clostridia;Oscillospirales;Oscillospiraceae;UCG-002;
Otu110	0.307431	0.2717	0.788277	Bacteria;Proteobacteria;Gammaproteobacteria;Pseudomonadales;Moraxellaceae;Enhydrobacter;
Otu111				Bacteria;Myxococcota;Polyangia;Polyangia_unclassified;Polyangia_unclassified;Polyangia_unclassified;
Otu112	-1.5701	-1.40043	0.186056	Bacteria;Actinobacteriota;Actinobacteria;Micrococcales;Dermabacteraceae;Dermabacter;
Otu113	-0.655583	-0.833335	0.413226	Bacteria;Firmicutes;Bacilli;Lactobacillales;Leuconostocaceae;Leuconostoc;
Otu114	0.662827	0.601075	0.557374	Bacteria;Proteobacteria;Gammaproteobacteria;Enterobacterales;Enterobacteriaceae;Cedecea;
Otu115				Bacteria;Cyanobacteria;Cyanobacteriia;Cyanobacteriales;Nostocaceae;Nostocaceae_unclassified;
Otu116	-1.62272	-1.55744	0.13302	Bacteria;Cyanobacteria;Cyanobacteriia;Chloroplast;Chloroplast_fa;Chloroplast_ge;
Otu117	-0.195464	-0.262005	0.796647	Bacteria;Firmicutes;Clostridia;Clostridiales;Clostridiaceae;Clostridiaceae_unclassified;
Otu118	-1.07618	-1.25462	0.222216	Bacteria;Firmicutes;Negativicutes;Veillonellales-Selenomonadales;Selenomonadaceae;Mitsuokella;
Otu119	-0.0657324	-0.151389	0.880989	Bacteria;Proteobacteria;Alphaproteobacteria;Caulobacterales;Caulobacteraceae;Phenylobacterium;
Otu120	1.02954	1.2197	0.242379	Bacteria;Firmicutes;Bacilli;RF39;RF39_fa;RF39_ge;
Otu121	0.717756	1.53547	0.15056	Bacteria;Proteobacteria;Gammaproteobacteria;Burkholderiales;Burkholderiaceae;Ralstonia;
Otu122	-0.0839665	-0.0931055	0.927385	Bacteria;Proteobacteria;Alphaproteobacteria;Rhizobiales;Beijerinckiaceae;Beijerinckiaceae_unclassified;
Otu123	-0.887711	-0.906877	0.382197	Bacteria;Actinobacteriota;Actinobacteria;Micrococcales;Micrococcaceae;Rothia;
Otu124	-1.19576	-1.35741	0.19212	Bacteria;Firmicutes;Negativicutes;Veillonellales-Selenomonadales;Selenomonadaceae;Selenomonadaceae_unclassified;
Otu125	-0.650103	-0.549536	0.591988	Bacteria;Proteobacteria;Gammaproteobacteria;Enterobacterales;Enterobacteriaceae;Klebsiella;
Otu126	-0.401892	-0.474259	0.644082	Bacteria;Proteobacteria;Alphaproteobacteria;Rhodobacterales;Rhodobacteraceae;Paracoccus;
Otu127	-0.0319615	-0.0290796	0.977343	Bacteria;Firmicutes;Bacilli;Lactobacillales;Enterococcaceae;Enterococcaceae_unclassified;
Otu128	1.77445	1.85719	0.0871121	Bacteria;Proteobacteria;Gammaproteobacteria;Burkholderiales;Nitrosomonadaceae;Nitrosomonadaceae_unclassified;
Otu129	-0.649145	-0.627465	0.54089	Bacteria;Firmicutes;Clostridia;Lachnospirales;Lachnospiraceae;Blautia;
Otu130	-0.920831	-1.77474	0.0978263	Bacteria;Proteobacteria;Gammaproteobacteria;Xanthomonadales;Xanthomonadaceae;Xanthomonas;
Otu131	-0.96725	-1.02836	0.322989	Bacteria;Actinobacteriota;Actinobacteria;Propionibacteriales;Propionibacteriaceae;Propionibacterium;
Otu132	-0.508515	-0.539131	0.594977	Bacteria;Proteobacteria;Alphaproteobacteria;Sphingomonadales;Sphingomonadaceae;Sphingomonas;
Otu133	-0.00176912	-0.00152942	0.998793	Bacteria;Actinobacteriota;Actinobacteria;Micrococcales;Microbacteriaceae;Leucobacter;
Otu134	-1.07355	-0.978698	0.345084	Bacteria;Firmicutes;Clostridia;Lachnospirales;Lachnospiraceae;Agathobacter;
Otu135	-0.539992	-1.0984	0.283395	Bacteria;Spirochaetota;Spirochaetia;Spirochaetales;Spirochaetaceae;Treponema;
Otu136	-1.15323	-1.59287	0.138154	Bacteria;Bacteroidota;Bacteroidia;Bacteroidales;Muribaculaceae;Muribaculaceae_ge;
Otu137	-0.394659	-0.355465	0.728368	Bacteria;Firmicutes;Clostridia;Oscillospirales;Oscillospirales_fa;Oscillospirales_ge;
Otu138	-0.336849	-0.532958	0.603852	Bacteria;Desulfobacterota;Desulfovibrionia;Desulfovibrionales;Desulfovibrionaceae;Desulfovibrio;
Otu139	1.19555	1.60678	0.133326	Bacteria;Campilobacterota;Campylobacteria;Campylobacterales;Campylobacterales_unclassified;Campylobacterales_unclassified;
Otu140	0.260364	0.281819	0.782171	Bacteria;Proteobacteria;Gammaproteobacteria;Burkholderiales;Oxalobacteraceae;Oxalobacteraceae_unclassified;
Otu141	0.569707	0.73305	0.470934	Bacteria;Proteobacteria;Alphaproteobacteria;Reyranellales;Reyranellaceae;Reyranella;
Otu142	0.28399	0.284332	0.780674	Bacteria;Firmicutes;Clostridia;Oscillospirales;Oscillospirales_unclassified;Oscillospirales_unclassified;
Otu143	-1.44618	-1.53794	0.137708	Bacteria;Actinobacteriota;Coriobacteriia;Coriobacteriales;Coriobacteriaceae;Collinsella;
Otu144	0.687517	1.0215	0.326781	Bacteria;Firmicutes;Bacilli;Staphylococcales;Staphylococcaceae;Nosocomiicoccus;
Otu145	0.456709	0.613953	0.550784	unknown;unknown_unclassified;unknown_unclassified;unknown_unclassified;unknown_unclassified;unknown_unclassified;
Otu146	-0.105645	-0.152625	0.881346	Bacteria;Actinobacteriota;Actinobacteriota_unclassified;Actinobacteriota_unclassified;Actinobacteriota_unclassified;Actinobacteriota_unclassified;
Otu147	-0.193082	-0.203296	0.840692	Bacteria;Bacteroidota;Bacteroidota_unclassified;Bacteroidota_unclassified;Bacteroidota_unclassified;Bacteroidota_unclassified;
Otu148	-0.383859	-0.587868	0.562349	Bacteria;Proteobacteria;Gammaproteobacteria;Pasteurellales;Pasteurellaceae;Actinobacillus;
Otu149	-1.47043	-1.25074	0.223606	Bacteria;Firmicutes;Negativicutes;Veillonellales-Selenomonadales;Veillonellaceae;Veillonellaceae_ge;
Otu150	-1.41326	-1.45304	0.159721	Bacteria;Actinobacteriota;Actinobacteria;Micrococcales;Micrococcaceae;Micrococcus;
Otu151	-1.8041	-1.5977	0.131941	Bacteria;Proteobacteria;Gammaproteobacteria;Burkholderiales;Neisseriaceae;Neisseriaceae_unclassified;
Otu152	0.252032	0.202332	0.842981	Bacteria;Firmicutes;Bacilli;Lactobacillales;Lactobacillaceae;Lactobacillaceae_unclassified;
Otu153	-0.596579	-0.937268	0.358359	Bacteria;Firmicutes;Negativicutes;Veillonellales-Selenomonadales;Selenomonadaceae;Megamonas;
Otu154	0.83753	0.771045	0.448529	Bacteria;Firmicutes;Clostridia;Lachnospirales;Lachnospiraceae;Lachnoclostridium;
Otu155	1.22594	1.78913	0.086773	Bacteria;Proteobacteria;Gammaproteobacteria;Burkholderiales;Oxalobacteraceae;Massilia;
Otu156	-0.988979	-1.72746	0.102795	Bacteria;Firmicutes;Bacilli;Bacillales;Planococcaceae;Domibacillus;
Otu157	-1.04683	-1.77045	0.102254	Bacteria;Firmicutes;Bacilli;Lactobacillales;Carnobacteriaceae;Granulicatella;
Otu158	-0.416599	-0.670714	0.509082	Bacteria;Patescibacteria;Saccharimonadia;Saccharimonadales;Saccharimonadales_fa;Saccharimonadales_ge;
Otu159	0.207621	0.202351	0.841421	Bacteria;Actinobacteriota;Actinobacteria;Bifidobacteriales;Bifidobacteriaceae;Bifidobacteriaceae_unclassified;
Otu160	0.793965	1.20396	0.251794	Bacteria;Firmicutes;Clostridia;Lachnospirales;Lachnospiraceae;Stomatobaculum;
Otu161	0.0141129	0.0214083	0.98326	Bacteria;Firmicutes;Negativicutes;Veillonellales-Selenomonadales;Veillonellales-Selenomonadales_unclassified;Veillonellales-Selenomonadales_unclassified;
Otu162	-0.379038	-0.486162	0.635473	Bacteria;Bacteroidota;Bacteroidia;Bacteroidales;Porphyromonadaceae;Porphyromonadaceae_unclassified;
Otu163	-0.694456	-1.3884	0.19156	Bacteria;Desulfobacterota;Desulfovibrionia;Desulfovibrionales;Desulfovibrionaceae;Bilophila;
Otu164	-0.634919	-0.8396	0.417455	Bacteria;Firmicutes;Clostridia;Oscillospirales;Ruminococcaceae;Ruminococcus;
Otu165	0.162108	0.137918	0.891505	Bacteria;Firmicutes;Bacilli;Lactobacillales;Aerococcaceae;Globicatella;
Otu166	0.133108	0.114596	0.90976	Bacteria;Proteobacteria;Gammaproteobacteria;Burkholderiales;Sutterellaceae;Parasutterella;
Otu167	0.0111034	0.0114316	0.99105	Bacteria;Firmicutes;Clostridia;Lachnospirales;Lachnospiraceae;Coprococcus;
Otu168	-0.484415	-0.466142	0.645498	Bacteria;Actinobacteriota;Actinobacteria;Micrococcales;Micrococcaceae;Kocuria;
Otu169	0.0162484	0.0214293	0.983245	Bacteria;Firmicutes;Clostridia;Peptostreptococcales-Tissierellales;Anaerovoracaceae;Family_XIII_AD3011_group;
Otu170	-0.707299	-0.930079	0.366095	Bacteria;Firmicutes;Clostridia;Clostridiales;Clostridiaceae;Clostridium_sensu_stricto_1;
Otu171	-1.01947	-0.957146	0.348447	Bacteria;Bacteroidota;Bacteroidia;Bacteroidales;Rikenellaceae;Alistipes;
Otu172	-1.0269	-1.65748	0.118814	Bacteria;Actinobacteriota;Actinobacteria;Corynebacteriales;Dietziaceae;Dietzia;
Otu173	0.213682	0.269821	0.791828	Bacteria;Firmicutes;Clostridia;Oscillospirales;Ruminococcaceae;Ruminococcaceae_unclassified;
Otu174	-0.332729	-0.628488	0.541562	Bacteria;Firmicutes;Clostridia;Eubacteriales;Eubacteriaceae;Eubacteriaceae_unclassified;
Otu175	-1.39283e-15	-4.08666e-08	1	Bacteria;Proteobacteria;Gammaproteobacteria;Pasteurellales;Pasteurellaceae;Mannheimia;
Otu176	0.0662755	0.0833025	0.935115	Bacteria;Proteobacteria;Alphaproteobacteria;Alphaproteobacteria_unclassified;Alphaproteobacteria_unclassified;Alphaproteobacteria_unclassified;
Otu177	0.147317	0.14207	0.888262	Bacteria;Firmicutes;Clostridia;Oscillospirales;Oscillospiraceae;Oscillospiraceae_unclassified;
Otu178	-0.648508	-0.723955	0.47978	Bacteria;Actinobacteriota;Coriobacteriia;Coriobacteriales;Eggerthellaceae;Slackia;
Otu179	0.983382	1.07539	0.293351	Bacteria;Acidobacteriota;Blastocatellia;Blastocatellales;Blastocatellaceae;uncultured;
Otu180	-1.34978	-1.79093	0.0966646	Bacteria;Bacteroidota;Bacteroidia;Bacteroidales;Rikenellaceae;Rikenellaceae_RC9_gut_group;
Otu181				Bacteria;Methylomirabilota;Methylomirabilia;Rokubacteriales;Rokubacteriales_fa;Rokubacteriales_ge;
Otu182	0.163379	0.195902	0.846407	Bacteria;Actinobacteriota;Coriobacteriia;Coriobacteriales;Coriobacteriales_Incertae_Sedis;Coriobacteriales_Incertae_Sedis_unclassified;
Otu183	0.978111	1.1525	0.260955	Bacteria;Proteobacteria;Alphaproteobacteria;Acetobacterales;Acetobacteraceae;Acetobacteraceae_unclassified;
Otu184	-0.277325	-0.426943	0.676781	Bacteria;Firmicutes;Clostridia;Eubacteriales;Eubacteriaceae;Pseudoramibacter;
Otu185	-0.252034	-0.348729	0.730465	Bacteria;Proteobacteria;Alphaproteobacteria;Rhizobiales;Beijerinckiaceae;Methylobacterium-Methylorubrum;
Otu186	0.0887705	0.0955355	0.924717	Bacteria;Proteobacteria;Alphaproteobacteria;Rhodospirillales;uncultured;uncultured_ge;
Otu187	-0.145806	-0.181183	0.857811	Bacteria;Bacteroidota;Bacteroidia;Bacteroidales;Prevotellaceae;Alloprevotella;
Otu188	1.30979	1.94389	0.0750417	Bacteria;Firmicutes;Clostridia;Oscillospirales;Oscillospiraceae;Flavonifractor;
Otu189	0.290533	1.11617	0.275876	Bacteria;Bacteroidota;Bacteroidia;Chitinophagales;Chitinophagaceae;Chitinophagaceae_unclassified;
Otu190	-0.108668	-0.154136	0.879988	Bacteria;Desulfobacterota;Desulfovibrionia;Desulfovibrionales;Desulfovibrionaceae;Desulfovibrionaceae_unclassified;
Otu191	0.446903	0.691523	0.496159	Bacteria;Proteobacteria;Gammaproteobacteria;Burkholderiales;Neisseriaceae;Neisseria;
Otu192	0.0318322	0.0353022	0.972143	Bacteria;Proteobacteria;Gammaproteobacteria;Burkholderiales;Nitrosomonadaceae;MND1;
Otu193	-0.0381324	-0.0500673	0.961024	Bacteria;Firmicutes;Bacilli;Lactobacillales;Vagococcaceae;Vagococcus;
Otu194	-0.283171	-0.510304	0.614701	Bacteria;Firmicutes;Bacilli;Bacillales;Planococcaceae;Planococcaceae_unclassified;
Otu195	-0.328799	-0.516872	0.614645	Bacteria;Bacteroidota;Bacteroidia;Bacteroidales;Tannerellaceae;Parabacteroides;
Otu196	0.617969	0.642465	0.526924	Bacteria;Bacteroidota;Bacteroidia;Bacteroidales;Barnesiellaceae;Barnesiella;
Otu197	-0.77155	-0.83825	0.410518	Bacteria;Actinobacteriota;Actinobacteria;Actinomycetales;Actinomycetaceae;Trueperella;
Otu198	0.447869	1.11619	0.278962	Bacteria;Actinobacteriota;Actinobacteria;Corynebacteriales;Corynebacteriaceae;Turicella;
Otu199	0.43073	0.577693	0.569084	Bacteria;Actinobacteriota;Actinobacteria;Micrococcales;Micrococcaceae;Renibacterium;
Otu200	-1.32414	-1.47817	0.152927	Bacteria;Firmicutes;Bacilli;Staphylococcales;Staphylococcaceae;Staphylococcaceae_unclassified;
Otu201	-1.44684	-2.1252	0.0498582	Bacteria;Proteobacteria;Alphaproteobacteria;Rhizobiales;Rhizobiaceae;Allorhizobium-Neorhizobium-Pararhizobium-Rhizobium;
Otu202	0.207856	0.539229	0.59744	Bacteria;Proteobacteria;Alphaproteobacteria;Caulobacterales;Caulobacteraceae;Brevundimonas;
Otu203	0.387339	1.03206	0.312777	Bacteria;Bacteroidota;Bacteroidia;Flavobacteriales;Weeksellaceae;Chryseobacterium;
Otu204	-0.247054	-0.937268	0.358359	Bacteria;Proteobacteria;Gammaproteobacteria;Enterobacterales;Enterobacteriaceae;Plesiomonas;
Otu205	-0.0284853	-0.0727883	0.942604	Bacteria;Firmicutes;Bacilli;Lactobacillales;Leuconostocaceae;Weissella;
Otu206	1.63355	2.07358	0.0495007	Bacteria;Proteobacteria;Gammaproteobacteria;Burkholderiales;Hydrogenophilaceae;Hydrogenophilus;
Otu207	-0.249878	-0.336034	0.739892	Bacteria;Proteobacteria;Gammaproteobacteria;Xanthomonadales;Xanthomonadaceae;Xanthomonadaceae_unclassified;
Otu208	1.23387	1.32566	0.207396	Bacteria;Firmicutes;Clostridia;Clostridia_UCG-014;Clostridia_UCG-014_fa;Clostridia_UCG-014_ge;
Otu209	-0.00313893	-0.00359852	0.997181	Bacteria;Firmicutes;Clostridia;Lachnospirales;Lachnospiraceae;Dorea;
Otu210	-1.61381	-1.75777	0.0920895	Bacteria;Firmicutes;Negativicutes;Acidaminococcales;Acidaminococcaceae;Phascolarctobacterium;
Otu211	-0.592317	-1.02821	0.319872	Bacteria;Firmicutes;Negativicutes;Veillonellales-Selenomonadales;Veillonellaceae;Allisonella;
Otu212	-0.244359	-0.351898	0.729637	Bacteria;Firmicutes;Negativicutes;Veillonellales-Selenomonadales;Veillonellaceae;Megasphaera;
Otu213	0.318955	1.11617	0.275876	Bacteria;Chloroflexi;KD4-96;KD4-96_or;KD4-96_fa;KD4-96_ge;
Otu214	-2.15234	-3.06391	0.00976393	Bacteria;Proteobacteria;Gammaproteobacteria;Burkholderiales;Burkholderiaceae;Cupriavidus;
Otu215	0.651396	0.799151	0.432379	Bacteria;Proteobacteria;Gammaproteobacteria;Xanthomonadales;Xanthomonadaceae;Stenotrophomonas;
Otu216	0.382847	0.474093	0.642565	Bacteria;Firmicutes;Clostridia;Peptostreptococcales-Tissierellales;Peptostreptococcaceae;Peptostreptococcaceae_unclassified;
Otu217	0.817579	1.11617	0.275876	Bacteria;Proteobacteria;Gammaproteobacteria;Burkholderiales;TRA3-20;TRA3-20_ge;
Otu218	-0.704854	-1.16916	0.257674	Bacteria;Firmicutes;Bacilli;Erysipelotrichales;Erysipelatoclostridiaceae;Catenibacterium;
Otu219	0.991284	1.37994	0.191786	Bacteria;Actinobacteriota;Coriobacteriia;Coriobacteriia_unclassified;Coriobacteriia_unclassified;Coriobacteriia_unclassified;
Otu220	-0.464565	-0.635268	0.535412	Bacteria;Actinobacteriota;Actinobacteria;Corynebacteriales;Corynebacteriaceae;Corynebacteriaceae_ge;
Otu221	-0.417105	-0.712899	0.489445	Bacteria;Bacteroidota;Bacteroidia;Flavobacteriales;Flavobacteriaceae;Flavobacterium;
Otu222	-0.528858	-0.835468	0.41205	Bacteria;Firmicutes;Bacilli;Mycoplasmatales;Mycoplasmataceae;Ureaplasma;
Otu223	-1.23909	-2.53225	0.0249539	Bacteria;Patescibacteria;Saccharimonadia;Saccharimonadales;Saccharimonadales_unclassified;Saccharimonadales_unclassified;
Otu224	0.689088	1.11617	0.275876	Bacteria;Proteobacteria;Alphaproteobacteria;Azospirillales;Azospirillaceae;Skermanella;
Otu225	-0.263359	-0.409747	0.689218	Bacteria;Proteobacteria;Gammaproteobacteria;Enterobacterales;Enterobacteriaceae;Pluralibacter;
Otu226	-0.419712	-0.867666	0.402563	Bacteria;Bacteroidota;Bacteroidia;Bacteroidales;Rikenellaceae;Rikenellaceae_unclassified;
Otu227	-0.752582	-1.33939	0.193628	Bacteria;Proteobacteria;Gammaproteobacteria;Oceanospirillales;Marinomonadaceae;Marinomonas;
Otu228				Bacteria;Proteobacteria;Gammaproteobacteria;Enterobacterales;Yersiniaceae;Serratia;
Otu229	0.415735	0.989323	0.3328	Bacteria;Actinobacteriota;Actinobacteria;Micrococcales;Dermabacteraceae;Brachybacterium;
Otu230	-1.1417	-2.18431	0.0462246	Bacteria;Proteobacteria;Gammaproteobacteria;Burkholderiales;Comamonadaceae;Paucibacter;
Otu231	0.0792517	0.118635	0.906594	Bacteria;Bacteroidota;Bacteroidia;Bacteroidales;Marinifilaceae;Butyricimonas;
Otu232	0.141918	0.276726	0.786778	Bacteria;Firmicutes;Clostridia;Lachnospirales;Lachnospiraceae;Lachnospira;
Otu233	-0.0794485	-0.93729	0.361025	Bacteria;Proteobacteria;Gammaproteobacteria;Enterobacterales;Enterobacteriaceae;Yokenella;
Otu234	-0.448697	-1.08584	0.301046	Bacteria;Proteobacteria;Gammaproteobacteria;Aeromonadales;Aeromonadaceae;Aeromonas;
Otu235	-1.0769	-1.29535	0.208049	Bacteria;Proteobacteria;Gammaproteobacteria;Burkholderiales;Sutterellaceae;Sutterellaceae_unclassified;
Otu236	-0.166081	-0.937268	0.358359	Bacteria;Proteobacteria;Gammaproteobacteria;Pasteurellales;Pasteurellaceae;Aggregatibacter;
Otu237	0.727433	0.860545	0.398371	Bacteria;Bacteroidota;Bacteroidia;Flavobacteriales;Weeksellaceae;Weeksellaceae_unclassified;
Otu238	-0.468216	-0.937268	0.358359	Bacteria;Proteobacteria;Gammaproteobacteria;Xanthomonadales;Xanthomonadaceae;Thermomonas;
Otu239	-0.466347	-0.937268	0.358359	Bacteria;Proteobacteria;Gammaproteobacteria;Alteromonadales;Shewanellaceae;Shewanella;
Otu240	0.309981	0.405656	0.688744	Bacteria;Proteobacteria;Alphaproteobacteria;Caulobacterales;Caulobacteraceae;Caulobacter;
Otu241	0.448617	1.11617	0.275876	Bacteria;Bacteroidota;Bacteroidia;Flavobacteriales;Weeksellaceae;Bergeyella;
Otu242	-0.463173	-0.620456	0.541057	Bacteria;Firmicutes;Clostridia;Lachnospirales;Lachnospiraceae;Eisenbergiella;
Otu243	-0.895364	-1.61908	0.131426	Bacteria;Firmicutes;Bacilli;Bacillales;Bacillaceae;Bacillus;
Otu244	-0.453366	-0.937268	0.35836	Bacteria;Firmicutes;Bacilli;Erysipelotrichales;Erysipelatoclostridiaceae;Erysipelatoclostridiaceae_unclassified;
Otu245	-0.58641	-1.14881	0.272809	Bacteria;Firmicutes;Bacilli;Bacillales;Bacillales_unclassified;Bacillales_unclassified;
Otu246	-0.56397	-1.22511	0.243976	Bacteria;Patescibacteria;Saccharimonadia;Saccharimonadales;Saccharimonadaceae;Candidatus_Saccharimonas;
Otu247	-0.333415	-0.722464	0.477292	Bacteria;Fusobacteriota;Fusobacteriia;Fusobacteriales;Fusobacteriaceae;Fusobacteriaceae_unclassified;
Otu248	-0.816518	-1.27718	0.214282	Bacteria;Actinobacteriota;Actinobacteria;Corynebacteriales;Mycobacteriaceae;Mycobacterium;
Otu249	-0.290129	-1.24236	0.226622	Bacteria;Spirochaetota;Spirochaetia;Spirochaetales;Spirochaetaceae;Spirochaetaceae_unclassified;
Otu250	0.369872	1.11617	0.275876	Bacteria;Firmicutes;Bacilli;Lactobacillales;Listeriaceae;Brochothrix;
Otu251	-0.556179	-1.43817	0.175919	Bacteria;Firmicutes;Bacilli;Bacillales;Bacillaceae;Bacillaceae_unclassified;
Otu252	-1.40042	-2.13977	0.0511446	Bacteria;Actinobacteriota;Actinobacteria;Frankiales;Geodermatophilaceae;Blastococcus;
Otu253				Bacteria;Actinobacteriota;Actinobacteria;Micrococcales;Bogoriellaceae;Georgenia;
Otu254	0.504733	0.680658	0.502883	Bacteria;Proteobacteria;Gammaproteobacteria;Burkholderiales;Rhodocyclaceae;Rhodocyclaceae_unclassified;
Otu255	0.157204	0.192801	0.848807	Bacteria;Firmicutes;Clostridia;Oscillospirales;Oscillospiraceae;UCG-005;
Otu256	0.0889024	0.129801	0.897852	Bacteria;Proteobacteria;Alphaproteobacteria;Caulobacterales;Caulobacteraceae;Caulobacteraceae_unclassified;
Otu257	-0.354274	-0.615841	0.547081	Bacteria;Actinobacteriota;Thermoleophilia;Gaiellales;Gaiellaceae;Gaiella;
Otu258	-0.519253	-0.702947	0.489144	Bacteria;Firmicutes;Clostridia;Oscillospirales;Ruminococcaceae;Negativibacillus;
Otu259	-0.243764	-0.486445	0.631255	Bacteria;Actinobacteriota;Thermoleophilia;Gaiellales;Gaiellales_unclassified;Gaiellales_unclassified;
Otu260	-0.211153	-0.461703	0.648631	Bacteria;Proteobacteria;Gammaproteobacteria;Alteromonadales;Pseudoalteromonadaceae;Pseudoalteromonas;
Otu261	-0.40779	-1.07078	0.299183	Bacteria;Firmicutes;Bacilli;Lactobacillales;Carnobacteriaceae;Dolosigranulum;
Otu262	-1.12961	-2.61592	0.0242336	Bacteria;Actinobacteriota;Actinobacteria;Propionibacteriales;Nocardioidaceae;Nocardioidaceae_unclassified;
Otu263	-0.201121	-0.438937	0.669289	Bacteria;Firmicutes;Clostridia;Oscillospirales;Ruminococcaceae;Ruminococcaceae_ge;
Otu264	0.600016	1.21844	0.235407	Bacteria;Actinobacteriota;Actinobacteria;Frankiales;Frankiales_unclassified;Frankiales_unclassified;
Otu265	-0.429856	-0.937268	0.358359	Bacteria;Spirochaetota;Leptospirae;Leptospirales;Leptospiraceae;Leptospira;
Otu266	-0.632623	-1.3317	0.210478	Bacteria;Proteobacteria;Gammaproteobacteria;Burkholderiales;Comamonadaceae;Xylophilus;
Otu267	0.180453	1.11617	0.275876	Bacteria;Proteobacteria;Gammaproteobacteria;Enterobacterales;Morganellaceae;Morganellaceae_unclassified;
Otu268				Bacteria;Firmicutes;Bacilli;Paenibacillales;Paenibacillaceae;Paenibacillus;
Otu269	-0.225205	-0.326874	0.746719	Bacteria;Firmicutes;Clostridia;Oscillospirales;Oscillospiraceae;NK4A214_group;
Otu270	-0.98398	-1.72751	0.0974824	Bacteria;Actinobacteriota;Actinobacteria;Pseudonocardiales;Pseudonocardiaceae;Pseudonocardia;
Otu271	-0.421709	-0.937268	0.358359	Bacteria;Proteobacteria;Alphaproteobacteria;Sphingomonadales;Sphingomonadaceae;Sphingopyxis;
Otu272	-1.09362	-1.31436	0.208255	Bacteria;Proteobacteria;Gammaproteobacteria;Burkholderiales;Neisseriaceae;uncultured;
Otu273	0.245384	0.623221	0.539271	Bacteria;Cyanobacteria;Cyanobacteriia;Cyanobacteriales;Cyanobacteriales_unclassified;Cyanobacteriales_unclassified;
Otu274	-0.305839	-0.66938	0.509918	Bacteria;Proteobacteria;Alphaproteobacteria;Rhizobiales;Rhizobiaceae;Hoeflea;
Otu275	0.512416	1.11617	0.275876	Bacteria;Bacteroidota;Bacteroidia;Sphingobacteriales;Sphingobacteriaceae;Arcticibacter;
Otu276	0.586482	1.11617	0.275876	Bacteria;Proteobacteria;Alphaproteobacteria;Rhizobiales;Xanthobacteraceae;uncultured;
Otu277	0.144129	0.25228	0.803066	Bacteria;Actinobacteriota;Actinobacteria;Micrococcales;Microbacteriaceae;Pseudoclavibacter;
Otu278	0.410484	0.629624	0.535146	Bacteria;Bacteroidota;Bacteroidia;Bacteroidales;Marinifilaceae;Odoribacter;
Otu279	-0.338829	-0.470485	0.64244	Bacteria;Firmicutes;Clostridia;Lachnospirales;Lachnospiraceae;Hungatella;
Otu280	-0.155203	-0.267885	0.791176	Bacteria;Firmicutes;Negativicutes;Negativicutes_unclassified;Negativicutes_unclassified;Negativicutes_unclassified;
Otu281	1.00586	1.4829	0.151676	Bacteria;Firmicutes;Clostridia;Lachnospirales;Lachnospiraceae;Tyzzerella;
Otu282	-0.694068	-1.32028	0.19973	Bacteria;Firmicutes;Bacilli;Bacillales;Bacillaceae;Aeribacillus;
Otu283	0.172749	0.223055	0.825462	Bacteria;Firmicutes;Clostridia;Christensenellales;Christensenellaceae;Christensenellaceae_unclassified;
Otu284	-0.540545	-0.845076	0.406774	Bacteria;Proteobacteria;Gammaproteobacteria;Burkholderiales;Burkholderiaceae;Burkholderia-Caballeronia-Paraburkholderia;
Otu285	-0.398262	-0.937268	0.358359	Bacteria;Proteobacteria;Gammaproteobacteria;Xanthomonadales;Xanthomonadaceae;Pseudoxanthomonas;
Otu286	-0.571702	-1.22476	0.233061	Eukaryota;Eukaryota_unclassified;Eukaryota_unclassified;Eukaryota_unclassified;Eukaryota_unclassified;Eukaryota_unclassified;
Otu287	0.00689951	0.0108963	0.991482	Bacteria;Actinobacteriota;Actinobacteria;Pseudonocardiales;Pseudonocardiaceae;Pseudonocardiaceae_unclassified;
Otu288	0.459963	0.706665	0.493303	Bacteria;Firmicutes;Clostridia;Lachnospirales;Lachnospiraceae;Lachnospiraceae_ge;
Otu289	0.674531	0.835711	0.411916	Bacteria;Firmicutes;Clostridia;Lachnospirales;Lachnospiraceae;Anaerostipes;
Otu290	0.719797	1.11617	0.275876	Bacteria;Firmicutes;Bacilli;Izemoplasmatales;Izemoplasmatales_fa;Izemoplasmatales_ge;
Otu291	-0.35453	-0.508131	0.6162	Bacteria;Proteobacteria;Gammaproteobacteria;Enterobacterales;Enterobacteriaceae;Enterobacter;
Otu292	-0.135001	-0.937268	0.358359	Bacteria;Proteobacteria;Gammaproteobacteria;Enterobacterales;Enterobacteriaceae;Kosakonia;
Otu293	-0.0459314	-0.0923685	0.927205	Bacteria;Synergistota;Synergistia;Synergistales;Synergistaceae;Synergistes;
Otu294	-0.83163	-2.16182	0.0518534	Bacteria;Actinobacteriota;Actinobacteria;Propionibacteriales;Nocardioidaceae;Nocardioides;
Otu295	-0.455526	-0.93729	0.361028	Bacteria;Firmicutes;Bacilli;Erysipelotrichales;Erysipelotrichaceae;uncultured;
Otu296	-0.762592	-1.37142	0.18796	Bacteria;Bacteroidota;Bacteroidia;Bacteroidales;Prevotellaceae;Paraprevotella;
Otu297	-0.383384	-0.937268	0.358359	Bacteria;Firmicutes;Clostridia;Oscillospirales;Ethanoligenenaceae;Ethanoligenens;
Otu298	0.0897103	0.133393	0.895909	Bacteria;Firmicutes;Bacilli;Erysipelotrichales;Erysipelatoclostridiaceae;Erysipelotrichaceae_UCG-003;
Otu299	-0.720946	-1.21643	0.24672	Bacteria;Actinobacteriota;Actinobacteria;Corynebacteriales;Nocardiaceae;Gordonia;
Otu300	0.558964	0.890885	0.382216	Bacteria;Proteobacteria;Alphaproteobacteria;Reyranellales;Reyranellaceae;Reyranellaceae_unclassified;
Otu301	-0.375124	-0.844982	0.406825	Bacteria;Proteobacteria;Alphaproteobacteria;Rhizobiales;Rhizobiaceae;Shinella;
Otu302	0.695741	1.92417	0.0667938	Bacteria;Proteobacteria;Alphaproteobacteria;Sphingomonadales;Sphingomonadaceae;Novosphingobium;
Otu303	-0.879002	-1.52762	0.149858	Bacteria;Bacteroidota;Bacteroidia;Bacteroidales;Muribaculaceae;Muribaculaceae_unclassified;
Otu304				Bacteria;Actinobacteriota;Actinobacteria;Pseudonocardiales;Pseudonocardiaceae;Saccharomonospora;
Otu305	0.272444	0.547976	0.593496	Bacteria;Proteobacteria;Alphaproteobacteria;Sphingomonadales;Sphingomonadaceae;Sphingobium;
Otu306	-0.87391	-1.38342	0.179819	Bacteria;Firmicutes;Clostridia;Lachnospirales;Lachnospiraceae;Lachnospiraceae_UCG-004;
Otu307	-0.00458117	-0.0132547	0.989539	Bacteria;Proteobacteria;Gammaproteobacteria;Enterobacterales;Erwiniaceae;Pantoea;
Otu308	1.23639	1.54956	0.134899	Bacteria;Firmicutes;Clostridia;Lachnospirales;Lachnospiraceae;Fusicatenibacter;
Otu309	-0.979915	-1.76469	0.0971795	Bacteria;Proteobacteria;Alphaproteobacteria;Rickettsiales;Mitochondria;Mitochondria_ge;
Otu310	-0.36385	-0.937268	0.358359	Bacteria;Proteobacteria;Alphaproteobacteria;Rhizobiales;Beijerinckiaceae;Methylocystis;
Otu311	-0.361451	-0.937268	0.358359	Bacteria;Firmicutes;Bacilli;Bacillales;Bacillaceae;Geobacillus;
Otu312	-0.466186	-0.790622	0.437242	Bacteria;Firmicutes;Clostridia;Lachnospirales;Lachnospiraceae;Oribacterium;
Otu313	-0.707408	-1.7346	0.10262	Bacteria;Actinobacteriota;Actinobacteria;Micrococcales;Dermacoccaceae;Dermacoccus;
Otu314	0.406676	0.668637	0.510383	Bacteria;Gemmatimonadota;Gemmatimonadetes;Gemmatimonadales;Gemmatimonadaceae;uncultured;
Otu315	-0.42978	-0.93729	0.361027	Bacteria;Actinobacteriota;Coriobacteriia;Coriobacteriales;Atopobiaceae;Libanicoccus;
Otu316	-0.538087	-1.726	0.108509	Bacteria;Bacteroidota;Bacteroidia;Bacteroidales;Prevotellaceae;uncultured;
Otu317	0.428092	0.876011	0.394558	Bacteria;Proteobacteria;Alphaproteobacteria;Acetobacterales;Acetobacteraceae;Roseomonas;
Otu318	0.674799	1.07163	0.295002	Bacteria;Firmicutes;Clostridia;Oscillospirales;Oscillospiraceae;UCG-003;
Otu319	-0.000543195	-0.000862445	0.999325	Bacteria;Firmicutes;Clostridia;Oscillospirales;Ruminococcaceae;Incertae_Sedis;
Otu320	0.440124	1.11617	0.275876	Bacteria;Actinobacteriota;Actinobacteria;Micrococcales;Microbacteriaceae;Agrococcus;
Otu321	-0.417625	-0.685709	0.505042	Bacteria;Actinobacteriota;Actinobacteria;Propionibacteriales;Propionibacteriaceae;Tessaracoccus;
Otu322	0.714085	1.02487	0.316084	Bacteria;Gemmatimonadota;Gemmatimonadota_unclassified;Gemmatimonadota_unclassified;Gemmatimonadota_unclassified;Gemmatimonadota_unclassified;
Otu323	0.1731	0.451437	0.659476	Bacteria;Firmicutes;Negativicutes;Acidaminococcales;Acidaminococcaceae;Succiniclasticum;
Otu324	0.614576	1.58906	0.125699	Bacteria;Proteobacteria;Gammaproteobacteria;Burkholderiales;Rhodocyclaceae;Zoogloea;
Otu325	-0.320924	-0.937268	0.358359	Bacteria;Actinobacteriota;Actinobacteria;Micrococcales;Intrasporangiaceae;Ornithinimicrobium;
Otu326	-0.237576	-0.476209	0.638418	Bacteria;Bacteroidota;Bacteroidia;Flavobacteriales;Flavobacteriaceae;Flavobacteriaceae_unclassified;
Otu327	-0.39234	-0.806193	0.435527	Bacteria;Firmicutes;Clostridia;Peptostreptococcales-Tissierellales;Peptostreptococcales-Tissierellales_fa;MCWD3;
Otu328	-0.353926	-0.937268	0.358359	Bacteria;Proteobacteria;Alphaproteobacteria;Acetobacterales;Acetobacteraceae;Rubritepida;
Otu329	0.564103	0.833092	0.420058	Bacteria;Firmicutes;Clostridia;Oscillospirales;Oscillospiraceae;Oscillibacter;
Otu330	-0.447946	-0.873355	0.391497	Bacteria;Actinobacteriota;Actinobacteria;Frankiales;Geodermatophilaceae;Geodermatophilaceae_unclassified;
Otu331				Bacteria;Actinobacteriota;Actinobacteria;Streptosporangiales;Nocardiopsaceae;Thermobifida;
Otu332	0.485272	1.11617	0.275876	Bacteria;Proteobacteria;Gammaproteobacteria;Burkholderiales;Alcaligenaceae;Alcaligenes;
Otu333	-0.506549	-0.937268	0.358359	Bacteria;Firmicutes;Clostridia;Lachnospirales;Lachnospiraceae;Shuttleworthia;
Otu334	-0.711296	-1.37589	0.182107	Bacteria;Firmicutes;Bacilli;Staphylococcales;Staphylococcaceae;Jeotgalicoccus;
Otu335	1.10946	2.1342	0.0533162	Bacteria;Firmicutes;Clostridia;Oscillospirales;Oscillospiraceae;Intestinimonas;
Otu336	-0.913774	-1.7069	0.107108	Bacteria;Actinobacteriota;Coriobacteriia;Coriobacteriales;Eggerthellaceae;DNF00809;
Otu337	0.854092	1.45571	0.158987	Bacteria;Proteobacteria;Gammaproteobacteria;Burkholderiales;Rhodocyclaceae;Denitratisoma;
Otu338	0.294152	0.452068	0.659004	Bacteria;Proteobacteria;Gammaproteobacteria;Burkholderiales;Comamonadaceae;Aquabacterium;
Otu339	0.596347	0.813462	0.424295	Bacteria;Firmicutes;Clostridia;Peptostreptococcales-Tissierellales;Peptostreptococcaceae;Romboutsia;
Otu340	0.0435786	0.0748335	0.940994	Bacteria;Firmicutes;Bacilli;Erysipelotrichales;Erysipelotrichaceae;Holdemanella;
Otu341	0.637412	1.11617	0.275876	Bacteria;Proteobacteria;Alphaproteobacteria;Rhizobiales;Rhizobiales_Incertae_Sedis;Phreatobacter;
Otu342	0.715956	1.05081	0.304261	Bacteria;Firmicutes;Clostridia;Monoglobales;Monoglobaceae;Monoglobus;
Otu343	-0.305987	-0.937268	0.358359	Bacteria;Proteobacteria;Alphaproteobacteria;Micavibrionales;Micavibrionaceae;Micavibrio;
Otu344	0.684856	1.08733	0.288156	Bacteria;Firmicutes;Clostridia;Oscillospirales;Butyricicoccaceae;Butyricicoccus;
Otu345	-0.402547	-0.93729	0.361025	Bacteria;Actinobacteriota;Coriobacteriia;Coriobacteriales;Eggerthellaceae;uncultured;
Otu346	-0.206891	-0.347435	0.731424	Bacteria;Actinobacteriota;Actinobacteria;Micrococcales;Brevibacteriaceae;Brevibacteriaceae_unclassified;
Otu347	-0.244937	-0.390144	0.70002	Bacteria;Firmicutes;Bacilli;Erysipelotrichales;Erysipelatoclostridiaceae;Erysipelatoclostridium;
Otu348	-0.334088	-0.937268	0.358359	Bacteria;Verrucomicrobiota;Omnitrophia;Omnitrophales;Omnitrophaceae;Candidatus_Omnitrophus;
Otu349	-0.399417	-0.93729	0.361025	Bacteria;Actinobacteriota;Coriobacteriia;Coriobacteriales;uncultured;uncultured_ge;
Otu350	-0.446911	-0.937268	0.358359	Bacteria;Firmicutes;Clostridia;Lachnospirales;Lachnospiraceae;Lachnoanaerobaculum;
Otu351	0.585291	1.11617	0.275876	Bacteria;Bacteroidota;Bacteroidia;Bacteroidales;Barnesiellaceae;Coprobacter;
Otu352	0.389214	1.11617	0.275876	Bacteria;Firmicutes;Bacilli;Erysipelotrichales;Erysipelotrichaceae;Erysipelotrichaceae_unclassified;
Otu353	-0.141353	-0.544348	0.591441	Bacteria;Actinobacteriota;Actinobacteria;Propionibacteriales;Propionibacteriales_unclassified;Propionibacteriales_unclassified;
Otu354	0.037411	0.0670505	0.947563	Bacteria;Firmicutes;Clostridia;Lachnospirales;Lachnospiraceae;Roseburia;
Otu355	0.405881	1.11617	0.275876	Bacteria;Proteobacteria;Alphaproteobacteria;Rhizobiales;Xanthobacteraceae;Xanthobacter;
Otu356	1.00037	1.87081	0.0779924	Bacteria;Proteobacteria;Gammaproteobacteria;Burkholderiales;Alcaligenaceae;Alcaligenaceae_unclassified;
Otu357	-0.230924	-0.656462	0.518041	Bacteria;Actinobacteriota;Actinobacteria;Micrococcales;Dermacoccaceae;Dermacoccaceae_unclassified;
Otu358	-0.0925478	-0.177898	0.861713	Bacteria;Firmicutes;Clostridia;Oscillospirales;Ruminococcaceae;UBA1819;
Otu359	0.127475	0.556389	0.588586	Bacteria;Proteobacteria;Gammaproteobacteria;Alteromonadales;Alteromonadaceae;Rheinheimera;
Otu360	-0.324364	-0.937268	0.358359	Bacteria;Myxococcota;Polyangia;Polyangiales;Polyangiaceae;Polyangiaceae_unclassified;
Otu361				Bacteria;Proteobacteria;Gammaproteobacteria;Vibrionales;Vibrionaceae;Photobacterium;
Otu362	0.497289	0.90361	0.383235	Bacteria;Actinobacteriota;Actinobacteria;Micrococcales;Intrasporangiaceae;Intrasporangiaceae_unclassified;
Otu363	-0.0557699	-0.143249	0.887341	Bacteria;Bacteroidota;Bacteroidia;Bacteroidales;Prevotellaceae;Prevotellaceae_NK3B31_group;
Otu364	0.689802	1.09869	0.28327	Bacteria;Actinobacteriota;Coriobacteriia;Coriobacteriales;Atopobiaceae;Olsenella;
Otu365	0.753609	1.44551	0.172791	Bacteria;Firmicutes;Clostridia;Lachnospirales;Lachnospiraceae;Lachnospiraceae_NK4A136_group;
Otu366	0.380012	1.11617	0.275876	Bacteria;Firmicutes;Bacilli;Bacillales;Bacillaceae;Anoxybacillus;
Otu367				Bacteria;Firmicutes;Bacilli;Bacillales;Planococcaceae;Solibacillus;
Otu368	0.480717	1.11617	0.275876	Bacteria;Bacteroidota;Bacteroidia;Flavobacteriales;Flavobacteriaceae;Capnocytophaga;
Otu369	-1.55961	-2.09271	0.0476033	Bacteria;Firmicutes;Bacilli;Lactobacillales;Aerococcaceae;Eremococcus;
Otu370	0.364873	0.838892	0.410165	Bacteria;Firmicutes;Clostridia;Oscillospirales;Ruminococcaceae;CAG-352;
Otu371	-0.0016708	-0.00486779	0.996158	Bacteria;Firmicutes;Bacilli;Bacillales;Planococcaceae;Planomicrobium;
Otu372				Bacteria;Proteobacteria;Alphaproteobacteria;Tistrellales;Geminicoccaceae;Geminicoccus;
Otu373	-0.473962	-1.32809	0.197179	Bacteria;Bacteroidota;Bacteroidia;Sphingobacteriales;Sphingobacteriaceae;Sphingobacterium;
Otu374	-0.309914	-0.937268	0.358359	Bacteria;Chloroflexi;JG30-KF-CM66;JG30-KF-CM66_or;JG30-KF-CM66_fa;JG30-KF-CM66_ge;
Otu375	-0.846648	-1.65025	0.116944	Bacteria;Actinobacteriota;Actinobacteria;Propionibacteriales;Propionibacteriaceae;Friedmanniella;
Otu376	-0.272507	-0.815964	0.422891	Bacteria;Proteobacteria;Alphaproteobacteria;Rhizobiales;Rhizobiaceae;Brucella;
Otu377				Bacteria;Firmicutes;Bacilli;Thermoactinomycetales;Thermoactinomycetaceae;Planifilum;
Otu378	-0.305987	-0.937268	0.358359	Bacteria;Patescibacteria;Saccharimonadia;Saccharimonadales;LWQ8;LWQ8_ge;
Otu379	-0.214189	-0.578559	0.56851	Bacteria;Proteobacteria;Gammaproteobacteria;Pseudomonadales;Moraxellaceae;Alkanindiges;
Otu380	-0.276851	-0.779793	0.44818	Bacteria;Actinobacteriota;Coriobacteriia;Coriobacteriales;Eggerthellaceae;Eggerthellaceae_unclassified;
Otu381	-0.327101	-0.57738	0.569292	Bacteria;Actinobacteriota;Actinobacteria;Micrococcales;Microbacteriaceae;Rathayibacter;
Otu382	0.262123	0.450448	0.656605	Bacteria;Proteobacteria;Alphaproteobacteria;Rhizobiales;Xanthobacteraceae;Xanthobacteraceae_unclassified;
Otu383	0.364873	1.11617	0.275876	Bacteria;Proteobacteria;Gammaproteobacteria;Burkholderiales;Methylophilaceae;Methylophilaceae_unclassified;
Otu384	-0.391532	-0.937268	0.358359	Bacteria;Proteobacteria;Gammaproteobacteria;Burkholderiales;Burkholderiaceae;Lautropia;
Otu385	-0.188134	-0.373542	0.712166	Bacteria;Patescibacteria;Saccharimonadia;Saccharimonadales;Saccharimonadaceae;Saccharimonadaceae_unclassified;
Otu386	0.213208	1.11617	0.275876	Bacteria;Proteobacteria;Alphaproteobacteria;Rhodobacterales;Rhodobacteraceae;Rubellimicrobium;
Otu387	-0.573734	-1.28761	0.210689	Bacteria;Firmicutes;Bacilli;Exiguobacterales;Exiguobacteraceae;Exiguobacterium;
Otu388	-0.293296	-0.937268	0.358359	Bacteria;Proteobacteria;Gammaproteobacteria;Burkholderiales;Nitrosomonadaceae;oc32;
Otu389	0.444097	0.893484	0.380852	Bacteria;Actinobacteriota;Actinobacteria;Propionibacteriales;Nocardioidaceae;Marmoricola;
Otu390	0.221425	0.375862	0.710464	Bacteria;Firmicutes;Clostridia;Lachnospirales;Lachnospiraceae;Lachnospiraceae_ND3007_group;
Otu391	0.459417	1.11617	0.275876	Bacteria;Proteobacteria;Alphaproteobacteria;Azospirillales;Azospirillaceae;Azospirillaceae_unclassified;
Otu392	0.154054	0.322505	0.749983	Bacteria;Firmicutes;Clostridia;Oscillospirales;UCG-010;UCG-010_ge;
Otu393	-0.283949	-0.937268	0.35836	Bacteria;Myxococcota;Myxococcia;Myxococcales;Anaeromyxobacteraceae;Anaeromyxobacter;
Otu394	-0.273743	-0.937268	0.358359	Bacteria;Actinobacteriota;Actinobacteria;Corynebacteriales;Nocardiaceae;Nocardiaceae_unclassified;
Otu395	0.231192	0.432646	0.669302	Bacteria;Firmicutes;Clostridia;Oscillospirales;Ruminococcaceae;uncultured;
Otu396	0.00735134	0.0157717	0.987553	Bacteria;Firmicutes;Negativicutes;Acidaminococcales;Acidaminococcaceae;Acidaminococcus;
Otu397	-0.00874571	-0.0188163	0.98515	Bacteria;Actinobacteriota;Actinobacteria;Micrococcales;Intrasporangiaceae;Janibacter;
Otu398	-0.390543	-1.25491	0.222114	Bacteria;Actinobacteriota;Actinobacteria;Micrococcales;Microbacteriaceae;Clavibacter;
Otu399				Bacteria;Actinobacteriota;Acidimicrobiia;IMCC26256;IMCC26256_fa;IMCC26256_ge;
Otu400	-0.578536	-1.25464	0.22221	Bacteria;Bacteroidota;Bacteroidia;Sphingobacteriales;Sphingobacteriaceae;Sphingobacteriaceae_unclassified;
Otu401	-0.273743	-0.937268	0.358359	Bacteria;Chloroflexi;Chloroflexia;Thermomicrobiales;JG30-KF-CM45;JG30-KF-CM45_ge;
Otu402				Bacteria;Patescibacteria;Saccharimonadia;Saccharimonadales;Saccharimonadaceae;Saccharimonadaceae_ge;
Otu403	0.0454519	0.209912	0.835584	Bacteria;Proteobacteria;Gammaproteobacteria;Enterobacterales;Morganellaceae;Proteus;
Otu404	0.549015	1.66373	0.109733	Bacteria;Actinobacteriota;Actinobacteria;Micrococcales;Micrococcaceae;Paeniglutamicibacter;
Otu405	-0.249993	-0.937268	0.358359	Bacteria;Proteobacteria;Gammaproteobacteria;Salinisphaerales;Solimonadaceae;Nevskia;
Otu406	0.536604	1.11617	0.275876	Bacteria;Bacteroidota;Kryptonia;Kryptoniales;BSV26;BSV26_ge;
Otu407	-0.413143	-0.937268	0.358359	Bacteria;Proteobacteria;Alphaproteobacteria;Rhizobiales;Rhizobiaceae;Pseudochrobactrum;
Otu408	0.313072	1.11617	0.275876	Bacteria;Actinobacteriota;Actinobacteria;Micrococcales;Micrococcaceae;Nesterenkonia;
[truncated: 335 more rows]

## Sheet: S7
Supplementary Table S7. Mann Whitney U-test results between family members' urine richness and diversity indices.
[truncated: 5 more rows]

[truncated: 1 more sheets: S8]
